# Supplementary material for: Reconstruction of the last bacterial common ancestor from 183 pangenomes reveals a versatile ancient core genome
Source: Genome Biol. 2023 Aug 8;24:183. doi: 10.1186/s13059-023-03028-2 (PMC10411014; doi:10.1186/s13059-023-03028-2)
Supplement: Supplementary file 2 — Additional file 2: DatasetS1. Accession IDs, GTDB phylogenetic classifications, and assembly quality metrics for all genomes used in this study. Also includes node IDs for species’ representative nodes in the phylogenetic tree used for ancestral reconstruction. [file 13059_2023_3028_MOESM2_ESM.xlsx]

## Sheet: Legend
selected_genomes_and_quality
	Accession IDs for all genomes used in the study, alongside GTDB assigned species and quality metrics
GTDB_ranks
	Phylogenetic classification of species according to GTDB
representative_nodes
	Node IDs corresponding to each species’ representative in the phylogenetic tree (Dataset S2)

## Sheet: selected_genomes_and_quality
accession	GTDB_species	total_length	num_contigs	GC	N50	L50	checkm_completeness	checkm_contamination	checkm_strain_heterogeneity	checkm_markers
GCF_003130565.1	Acinetobacter baumannii	3890824	256	39.09	40261	31	99.73	0	0	337
GCF_003939505.1	Acinetobacter baumannii	3935742	57	38.83	164343	10	99.98	0.63	0	339
GCF_003939525.1	Acinetobacter baumannii	3881426	49	38.93	170375	6	99.98	1.02	0	335
GCF_003939565.1	Acinetobacter baumannii	3788723	17	38.73	953912	2	100	0	0	340
GCF_003939585.1	Acinetobacter baumannii	3764588	206	38.98	43457	29	100	0.31	0	339
GCF_003939645.1	Acinetobacter baumannii	3954451	115	38.88	140410	12	99.98	0.63	0	339
GCF_003939655.1	Acinetobacter baumannii	3980207	87	38.82	120951	12	99.98	0.63	0	339
GCF_003939985.1	Acinetobacter baumannii	3973768	73	39.09	120283	11	100	0	0	339
GCF_003940045.1	Acinetobacter baumannii	3611233	124	39.02	63622	16	100	0	0	337
GCF_003940065.1	Acinetobacter baumannii	3968347	85	38.83	120023	13	99.98	0.65	0	339
GCF_003940105.1	Acinetobacter baumannii	3988841	28	38.94	347554	4	100	0.14	0	339
GCF_003940365.1	Acinetobacter baumannii	4004877	98	38.83	120093	12	99.98	0.65	0	338
GCF_003940895.1	Acinetobacter baumannii	3774790	32	38.95	271312	5	100	0.27	0	342
GCF_003941145.1	Acinetobacter baumannii	3988198	108	38.8	122140	12	99.98	0.63	0	338
GCF_003941505.1	Acinetobacter baumannii	3964399	269	38.83	37459	30	99.88	0.9	0	337
GCF_003941545.1	Acinetobacter baumannii	3976988	81	38.82	142907	11	99.98	0.63	0	338
GCF_003941645.1	Acinetobacter baumannii	3985209	136	38.84	82163	17	99.98	0.65	0	339
GCF_003941695.1	Acinetobacter baumannii	3952804	178	38.88	64465	20	99.91	0.76	20	339
GCF_003948695.1	Acinetobacter baumannii	3955193	70	38.87	196920	7	100	0	0	337
GCF_003948645.1	Acinetobacter baumannii	4088352	135	38.98	78035	18	99.98	0.61	0	339
GCF_003948595.1	Acinetobacter baumannii	3958578	80	38.79	115647	12	100	0	0	337
GCF_003948545.1	Acinetobacter baumannii	3722411	312	39.12	21522	58	99.26	0.27	0	336
GCF_003948495.1	Acinetobacter baumannii	3883730	29	38.71	356137	4	100	0	0	336
GCF_003948465.1	Acinetobacter baumannii	3913519	60	38.87	197289	7	99.59	0.63	0	337
GCF_003939475.1	Acinetobacter baumannii	3900028	77	38.84	131514	10	99.98	1.02	0	338
GCF_003948425.1	Acinetobacter baumannii	3824480	84	39.02	128756	10	99.98	0.61	0	338
GCF_003948225.1	Acinetobacter baumannii	3862944	164	39.12	55855	22	99.98	0.69	0	337
GCF_003948125.1	Acinetobacter baumannii	4015492	106	38.97	125343	12	100	0	0	337
GCF_003947855.1	Acinetobacter baumannii	3896909	101	38.91	78255	17	99.91	0.63	0	337
GCF_003941815.1	Acinetobacter baumannii	3854945	126	38.93	77805	17	99.85	0.63	0	339
GCF_003941785.1	Acinetobacter baumannii	3995216	212	38.84	38460	25	99.69	0.76	20	337
GCF_003941715.1	Acinetobacter baumannii	3983692	85	38.84	122041	11	99.98	0.65	0	338
GCF_003948415.1	Acinetobacter baumannii	3678962	23	38.98	439443	4	100	0	0	338
GCF_003948725.1	Acinetobacter baumannii	3781486	274	39.07	30679	37	100	0.09	0	338
GCF_003939465.1	Acinetobacter baumannii	3861436	57	38.93	138165	10	99.98	0.63	0	340
GCF_003939415.1	Acinetobacter baumannii	3955796	76	38.89	120634	10	99.98	1	0	339
GCA_003627485.2	Acinetobacter baumannii	4152864	4	39.08	3078300	1	99.94	0.79	0	340
GCF_003627515.1	Acinetobacter baumannii	3987804	117	39.01	106475	11	99.98	0.75	0	340
GCF_000810045.3	Acinetobacter baumannii	3985583	209	39.05	43496	26	99.04	0.66	0	335
GCF_003697885.1	Acinetobacter baumannii	3846235	67	39.02	344641	4	100	0.09	0	338
GCF_003711855.1	Acinetobacter baumannii	3954783	115	38.98	110182	10	99.98	0.76	0	337
GCF_003711885.1	Acinetobacter baumannii	4054710	206	38.93	74409	16	100	0.14	0	338
GCF_003711895.1	Acinetobacter baumannii	4003999	185	38.87	99560	14	99.44	0.66	0	338
GCF_003711905.1	Acinetobacter baumannii	4170460	238	39.1	71997	19	99.92	6.3	96.15	337
GCF_003711945.1	Acinetobacter baumannii	4016773	199	39.15	122506	10	99.98	0.68	0	338
GCF_003711985.1	Acinetobacter baumannii	3956510	124	38.99	129344	9	99.93	0.79	0	337
GCF_003721135.1	Acinetobacter baumannii	3969074	81	38.89	246797	6	100	0.18	100	337
GCF_000809965.3	Acinetobacter baumannii	3862441	224	38.95	37729	34	100	0	0	335
GCF_000809925.3	Acinetobacter baumannii	3882840	109	38.79	85424	15	100	0	0	337
GCF_000809905.3	Acinetobacter baumannii	3913157	217	39.01	33214	39	100	1.28	37.5	335
GCF_003812065.1	Acinetobacter baumannii	3910272	4	39.06	3803345	1	99.45	0.27	0	338
GCF_003812385.1	Acinetobacter baumannii	3885397	3	39.13	3781536	1	100	0	0	342
GCF_000809785.3	Acinetobacter baumannii	4155956	122	39.01	84129	15	99.98	0.63	0	340
GCF_003863935.1	Acinetobacter baumannii	4062042	102	39.02	111502	12	100	0	0	339
GCF_000809215.3	Acinetobacter baumannii	4037514	163	38.96	54757	24	99.96	0.61	0	338
GCF_000809235.3	Acinetobacter baumannii	4033567	183	39	60291	21	99.19	0.61	0	337
GCF_000809325.3	Acinetobacter baumannii	4174612	151	39.01	50669	23	99.98	0.64	0	338
GCF_000809365.3	Acinetobacter baumannii	4184622	133	39.02	72584	17	99.59	0.63	0	338
GCF_000809525.3	Acinetobacter baumannii	4044136	125	38.95	84245	16	99.98	0.61	0	337
GCF_003939445.1	Acinetobacter baumannii	3898744	78	38.83	131412	10	99.98	1.02	0	338
GCF_000809545.3	Acinetobacter baumannii	4037048	170	38.96	49640	25	99.98	0.64	0	338
GCF_003843745.1	Acinetobacter baumannii	4054506	125	39.05	91913	16	99.46	1.86	50	338
GCA_003843735.1	Acinetobacter baumannii	3982890	116	39.01	118737	10	98.86	0.92	50	336
GCF_003843665.1	Acinetobacter baumannii	4115413	130	39.12	73027	15	99.12	0.78	50	340
GCA_003843655.1	Acinetobacter baumannii	4035962	121	39.11	77185	16	97.38	0.44	75	336
GCA_003843645.1	Acinetobacter baumannii	4087841	158	38.94	70066	18	97.36	0.98	71.43	337
GCA_003843625.1	Acinetobacter baumannii	3996109	204	39.05	42569	27	98.16	0.43	75	339
GCA_003843775.1	Acinetobacter baumannii	4113146	137	38.92	53551	23	98.39	0.33	100	337
GCF_003948775.1	Acinetobacter baumannii	3823751	76	38.89	97539	14	100	1.05	16.67	337
GCF_003948785.1	Acinetobacter baumannii	4008656	92	39.02	104982	13	99.98	0.61	0	338
GCF_003948835.1	Acinetobacter baumannii	3924306	38	38.86	255815	5	100	0	0	337
GCF_004152685.1	Acinetobacter baumannii	3955146	19	38.76	496349	2	100	0	0	336
GCF_004152715.1	Acinetobacter baumannii	4117070	42	38.56	251030	4	100	0.55	0	338
GCF_004153595.1	Acinetobacter baumannii	4100193	50	39.04	340395	5	100	0.14	0	340
GCF_000805515.1	Acinetobacter baumannii	3860407	91	38.94	105643	11	100	0	0	337
GCF_000805215.1	Acinetobacter baumannii	3818372	52	38.86	155119	8	100	0	0	340
GCF_000805205.1	Acinetobacter baumannii	4003314	68	38.92	123754	9	99.59	0.61	0	338
GCF_000805195.1	Acinetobacter baumannii	3944589	59	38.89	175740	8	99.98	0.96	0	339
GCF_000805135.1	Acinetobacter baumannii	3801830	77	38.97	120210	11	100	0	0	336
GCF_000805115.1	Acinetobacter baumannii	3933682	57	39.01	177687	8	99.98	0.61	0	338
GCF_000805065.1	Acinetobacter baumannii	3743776	20	38.99	428833	3	100	0.27	0	334
GCF_000805045.1	Acinetobacter baumannii	3796068	39	38.95	274511	5	100	0	0	340
GCF_000805035.1	Acinetobacter baumannii	4140056	85	38.94	160496	9	99.92	0.81	0	338
GCF_000804955.1	Acinetobacter baumannii	4048068	49	38.8	228799	6	100	0	0	337
GCF_000804905.1	Acinetobacter baumannii	3859792	68	39.02	137053	11	99.98	0.61	0	338
GCF_000804885.1	Acinetobacter baumannii	3923046	57	38.89	191691	7	99.98	0.22	0	337
GCF_000804875.1	Acinetobacter baumannii	4046089	74	38.86	140812	11	99.98	0.98	0	335
GCF_000804825.1	Acinetobacter baumannii	4019813	53	38.87	143650	10	99.98	0.63	0	337
GCF_000766105.1	Acinetobacter baumannii	3880097	149	38.92	140380	11	99.98	0.63	0	339
GCF_000770785.1	Acinetobacter baumannii	3788292	199	38.85	33952	33	95.2	0.63	0	331
GCF_000770805.1	Acinetobacter baumannii	3682288	157	38.82	40151	31	95.14	0.73	100	325
GCF_000770815.1	Acinetobacter baumannii	3879846	138	38.87	50787	18	98.51	0.63	0	339
GCF_000770865.1	Acinetobacter baumannii	3719171	180	38.87	32771	34	94.73	0.63	0	329
GCF_000770905.1	Acinetobacter baumannii	3944163	137	38.8	52270	19	98.14	1.21	0	338
GCF_004136925.1	Acinetobacter baumannii	3957643	97	38.96	94002	15	99.59	0.63	0	338
GCF_000787225.1	Acinetobacter baumannii	3977574	44	38.88	203665	7	99.98	0.61	0	337
GCF_002014325.1	Acinetobacter baumannii	4048574	108	38.88	98659	13	100	0	0	334
GCF_000802915.1	Acinetobacter baumannii	3793859	34	38.87	205362	6	99.91	0.55	0	340
GCF_000804645.1	Acinetobacter baumannii	4049103	61	38.99	162123	9	99.98	0.96	0	339
GCF_000804725.1	Acinetobacter baumannii	3876110	76	38.9	132823	9	99.98	0.63	0	340
GCF_000804805.1	Acinetobacter baumannii	4054767	103	38.84	114183	12	99.85	1.03	0	337
GCF_000248275.1	Acinetobacter baumannii	3951186	133	38.96	71857	15	99.91	1.02	0	338
GCF_000787275.1	Acinetobacter baumannii	3962297	54	38.88	150346	8	100	0.22	66.67	338
GCF_004136355.1	Acinetobacter baumannii	4058498	3	39.14	3935403	1	99.98	0.61	0	335
GCF_000805525.1	Acinetobacter baumannii	3943010	105	39.06	90247	14	99.46	0.61	0	335
GCF_000805535.1	Acinetobacter baumannii	3673380	128	39	71519	16	100	0	0	339
GCF_003954085.1	Acinetobacter baumannii	3867830	89	38.85	123854	10	99.98	0.61	0	336
GCF_003954005.1	Acinetobacter baumannii	3962805	91	38.86	130747	10	99.98	0.61	0	338
GCF_003953975.1	Acinetobacter baumannii	3969308	106	38.85	119341	10	99.98	0.61	0	338
GCF_003949655.1	Acinetobacter baumannii	3987821	57	38.96	168550	8	99.98	0.61	0	337
GCF_003949485.1	Acinetobacter baumannii	3971255	86	39.06	141898	10	99.98	0.61	0	336
GCF_003949335.1	Acinetobacter baumannii	3908194	140	39	72540	18	100	0	0	336
GCF_003954095.1	Acinetobacter baumannii	3887714	79	38.9	152786	11	99.98	0.61	0	334
GCF_003949295.2	Acinetobacter baumannii	4047000	4	38.97	3745577	1	99.59	1.4	50	339
GCF_003949125.1	Acinetobacter baumannii	3626940	157	39.08	61482	19	100	0	0	334
GCF_003949105.1	Acinetobacter baumannii	4007416	107	38.98	81416	15	100	0	0	338
GCF_003949095.1	Acinetobacter baumannii	4005234	91	38.96	124175	11	100	0	0	337
GCF_003948985.1	Acinetobacter baumannii	3707621	79	38.96	79771	14	100	0	0	340
GCF_003948895.1	Acinetobacter baumannii	3968338	52	39.08	154246	8	99.98	0.61	0	337
GCF_003948875.1	Acinetobacter baumannii	4025036	61	38.99	178111	8	99.98	0.61	0	338
GCF_003949235.1	Acinetobacter baumannii	3934943	228	38.96	51710	26	100	0	0	337
GCF_003627465.1	Acinetobacter baumannii	4041736	160	38.89	74961	15	99.73	0.14	0	339
GCF_003954115.1	Acinetobacter baumannii	3959754	98	38.81	72247	16	99.98	0.63	0	340
GCF_003954215.1	Acinetobacter baumannii	3905834	105	38.9	99710	14	99.98	0.61	0	334
GCF_000805615.1	Acinetobacter baumannii	3981483	104	38.88	140828	10	99.57	0.87	0	337
GCF_000808785.3	Acinetobacter baumannii	3743114	168	39.03	44862	25	99.48	0.61	0	338
GCF_000809065.3	Acinetobacter baumannii	3997151	209	38.97	40122	27	99.98	0.61	0	338
GCF_000809085.3	Acinetobacter baumannii	3834401	273	38.94	41176	29	100	0.18	100	336
GCF_004101685.1	Acinetobacter baumannii	3937511	1	39.05	3937511	1	99.98	2.97	87.5	337
GCF_003994455.1	Acinetobacter baumannii	3792224	48	38.7	209575	6	100	0	0	335
GCF_003954175.1	Acinetobacter baumannii	3895894	76	38.84	119094	11	99.98	0.61	0	338
GCF_003991295.1	Acinetobacter baumannii	3916714	134	38.84	100121	12	99.98	0.43	0	337
GCF_003970215.1	Acinetobacter baumannii	4181791	64	38.96	272604	6	100	0.14	0	339
GCF_003966015.1	Acinetobacter baumannii	4120352	243	38.7	36296	30	100	0	0	338
GCF_003955355.1	Acinetobacter baumannii	4164488	92	38.9	95034	14	100	0.27	0	335
GCF_003954795.1	Acinetobacter baumannii	3835163	108	38.91	75288	15	99.56	0.61	0	336
GCF_003954365.1	Acinetobacter baumannii	3952739	87	38.85	159304	9	99.88	0.61	0	339
GCF_003954275.1	Acinetobacter baumannii	3757212	134	38.82	70571	17	98.01	0.63	0	338
GCF_000809205.3	Acinetobacter baumannii	4000876	235	39.05	33324	34	99.98	0.84	0	339
GCF_003627455.1	Acinetobacter baumannii	3955172	105	38.97	133640	9	99.98	0.79	0	338
GCF_003627405.1	Acinetobacter baumannii	3990982	138	39.08	122401	11	99.55	0.74	0	338
GCF_000810065.3	Acinetobacter baumannii	3996162	165	39.02	56344	22	99.39	0.61	0	335
GCF_001415085.1	Acinetobacter baumannii	4095763	124	38.89	63583	21	99.73	1.92	100	338
GCF_001415065.1	Acinetobacter baumannii	4030384	294	39.02	31538	43	97.26	3.56	100	333
GCF_001414985.1	Acinetobacter baumannii	4003544	103	38.91	82155	16	99.18	2.01	64.71	332
GCF_001414915.1	Acinetobacter baumannii	3989128	237	38.97	37323	34	99.73	0.37	0	337
GCF_001414865.1	Acinetobacter baumannii	3870667	70	39.03	106486	12	98.8	1.57	0	337
GCF_001414815.1	Acinetobacter baumannii	4013997	89	38.9	80470	16	98.72	0.59	25	332
GCF_001414765.1	Acinetobacter baumannii	4033938	82	39.02	114946	11	97.74	0	0	332
GCF_001414735.1	Acinetobacter baumannii	4319293	76	39.06	106135	15	98.63	6.67	85.71	333
GCF_001414685.1	Acinetobacter baumannii	3683579	273	39.02	27301	41	100	6.9	100	331
GCF_001414655.1	Acinetobacter baumannii	3960869	93	38.92	101526	14	98.63	2.74	100	334
GCF_001414575.1	Acinetobacter baumannii	4022402	110	38.8	236259	5	100	8.62	100	330
GCF_001414565.1	Acinetobacter baumannii	4099497	117	38.82	60720	20	99	1.1	44.44	330
GCF_001400975.1	Acinetobacter baumannii	3914647	206	38.85	56395	18	99.49	0.61	0	336
GCF_001399655.1	Acinetobacter baumannii	4131161	5	38.98	4063596	1	100	0.55	66.67	338
GCF_001373535.1	Acinetobacter baumannii	3945594	165	39.25	120746	10	100	0.14	0	337
GCF_001276055.1	Acinetobacter baumannii	3909844	136	38.94	61813	19	99.53	0.65	0	336
GCF_001261895.2	Acinetobacter baumannii	3819158	1	39.04	3819158	1	100	0.82	0	336
GCF_001007745.1	Acinetobacter baumannii	3966581	63	38.89	163700	9	100	0	0	337
GCF_001007765.1	Acinetobacter baumannii	3919530	157	38.91	50321	25	100	0	0	338
GCF_001007775.1	Acinetobacter baumannii	4054515	63	38.92	158241	8	100	0	0	337
GCF_001007815.1	Acinetobacter baumannii	4282986	63	38.81	172615	9	100	0.55	0	341
GCF_001008125.1	Acinetobacter baumannii	3865885	143	38.94	95682	13	99.97	0.64	0	339
GCF_001028305.1	Acinetobacter baumannii	3952684	62	38.97	173602	8	100	0.27	50	336
GCF_001415435.1	Acinetobacter baumannii	3820624	261	39.06	29772	40	99.45	0	0	336
GCF_001028325.1	Acinetobacter baumannii	4206186	46	38.89	218174	6	99.86	0	0	339
GCF_001055965.1	Acinetobacter baumannii	3998932	120	38.66	75966	16	100	0	0	340
GCF_001077555.2	Acinetobacter baumannii	3947826	1	39.06	3947826	1	100	0.33	0	336
GCF_001077565.2	Acinetobacter baumannii	4263915	4	39.15	4018724	1	100	0.41	0	340
GCF_001077655.1	Acinetobacter baumannii	4192280	3	38.92	3935688	1	100	0.55	0	339
GCF_001077675.1	Acinetobacter baumannii	4006698	2	38.95	3857743	1	100	0.27	0	337
GCF_001077965.2	Acinetobacter baumannii	3850058	2	39.25	3824908	1	100	0.09	0	339
GCF_001053755.1	Acinetobacter baumannii	3655738	302	38.93	28310	37	99.59	0.45	25	339
GCF_001415535.1	Acinetobacter baumannii	3890289	233	38.95	30203	38	98.66	1	75	335
GCF_001415665.1	Acinetobacter baumannii	3705012	282	38.71	30739	37	96.99	0	0	329
GCF_001415965.1	Acinetobacter baumannii	3913682	287	38.95	28228	45	98.28	8.62	100	329
GCF_001432585.1	Acinetobacter baumannii	3995203	84	38.9	105023	14	98.9	3.29	100	333
GCF_001432595.1	Acinetobacter baumannii	3949704	70	38.85	132629	10	100	1.37	100	339
GCF_001432665.1	Acinetobacter baumannii	4067524	75	38.98	171086	7	100	2.74	100	339
GCF_000278645.1	Acinetobacter baumannii	4107121	13	39.01	746556	3	99.45	0	0	338
GCF_000278685.1	Acinetobacter baumannii	4043115	10	39.23	1089698	2	99.98	0.61	0	339
GCA_003359255.2	Acinetobacter baumannii	4110068	4	39.11	3919679	1	95.78	0.27	0	339
GCF_001432545.1	Acinetobacter baumannii	4334741	207	38.94	105657	15	100	0.41	0	339
GCF_003356965.1	Acinetobacter baumannii	3852937	43	38.94	184716	8	99.3	0.63	0	339
GCF_003356845.1	Acinetobacter baumannii	4055494	33	38.95	236306	6	99.45	1	0	339
GCF_003356815.1	Acinetobacter baumannii	4057182	37	38.95	236221	6	99.49	1	0	338
GCF_003356785.1	Acinetobacter baumannii	4056048	37	38.95	236287	6	99.41	1	0	340
GCF_003356765.1	Acinetobacter baumannii	4054321	40	38.94	236285	6	99.45	1	0	338
GCF_003356725.1	Acinetobacter baumannii	4038682	35	38.91	236231	6	99.36	1	0	339
GCF_003356705.1	Acinetobacter baumannii	4046108	30	38.94	313449	6	99.39	1	0	337
GCF_003356925.1	Acinetobacter baumannii	4057865	32	38.95	313537	5	99.29	1	0	339
GCF_001007725.1	Acinetobacter baumannii	4100904	54	38.96	240518	6	100	0	0	339
GCF_001432535.1	Acinetobacter baumannii	3807501	87	38.84	108333	12	96.99	0	0	329
GCF_001432425.1	Acinetobacter baumannii	3852216	194	39.04	52131	25	98.9	0.27	0	334
GCF_001415985.1	Acinetobacter baumannii	3944977	256	38.88	30882	39	100	0	0	336
GCF_001416015.1	Acinetobacter baumannii	3782509	251	38.98	31608	38	97.81	0	0	331
GCF_001416095.1	Acinetobacter baumannii	4019327	215	39.06	34239	32	98.67	1.42	64.29	336
GCF_001416355.1	Acinetobacter baumannii	4065211	147	38.94	58695	24	99.27	0.73	20	334
GCF_001416475.1	Acinetobacter baumannii	4023331	95	38.81	84258	16	100	2.74	100	338
GCF_001416515.1	Acinetobacter baumannii	4032732	204	38.9	38732	33	100	1.1	100	336
GCF_001432445.1	Acinetobacter baumannii	4020183	72	39.23	101602	13	98.28	6.9	100	333
GCA_001420305.1	Acinetobacter baumannii	4039294	160	38.89	80880	18	95.07	0.93	12.5	339
GCA_001420385.1	Acinetobacter baumannii	4068254	129	38.84	91470	14	99.47	0.87	16.67	336
GCA_001420405.1	Acinetobacter baumannii	4228817	129	39.06	210329	7	98.64	0	0	339
GCF_001420505.1	Acinetobacter baumannii	3845195	63	39.06	220598	7	99.59	0.61	0	340
GCF_001432265.1	Acinetobacter baumannii	3997237	217	38.96	60911	19	100	1.18	0	336
GCF_001432375.1	Acinetobacter baumannii	3954365	70	38.92	114915	10	99.45	0	0	335
GCF_001432385.1	Acinetobacter baumannii	4067745	77	38.91	92563	16	99.82	1.28	63.64	334
GCA_001420335.1	Acinetobacter baumannii	4026301	120	38.9	111062	12	98.52	0.96	14.29	339
GCF_004194555.1	Acinetobacter baumannii	3885290	2	39.14	3751581	1	99.73	0	0	340
GCF_001007685.1	Acinetobacter baumannii	3801220	16	38.95	466806	3	100	0	0	340
GCF_000981405.1	Acinetobacter baumannii	3998477	152	39.02	141926	8	99.98	0.85	0	338
GCF_003595765.1	Acinetobacter baumannii	3976741	244	39.22	38004	28	98.95	0	0	339
GCF_003595815.1	Acinetobacter baumannii	4035713	269	39.04	39570	28	100	0	0	336
GCF_003595865.1	Acinetobacter baumannii	3750793	298	39.24	26018	48	99.32	0	0	338
GCF_003595985.1	Acinetobacter baumannii	4248368	172	38.93	85784	16	100	0.96	14.29	337
GCF_003596025.1	Acinetobacter baumannii	4066042	150	39.01	80459	16	100	0	0	337
GCF_003596075.1	Acinetobacter baumannii	4202770	115	38.89	99176	13	100	0.14	0	339
GCF_003596125.1	Acinetobacter baumannii	3848564	137	38.94	63078	17	100	0	0	337
GCF_003596165.1	Acinetobacter baumannii	4125246	146	38.7	97051	15	100	0.96	0	336
GCF_003596205.1	Acinetobacter baumannii	3963193	185	39.05	54279	23	99.86	0	0	338
GCF_000814345.1	Acinetobacter baumannii	4073976	4	39.15	3902527	1	99.73	0.41	0	338
GCF_000811905.3	Acinetobacter baumannii	3875755	106	38.85	77925	15	99.98	0.63	0	336
GCF_000811805.3	Acinetobacter baumannii	3862505	136	38.79	55260	23	100	0	0	338
GCF_000811725.3	Acinetobacter baumannii	3970985	202	39.03	40743	27	99	0.62	0	336
GCF_000811685.3	Acinetobacter baumannii	3992984	188	39.02	49994	26	99	0.61	0	336
GCF_000811405.3	Acinetobacter baumannii	3942415	277	39.12	30876	36	98.01	0.73	16.67	334
GCF_000811105.3	Acinetobacter baumannii	4176715	182	39	54920	25	99.98	0.61	0	339
GCF_000811085.3	Acinetobacter baumannii	3826905	154	38.86	62622	19	100	0	0	335
GCF_000810125.3	Acinetobacter baumannii	3853093	136	38.84	65630	19	99.59	0.66	0	338
GCF_000810205.3	Acinetobacter baumannii	3852425	218	38.97	37788	30	99.59	0.67	0	337
GCF_000810305.3	Acinetobacter baumannii	3937215	215	39.11	39778	28	98.9	0.61	0	336
GCF_000810325.3	Acinetobacter baumannii	3974807	252	39.09	41448	26	99.44	0.86	33.33	337
GCF_000810365.3	Acinetobacter baumannii	3984487	126	39.01	74350	15	99.98	0.61	0	340
GCF_000810585.3	Acinetobacter baumannii	4013870	162	38.93	73349	16	99.98	0.61	0	337
GCF_003584515.1	Acinetobacter baumannii	4102242	248	39.05	39040	31	100	0	0	338
GCF_000810625.2	Acinetobacter baumannii	4021461	141	38.98	63424	21	99.88	0.69	0	339
GCF_000810905.3	Acinetobacter baumannii	3873401	98	38.84	99564	12	99.98	0.63	0	338
GCF_000810915.3	Acinetobacter baumannii	3866621	192	38.91	37177	31	99.94	0.65	0	336
GCF_000810935.3	Acinetobacter baumannii	3954199	208	39.04	41209	28	98.6	0.66	0	334
GCF_000810945.3	Acinetobacter baumannii	3863527	204	38.92	41456	25	99.93	1.02	0	336
GCF_000810995.3	Acinetobacter baumannii	3805359	253	38.92	30828	38	99.96	0.86	100	336
GCF_000811015.3	Acinetobacter baumannii	3839723	116	38.86	71806	17	100	0	0	339
GCF_000810685.3	Acinetobacter baumannii	4042358	127	38.96	104346	13	99.98	0.61	0	339
GCF_003584455.1	Acinetobacter baumannii	3866318	264	39.21	29820	38	99.73	0	0	339
GCF_003584385.1	Acinetobacter baumannii	4172967	285	38.99	42735	32	99.86	0.27	100	338
GCF_003584315.1	Acinetobacter baumannii	4102467	230	39.05	49188	24	100	0	0	338
GCF_000876445.1	Acinetobacter baumannii	4091847	83	38.94	98350	12	100	0.05	0	337
GCF_000939415.2	Acinetobacter baumannii	4121620	4	39.1	3971435	1	99.95	1	25	338
GCF_000949165.2	Acinetobacter baumannii	3763816	126	38.94	59274	20	99.93	0	0	337
GCF_000949185.2	Acinetobacter baumannii	3735766	205	39.02	36887	30	99.86	0	0	337
GCF_000949195.2	Acinetobacter baumannii	3873910	116	38.85	76298	17	99.98	0.63	0	336
GCF_000951165.1	Acinetobacter baumannii	4128858	22	38.85	2310861	1	99.88	2.58	83.33	336
GCF_000876075.1	Acinetobacter baumannii	4077401	173	39.04	61320	23	100	0	0	339
GCF_000966305.1	Acinetobacter baumannii	3937075	107	38.84	173003	8	99.18	0.27	0	336
GCA_000968965.1	Acinetobacter baumannii	3646419	16	38.98	706416	2	96.86	0.27	100	338
GCF_000969285.1	Acinetobacter baumannii	3871013	94	38.95	106127	13	99.98	0.63	0	337
GCF_000969295.1	Acinetobacter baumannii	3710482	90	38.73	110180	12	90.93	0.54	33.33	305
GCF_000969385.1	Acinetobacter baumannii	4021843	66	38.87	191442	8	100	0	0	338
GCF_000969485.1	Acinetobacter baumannii	3770380	247	39.04	43207	31	90.14	0.18	0	315
GCF_000972525.1	Acinetobacter baumannii	3918537	86	38.83	156145	8	100	0.14	0	337
GCF_000966505.1	Acinetobacter baumannii	4130744	126	38.87	101807	14	100	0	0	339
GCF_000988155.1	Acinetobacter baumannii	4102788	76	39.08	132338	10	100	0	0	342
GCF_000836625.1	Acinetobacter baumannii	3933455	53	39.13	197844	6	100	0	0	337
GCF_000830055.1	Acinetobacter baumannii	3917739	2	39.28	3909008	1	100	0	0	339
GCF_003584275.1	Acinetobacter baumannii	4111658	173	39	64738	18	100	0.03	0	339
GCF_003569645.1	Acinetobacter baumannii	3777854	240	39.1	69201	17	99.73	1.06	66.67	336
GCF_003569625.1	Acinetobacter baumannii	3968722	202	38.95	54185	22	100	0.27	0	337
GCF_003569445.1	Acinetobacter baumannii	3991425	155	38.87	58313	22	100	0.59	0	340
GCF_003569425.1	Acinetobacter baumannii	3683054	172	38.93	48942	25	99.73	0	0	337
GCF_003522885.1	Acinetobacter baumannii	3989947	2	39.05	3980012	1	99.98	0.61	0	337
GCF_000835995.1	Acinetobacter baumannii	4059850	87	38.89	101931	14	99.86	0.18	100	335
GCF_003522845.1	Acinetobacter baumannii	4066829	2	38.96	3971623	1	100	0	0	341
GCF_003522665.1	Acinetobacter baumannii	4128152	2	39.12	4119128	1	100	0.09	0	337
GCF_003516005.1	Acinetobacter baumannii	4080593	3	38.91	3986569	1	99.98	2.18	70	338
GCF_000820665.1	Acinetobacter baumannii	3916249	4	38.88	3780190	1	99.59	0.63	0	336
GCF_000820685.1	Acinetobacter baumannii	3924910	4	38.89	3788589	1	99.59	0.63	0	336
GCF_000828795.1	Acinetobacter baumannii	4021920	1	39.11	4021920	1	99.19	0.8	42.86	338
GCF_000828935.1	Acinetobacter baumannii	4190324	2	39.17	4000970	1	100	0.14	0	337
GCF_003522705.1	Acinetobacter baumannii	3862444	4	39.03	3736581	1	100	0	0	339
GCF_004208995.1	Acinetobacter baumannii	3806034	241	39.38	31792	37	99.09	0.14	0	339
GCF_004209005.1	Acinetobacter baumannii	4013639	166	39.04	71843	16	100	0.82	16.67	336
GCF_004209075.1	Acinetobacter baumannii	3956631	211	39.16	46224	27	98.9	1.7	40	334
GCF_006365945.1	Acinetobacter baumannii	4016981	67	38.86	195119	8	99.98	0.63	0	339
GCF_006365965.1	Acinetobacter baumannii	4069749	101	38.82	162419	8	99.98	0.63	25	340
GCF_006366235.1	Acinetobacter baumannii	3945506	61	38.93	137771	11	99.59	0.63	0	338
GCF_006366335.1	Acinetobacter baumannii	3774259	88	38.93	104283	11	100	0	0	339
GCF_006366595.1	Acinetobacter baumannii	4031461	156	38.99	149234	9	99.59	0.61	0	338
GCF_006366635.1	Acinetobacter baumannii	3920288	53	38.88	162917	8	99.98	0.63	0	339
GCF_006366905.1	Acinetobacter baumannii	3965473	53	38.81	131234	10	99.98	0.63	0	339
GCF_006367045.1	Acinetobacter baumannii	3969439	41	38.81	207572	7	99.98	0.63	0	339
GCF_006367345.1	Acinetobacter baumannii	3961240	43	38.85	195241	8	99.98	0.66	20	339
GCF_006367395.1	Acinetobacter baumannii	3885146	121	39.04	97557	12	100	0.14	100	336
GCF_006367745.1	Acinetobacter baumannii	4052236	48	38.89	178462	7	99.98	0.61	0	337
GCF_006369755.1	Acinetobacter baumannii	3995250	97	38.99	142144	9	99.59	0.63	0	337
GCF_006369795.1	Acinetobacter baumannii	4056479	154	39.03	121879	10	99.92	0.69	0	337
GCF_006369835.1	Acinetobacter baumannii	3946257	91	38.78	132733	11	99.98	0.63	0	338
GCF_006385075.1	Acinetobacter baumannii	4130187	1	39.14	4130187	1	100	0	0	338
GCF_000591975.1	Acinetobacter baumannii	4101665	147	39.08	88330	16	100	0.29	100	340
GCF_000591955.1	Acinetobacter baumannii	4084907	216	39.09	47741	26	99.59	0.85	100	339
GCF_006492175.1	Acinetobacter baumannii	3899794	179	39.01	84304	16	100	0.37	50	335
GCF_006492125.1	Acinetobacter baumannii	4048513	136	38.92	89049	16	100	0.14	0	338
GCF_006492085.1	Acinetobacter baumannii	4065721	168	38.96	69243	18	100	0	0	338
GCF_006492075.1	Acinetobacter baumannii	3752286	127	38.97	126165	11	100	0	0	337
GCF_006492065.1	Acinetobacter baumannii	3775402	73	38.88	108743	13	100	0	0	337
GCF_006492055.1	Acinetobacter baumannii	3801109	125	38.92	77989	16	100	0.27	0	338
GCF_006365405.1	Acinetobacter baumannii	3853267	53	38.88	153977	7	99.98	0.63	0	337
GCF_006491975.1	Acinetobacter baumannii	3868219	144	38.9	139247	9	100	0.14	0	337
GCF_006491885.1	Acinetobacter baumannii	3935274	131	38.94	83385	13	100	0	0	340
GCF_006491875.1	Acinetobacter baumannii	3889343	105	38.94	120774	12	100	0	0	342
GCF_006491865.1	Acinetobacter baumannii	4011288	97	38.89	126490	11	100	0	0	340
GCF_006491855.1	Acinetobacter baumannii	4055475	143	39.04	108897	10	100	0	0	338
GCF_000591915.1	Acinetobacter baumannii	4030845	277	39.36	36243	36	100	0.68	100	338
GCF_000591935.1	Acinetobacter baumannii	4182483	299	39	34701	34	99.11	1.76	100	338
GCF_006491955.1	Acinetobacter baumannii	3680944	208	38.87	63474	21	99.73	0.27	0	340
GCF_005863385.1	Acinetobacter baumannii	4006170	78	38.84	105100	13	100	0	0	339
GCF_005863345.1	Acinetobacter baumannii	4005515	87	38.85	107729	13	100	0	0	340
GCF_005863285.1	Acinetobacter baumannii	3661409	93	39	75915	15	98.46	0.63	0	338
GCF_005819275.1	Acinetobacter baumannii	3949681	122	38.91	85047	15	100	0.14	0	341
GCF_005819225.1	Acinetobacter baumannii	4150963	104	39.02	91953	15	100	0	0	336
GCF_005819215.1	Acinetobacter baumannii	4071590	134	38.89	83421	16	100	0.27	0	340
GCF_005819175.1	Acinetobacter baumannii	3952743	61	38.93	148056	10	99.98	0.63	0	336
GCF_005819115.1	Acinetobacter baumannii	3952179	63	38.83	177987	9	99.98	0.65	0	337
GCF_005819085.1	Acinetobacter baumannii	3995672	72	38.84	122361	11	99.98	0.63	0	339
GCF_005819315.1	Acinetobacter baumannii	4040321	98	38.9	103794	14	100	0	0	341
GCF_005819065.1	Acinetobacter baumannii	3864068	55	38.94	159121	9	99.98	0.65	0	335
GCF_005785845.1	Acinetobacter baumannii	3916595	73	38.94	169460	9	99.98	0.82	0	337
GCF_005785665.1	Acinetobacter baumannii	3894368	63	38.86	200268	7	100	0	0	338
GCF_005785275.1	Acinetobacter baumannii	4004335	100	39.14	264040	6	99.63	0	0	337
GCF_005785265.1	Acinetobacter baumannii	3982657	72	39.12	263950	6	99.63	0	0	337
GCF_005785185.1	Acinetobacter baumannii	3867452	48	38.94	176865	8	99.98	0.61	0	337
GCF_005784875.1	Acinetobacter baumannii	3951160	123	39.07	167764	9	99.98	0.63	0	340
GCF_005819005.1	Acinetobacter baumannii	3951687	56	38.82	167999	8	99.98	0.65	0	337
GCF_006492195.1	Acinetobacter baumannii	4102859	156	38.95	107352	12	100	0.14	0	336
GCF_005819325.1	Acinetobacter baumannii	4075382	115	39.01	89555	14	99.98	0.61	0	338
GCF_005819425.1	Acinetobacter baumannii	4342792	245	38.94	59064	22	99.92	2.28	55	336
GCF_000592035.1	Acinetobacter baumannii	4031481	182	38.91	60910	22	99.91	1.55	100	339
GCF_000592095.1	Acinetobacter baumannii	4105921	117	39.09	79882	13	99.86	0.58	100	340
GCF_000592135.1	Acinetobacter baumannii	4035457	247	39.06	37511	32	99.73	0.64	100	339
GCF_000592155.1	Acinetobacter baumannii	4002412	224	38.95	42753	26	99.73	0.26	100	340
GCF_000592195.1	Acinetobacter baumannii	4098419	117	39.08	89505	14	100	1	100	340
GCF_000592215.1	Acinetobacter baumannii	4076460	183	39.1	55271	21	99.73	0.27	100	340
GCF_005819375.1	Acinetobacter baumannii	3917388	105	38.96	88100	13	99.95	0.63	0	337
GCF_000592255.1	Acinetobacter baumannii	4006264	166	38.86	73475	17	99.95	0.68	100	340
GCF_000592355.1	Acinetobacter baumannii	4141755	145	39.09	74257	17	100	0.73	100	339
GCF_005819765.1	Acinetobacter baumannii	3895608	117	38.98	102254	14	99.98	0.83	0	338
GCF_005819755.1	Acinetobacter baumannii	3949083	155	39.01	59172	22	99.98	0.63	0	338
GCF_005819705.1	Acinetobacter baumannii	3993980	113	38.83	85279	14	99.98	0.63	0	335
GCF_005819645.1	Acinetobacter baumannii	3882311	82	38.93	109974	12	99.51	0.61	0	334
GCF_005819545.1	Acinetobacter baumannii	3855712	138	39	56160	18	99.98	0.66	0	338
GCF_000592295.1	Acinetobacter baumannii	4106139	156	39.04	62734	19	100	0.47	100	340
GCF_000592375.1	Acinetobacter baumannii	4029353	225	39.03	43287	28	99.45	0.64	100	338
GCF_006492215.1	Acinetobacter baumannii	3950803	166	38.89	116931	10	100	0.32	75	338
GCF_000226275.2	Acinetobacter baumannii	4022275	1	39.1	4022275	1	99.98	0.61	0	339
GCF_006493945.1	Acinetobacter baumannii	3938547	176	38.89	62413	22	100	0.18	100	336
GCF_006493955.1	Acinetobacter baumannii	3863917	142	39.02	78624	16	100	0	0	340
GCF_006493975.1	Acinetobacter baumannii	4052536	239	39.05	47623	28	100	0.14	0	336
GCF_006494015.1	Acinetobacter baumannii	4202796	154	38.85	121674	12	100	0.23	50	338
GCF_006494065.1	Acinetobacter baumannii	3890126	136	38.91	72672	17	99.98	0.63	0	339
GCF_006494075.1	Acinetobacter baumannii	3978677	98	38.79	100377	10	100	0	0	338
GCF_006494085.1	Acinetobacter baumannii	3880445	73	39.13	136677	9	100	0.27	0	333
GCF_006494155.1	Acinetobacter baumannii	3892035	161	38.86	71950	17	100	0	0	339
GCF_006494215.1	Acinetobacter baumannii	3783835	114	39.13	113518	11	100	0	0	335
GCF_006494225.1	Acinetobacter baumannii	4264839	160	38.81	93405	15	100	0	0	340
GCF_006494255.1	Acinetobacter baumannii	3896841	167	38.93	84690	16	100	0.82	16.67	336
GCF_006494265.1	Acinetobacter baumannii	3809768	93	38.86	109508	11	100	0	0	340
GCF_006494285.1	Acinetobacter baumannii	3954711	100	38.97	176687	9	100	0.55	0	337
GCF_006494615.1	Acinetobacter baumannii	4066255	283	38.87	50064	25	100	0.45	0	339
GCF_006494665.1	Acinetobacter baumannii	3941955	59	38.9	247787	6	100	0	0	339
GCF_000591855.1	Acinetobacter baumannii	4102408	175	38.98	66122	16	99.91	1.66	100	340
GCF_000591715.1	Acinetobacter baumannii	4077855	189	39	51358	25	100	0.46	100	340
GCF_000589555.1	Acinetobacter baumannii	3989535	87	39.21	126513	11	99.73	0.14	100	338
GCF_000589595.1	Acinetobacter baumannii	4030998	156	39.21	77642	18	100	0.3	100	339
GCF_000589615.1	Acinetobacter baumannii	4012442	96	39.18	111531	11	100	0.24	100	338
GCF_000589635.1	Acinetobacter baumannii	4036071	160	39.18	79328	17	99.82	0.87	100	339
GCF_000589655.1	Acinetobacter baumannii	4022980	113	39.07	90072	13	99.98	1.95	87.5	336
GCF_000589675.1	Acinetobacter baumannii	3988301	82	39.05	109844	9	99.98	0.69	50	337
GCF_006493915.1	Acinetobacter baumannii	3952891	72	38.87	121799	10	100	0	0	338
GCF_000589715.1	Acinetobacter baumannii	4063061	154	39.2	75595	16	100	1.32	100	337
GCF_000589755.1	Acinetobacter baumannii	3985525	77	39.05	133835	9	99.88	1.01	58.33	338
GCF_000589775.1	Acinetobacter baumannii	4067061	156	39.05	56127	18	99.98	1.83	87.1	336
GCF_000589795.1	Acinetobacter baumannii	4000356	87	39.04	110690	9	99.88	0.74	60	337
GCF_000589835.1	Acinetobacter baumannii	4049358	102	39.26	95328	13	100	0.14	100	338
GCF_006658595.1	Acinetobacter baumannii	4086552	192	39.04	66065	19	100	0.14	0	340
GCF_006658565.1	Acinetobacter baumannii	4074841	120	38.99	104309	10	100	0	0	338
GCF_007107525.1	Acinetobacter baumannii	3960760	4	39.03	3798644	1	100	0	0	340
GCF_006493845.1	Acinetobacter baumannii	3630368	71	38.94	143620	10	100	0	0	337
GCF_006493835.1	Acinetobacter baumannii	3829133	79	38.86	147444	8	100	0	0	338
GCF_006493735.1	Acinetobacter baumannii	3931403	128	38.93	113797	12	100	1.54	9.09	336
GCF_006492685.1	Acinetobacter baumannii	3833740	62	38.97	141171	8	100	0	0	338
GCF_006492675.1	Acinetobacter baumannii	3917444	206	38.92	115300	12	99.98	0.61	0	337
GCF_006492635.1	Acinetobacter baumannii	3953918	82	38.95	131423	11	100	0	0	338
GCF_006492575.1	Acinetobacter baumannii	4026208	112	38.85	111760	12	100	0.27	0	338
GCF_006492525.1	Acinetobacter baumannii	4041119	106	38.77	170579	7	100	0	0	340
GCF_006492515.1	Acinetobacter baumannii	3835385	78	39.01	152441	8	100	0	0	334
GCF_006492705.1	Acinetobacter baumannii	3894870	150	38.82	69303	20	100	0.14	0	338
GCF_006492495.1	Acinetobacter baumannii	3947544	85	38.94	150983	8	100	0	0	340
GCF_006492405.1	Acinetobacter baumannii	4037631	137	38.9	103445	11	100	0.59	0	340
GCF_006492385.1	Acinetobacter baumannii	3896092	158	38.89	85843	16	99.98	0.61	0	339
GCF_006492335.1	Acinetobacter baumannii	3937858	72	38.87	141269	10	100	0.14	0	338
GCF_006492315.1	Acinetobacter baumannii	4061055	115	38.93	95440	13	100	0.31	0	341
GCF_000591875.1	Acinetobacter baumannii	4063875	162	39.01	61686	19	100	0.76	100	340
GCF_006492305.1	Acinetobacter baumannii	3805274	119	39.04	87696	14	98.8	0.92	0	338
GCF_006492425.1	Acinetobacter baumannii	4148616	137	38.78	89634	16	100	0.41	0	338
GCF_006492295.1	Acinetobacter baumannii	3746484	247	39.09	41901	26	100	0.37	0	337
GCF_006492715.1	Acinetobacter baumannii	3703732	81	38.87	106204	9	100	0.14	0	337
GCF_006492795.1	Acinetobacter baumannii	3960624	63	38.78	239269	6	100	0.27	0	336
GCF_006493705.1	Acinetobacter baumannii	3989228	113	38.77	136561	12	100	0	0	339
GCF_006493645.1	Acinetobacter baumannii	3989574	158	39.08	89879	15	100	0	0	339
GCF_006493045.1	Acinetobacter baumannii	3921060	96	38.89	146479	10	100	0.14	0	337
GCF_006493035.1	Acinetobacter baumannii	3907353	109	38.92	104942	11	100	0	0	336
GCF_006493005.1	Acinetobacter baumannii	3867941	109	38.83	88615	13	100	0	0	338
GCF_006492985.1	Acinetobacter baumannii	3619982	266	39.02	33321	35	100	0.23	0	337
GCF_006492775.1	Acinetobacter baumannii	3909402	99	38.95	147376	9	100	0.04	0	340
GCF_006492965.1	Acinetobacter baumannii	4104814	86	38.98	196996	9	100	0.5	33.33	342
GCF_006492885.1	Acinetobacter baumannii	3998300	86	38.91	147178	8	100	0.31	0	340
GCF_006492865.1	Acinetobacter baumannii	3823200	88	38.89	170545	8	100	0	0	337
GCF_000222225.1	Acinetobacter baumannii	3899186	103	39.12	81821	15	99.59	0	0	338
GCF_000222245.1	Acinetobacter baumannii	3938086	125	39.14	78659	16	99.8	0.68	0	337
GCF_000222265.1	Acinetobacter baumannii	4063283	285	39.06	35493	36	99.9	0.86	0	338
GCF_006492855.1	Acinetobacter baumannii	3796337	65	38.85	161979	8	100	0	0	338
GCF_006492945.1	Acinetobacter baumannii	3732873	197	38.97	47885	22	99.73	0	0	338
GCF_003356685.1	Acinetobacter baumannii	3855462	52	38.94	167897	8	99.52	0.63	0	337
GCF_005671375.1	Acinetobacter baumannii	4136467	3	39.35	4014051	1	99.98	0.61	0	339
GCF_000592395.1	Acinetobacter baumannii	4132010	153	39.11	73874	17	100	0.23	100	339
GCF_000681655.1	Acinetobacter baumannii	4045583	197	38.8	73462	16	100	1.17	100	339
GCF_000419385.1	Acinetobacter baumannii	4042229	3	38.91	3951920	1	99.98	0.61	0	340
GCF_000419405.1	Acinetobacter baumannii	4053889	2	38.89	4001621	1	100	0	0	341
GCF_000681635.1	Acinetobacter baumannii	4263524	99	39.06	226191	7	100	1.97	90.91	338
GCF_000681595.1	Acinetobacter baumannii	4142212	118	39.14	81145	17	100	0.98	100	334
GCF_000671655.1	Acinetobacter baumannii	4119904	116	39.11	94492	13	100	0.27	100	340
GCF_000671575.1	Acinetobacter baumannii	4048628	111	39.18	100039	13	100	0.64	100	337
GCF_000671555.1	Acinetobacter baumannii	3964797	139	38.93	81090	16	100	0.59	100	339
GCF_000671535.1	Acinetobacter baumannii	4043463	110	39.28	85879	16	100	0.47	100	338
GCF_000671495.1	Acinetobacter baumannii	4023027	116	39.21	74995	17	100	0.14	100	338
GCF_000671475.1	Acinetobacter baumannii	3919258	54	39.04	170797	9	100	0.27	100	338
GCF_000671415.1	Acinetobacter baumannii	3942498	57	39.08	171386	9	100	0.41	100	338
GCF_000627755.1	Acinetobacter baumannii	4080445	79	39.07	127793	12	99.59	0	0	337
GCF_000627735.1	Acinetobacter baumannii	3930868	160	38.92	107703	13	100	0	0	337
GCF_000627715.1	Acinetobacter baumannii	4106771	106	39.08	100231	12	99.73	0.37	100	340
GCF_000627695.1	Acinetobacter baumannii	4162701	138	39.16	81435	15	99.86	0	0	340
GCF_000627675.1	Acinetobacter baumannii	4078422	128	39.12	82179	16	100	0.18	100	337
GCF_000611485.1	Acinetobacter baumannii	3961849	59	39.08	165305	10	100	0.27	100	338
GCF_000611525.1	Acinetobacter baumannii	4171947	186	39.14	66085	21	100	0.9	100	339
GCF_000611545.1	Acinetobacter baumannii	4181946	86	39.18	173599	9	99.98	0.76	50	339
GCA_000614705.1	Acinetobacter baumannii	3932397	118	39.08	65611	20	98.45	0	0	339
GCF_000623015.1	Acinetobacter baumannii	3961092	13	38.97	938838	2	100	0.27	0	338
GCF_000623035.1	Acinetobacter baumannii	4254810	23	38.86	1112601	2	99.91	0	0	339
GCF_000681755.1	Acinetobacter baumannii	4158269	88	39.01	119185	11	100	0.51	100	337
GCF_000627355.1	Acinetobacter baumannii	4074496	111	39.26	89631	13	100	0.41	100	339
GCF_000627395.1	Acinetobacter baumannii	4099545	117	39.27	104155	13	100	1.53	100	337
GCF_000627415.1	Acinetobacter baumannii	4045726	110	39.2	103170	12	100	0.74	100	338
GCF_000627535.1	Acinetobacter baumannii	4007942	100	39.18	94886	15	100	0	0	337
GCF_000627555.1	Acinetobacter baumannii	4096980	130	39.13	72645	17	100	0.73	100	338
GCF_000627575.1	Acinetobacter baumannii	4000041	153	38.9	70838	16	100	0.7	100	338
GCF_000627595.1	Acinetobacter baumannii	4024610	101	39.21	90296	16	100	0.41	100	338
GCF_000627375.1	Acinetobacter baumannii	4159861	134	39.12	78411	14	100	0.82	100	339
GCF_000681775.1	Acinetobacter baumannii	3930804	59	39.08	161264	9	100	0.1	100	338
GCF_000681795.1	Acinetobacter baumannii	3960468	69	39.07	164578	10	100	1.47	100	338
GCF_000681835.1	Acinetobacter baumannii	4145890	136	39.07	94546	15	99.88	1.91	64.29	338
GCF_000734775.1	Acinetobacter baumannii	3944450	89	39.04	148056	10	99.98	0.61	0	340
GCF_000738845.1	Acinetobacter baumannii	3917671	155	38.86	53298	25	99.45	2.6	91.67	335
GCF_000413915.1	Acinetobacter baumannii	4047309	15	39	539540	2	100	0.27	0	335
GCF_000746605.1	Acinetobacter baumannii	3803317	1	39.16	3803317	1	100	0.12	100	337
GCF_000746645.1	Acinetobacter baumannii	4335793	1	39.04	4335793	1	100	0.82	16.67	338
GCF_000757665.1	Acinetobacter baumannii	3890158	111	39.07	91003	14	100	0.41	0	337
GCF_000731975.1	Acinetobacter baumannii	4027479	143	38.83	59081	19	100	0.55	33.33	336
GCF_000759395.1	Acinetobacter baumannii	3717930	2	39.08	2960191	1	99.73	0	0	339
GCF_000760435.1	Acinetobacter baumannii	3815339	37	38.93	246159	6	100	0	0	339
GCF_000761175.1	Acinetobacter baumannii	3875775	1	39.08	3875775	1	99.73	0.82	16.67	338
GCF_000761465.1	Acinetobacter baumannii	3855815	67	38.94	157611	10	99.59	0.63	0	338
GCF_004282835.1	Acinetobacter baumannii	3934686	91	39.06	109708	11	100	0	0	335
GCF_004209715.1	Acinetobacter baumannii	4049751	136	38.86	129449	11	99.98	0.63	0	339
GCF_004209195.1	Acinetobacter baumannii	4149503	271	39.09	50945	26	100	0	0	340
GCF_000760395.1	Acinetobacter baumannii	4060410	83	38.9	95622	14	99.86	0.18	100	335
GCF_000611465.1	Acinetobacter baumannii	3989196	69	39.08	178216	9	100	0.84	100	338
GCF_000731965.1	Acinetobacter baumannii	3879582	74	38.94	121580	13	100	0	0	341
GCF_000722965.1	Acinetobacter baumannii	3757215	105	38.86	158269	8	100	0.18	100	336
GCF_000682415.1	Acinetobacter baumannii	3882318	41	38.95	348596	4	100	0.51	100	336
GCF_000682455.1	Acinetobacter baumannii	4252708	156	39.26	84673	17	100	6.47	100	338
GCA_000241665.2	Acinetobacter baumannii	4022644	54	39.05	189409	8	99	0	0	339
GCF_000241685.1	Acinetobacter baumannii	4050591	36	39.1	178393	8	99.73	0.14	0	337
GCF_000241705.1	Acinetobacter baumannii	4158015	50	39.02	177601	7	100	0	0	339
GCF_000241725.1	Acinetobacter baumannii	4000401	45	39.14	195433	7	99.92	0.61	0	337
GCF_000722975.1	Acinetobacter baumannii	3851577	271	38.87	28286	44	99.67	0.62	33.33	336
GCF_000682475.1	Acinetobacter baumannii	4139565	65	39.12	134572	9	100	0.79	100	339
GCF_000682575.1	Acinetobacter baumannii	4128312	92	39.25	107895	12	100	0.79	100	338
GCF_000682595.1	Acinetobacter baumannii	4111661	163	39.13	70407	20	100	1.51	100	339
GCF_000682655.1	Acinetobacter baumannii	4134589	109	39.25	130841	10	100	0.61	100	339
GCF_000692095.1	Acinetobacter baumannii	3944483	10	38.95	2472754	1	99.59	0.61	0	339
GCF_000417785.2	Acinetobacter baumannii	3924940	138	39.08	91238	14	99.09	0	0	338
GCF_000708775.1	Acinetobacter baumannii	3944651	12	38.86	595292	3	100	0.14	0	338
GCF_000682495.1	Acinetobacter baumannii	4115941	120	38.97	95783	10	99.98	1.2	78.95	336
GCF_005518095.1	Acinetobacter baumannii	4366589	4	39.02	4143962	1	100	0	0	341
GCF_000611445.1	Acinetobacter baumannii	4171440	139	39.16	89877	14	100	0.71	100	339
GCF_000611385.1	Acinetobacter baumannii	4058296	63	39.07	138316	10	99.34	0	0	336
GCF_004357105.1	Acinetobacter baumannii	4119284	288	38.94	59218	25	100	0.23	0	336
GCF_004357125.1	Acinetobacter baumannii	4080009	307	38.96	60796	22	99.73	0.27	50	338
GCF_004359905.1	Acinetobacter baumannii	4017885	107	38.92	81686	15	99.91	0.87	16.67	336
GCF_000592695.1	Acinetobacter baumannii	4078365	175	39	68442	17	100	0.18	100	339
GCF_004378285.1	Acinetobacter baumannii	3921544	100	38.99	147832	10	99.59	0.63	0	338
GCF_004378295.1	Acinetobacter baumannii	3927973	106	38.83	93713	14	99.94	0.65	0	337
GCF_004378505.1	Acinetobacter baumannii	3939464	111	39.01	89274	15	99.54	0.65	0	337
GCF_000592675.1	Acinetobacter baumannii	4089551	171	39.03	58217	19	100	0.27	100	339
GCF_004564095.1	Acinetobacter baumannii	3956226	4	39.27	3708164	1	100	0.04	0	339
GCF_004758865.1	Acinetobacter baumannii	4172366	4	39.04	4017696	1	100	0.55	0	339
GCF_004768705.1	Acinetobacter baumannii	4045550	9	38.96	3827138	1	100	0.41	0	334
GCA_004794165.2	Acinetobacter baumannii	4385616	281	39.32	98975	12	100	1.42	20	342
GCF_004794205.1	Acinetobacter baumannii	4021107	102	38.96	118743	11	99.73	0.82	16.67	338
GCF_004794275.2	Acinetobacter baumannii	3971718	1	38.95	3971718	1	100	0.27	0	336
GCF_000592655.1	Acinetobacter baumannii	4044786	183	39.07	53611	22	99.73	0.5	100	339
GCF_004799225.1	Acinetobacter baumannii	3907254	79	38.79	116856	12	100	0	0	337
GCF_000592495.1	Acinetobacter baumannii	4047345	190	38.98	56693	21	100	0.27	100	338
GCF_005298065.1	Acinetobacter baumannii	3988296	102	38.9	159782	8	100	0	0	337
GCF_005280715.1	Acinetobacter baumannii	4042612	2	39.13	4031418	1	99.88	0.63	0	338
GCF_005280695.1	Acinetobacter baumannii	4012118	3	38.98	3977630	1	99.94	0.63	0	339
GCF_005280675.1	Acinetobacter baumannii	3796961	4	38.88	3766238	1	100	1.37	100	340
GCF_005280435.1	Acinetobacter baumannii	4277985	3	39.08	4082961	1	100	0	0	340
GCF_005280415.1	Acinetobacter baumannii	4057956	2	38.93	4011931	1	99.45	0	0	340
GCF_004357095.1	Acinetobacter baumannii	4045612	313	38.85	54815	23	99.73	0.41	50	340
GCA_005280395.1	Acinetobacter baumannii	4371075	3	39.11	4118442	1	99.82	1.21	80	339
GCF_005280355.1	Acinetobacter baumannii	4207397	7	38.98	2944648	1	99.96	1.79	42.86	336
GCF_000592435.1	Acinetobacter baumannii	4093230	149	39.07	65204	17	100	0.59	100	339
GCF_004912245.1	Acinetobacter baumannii	3838422	32	38.85	265382	4	100	0	0	338
GCF_004912235.1	Acinetobacter baumannii	4174266	94	38.99	153322	10	100	0.27	0	340
GCF_000592455.1	Acinetobacter baumannii	4074274	176	39.04	65750	20	100	0.49	100	339
GCF_000592475.1	Acinetobacter baumannii	4069523	189	39.06	53089	22	100	0.47	100	339
GCF_005280375.1	Acinetobacter baumannii	3968665	3	39.04	3294487	1	99.91	1.6	26.32	338
GCF_004354165.1	Acinetobacter baumannii	3783653	1	39.11	3783653	1	100	0	0	341
GCF_004354145.1	Acinetobacter baumannii	3954288	1	39.04	3954288	1	100	0	0	340
GCF_004354125.1	Acinetobacter baumannii	3975250	1	39.04	3975250	1	100	0.64	100	343
GCF_000600875.1	Acinetobacter baumannii	4106507	93	39.43	120543	12	100	0.92	100	339
GCF_000600895.1	Acinetobacter baumannii	3949671	76	39.04	140330	10	100	1.37	100	338
GCF_000600915.1	Acinetobacter baumannii	4119248	107	39.28	96837	14	100	0.1	100	339
GCF_000600935.1	Acinetobacter baumannii	4020861	124	39.18	75715	14	100	0.1	100	339
GCF_000611045.1	Acinetobacter baumannii	4222520	94	39.19	178126	8	99.97	1.51	72.73	339
GCF_000611105.1	Acinetobacter baumannii	4079397	163	38.92	92893	13	99.94	2.53	85.71	339
GCF_000600855.1	Acinetobacter baumannii	4107461	169	39.07	128295	12	100	1.81	100	338
GCF_000611165.1	Acinetobacter baumannii	4246324	89	39.18	155734	10	99.98	1.21	76.92	338
GCF_000611205.1	Acinetobacter baumannii	4100685	77	39.45	159593	10	100	0.38	100	340
GCF_000611225.1	Acinetobacter baumannii	4005536	73	39.08	164586	9	100	0.1	100	338
GCF_000611245.1	Acinetobacter baumannii	3970798	69	39.06	171248	8	100	1.13	100	338
GCF_000611265.1	Acinetobacter baumannii	4175483	140	39.16	93157	13	100	0.78	100	339
GCF_000611305.1	Acinetobacter baumannii	3960083	141	39.09	65801	20	99.93	0.41	100	337
GCF_000611345.1	Acinetobacter baumannii	4145859	128	39.15	89917	13	100	0	0	339
GCF_000611185.1	Acinetobacter baumannii	4216048	98	39.18	179123	8	99.98	1.19	70	338
GCF_000611405.1	Acinetobacter baumannii	4169538	137	39.16	94346	13	100	0.38	100	339
GCF_000600835.1	Acinetobacter baumannii	3926242	90	39.01	110721	12	100	0.03	100	337
GCF_000600795.1	Acinetobacter baumannii	4073396	75	39.45	147104	10	100	0.38	100	340
GCF_004347305.1	Acinetobacter baumannii	3834411	57	38.92	127470	10	100	0	0	335
GCF_000592715.1	Acinetobacter baumannii	4120664	187	38.96	70582	19	100	2.9	100	339
GCF_000592735.1	Acinetobacter baumannii	4108010	155	39.07	61576	18	100	0.41	100	340
GCF_000600375.1	Acinetobacter baumannii	4198049	122	39.17	72358	16	100	1.38	100	339
GCF_000600395.1	Acinetobacter baumannii	4197191	312	39.29	31844	36	100	0.45	100	340
GCF_000600435.1	Acinetobacter baumannii	4057970	186	38.99	52310	22	99.73	0.32	100	340
GCF_000600815.1	Acinetobacter baumannii	3977420	61	39.02	164026	9	99.77	0	0	338
GCF_000600455.1	Acinetobacter baumannii	4237595	119	39.24	94774	13	100	0.67	100	339
GCF_000600535.1	Acinetobacter baumannii	4060949	192	38.88	60983	19	100	0.37	100	338
GCF_000600655.1	Acinetobacter baumannii	4040837	109	39.29	88964	15	100	0.87	100	339
GCF_000600695.1	Acinetobacter baumannii	4099835	122	39.12	70246	17	100	0.93	100	338
GCF_000600715.1	Acinetobacter baumannii	4033656	156	39.04	69074	17	99.73	0.37	100	339
GCF_000600735.1	Acinetobacter baumannii	4010371	68	39	165440	10	100	0.57	100	338
GCF_000600755.1	Acinetobacter baumannii	3926807	120	38.97	77855	15	100	0.17	100	337
GCF_000600475.1	Acinetobacter baumannii	4000209	200	38.83	66351	20	99.18	2.24	100	338
GCF_003356645.1	Acinetobacter baumannii	3850813	58	38.93	153050	10	99.94	0.63	0	337
GCF_003356605.1	Acinetobacter baumannii	3852105	53	38.94	161665	10	99.95	0.63	0	337
GCF_003356575.1	Acinetobacter baumannii	4120762	105	38.98	147079	8	98.92	0.94	33.33	338
GCF_001862855.1	Acinetobacter baumannii	3937375	77	38.82	167764	9	99.98	0.63	0	336
GCF_001862825.1	Acinetobacter baumannii	3879234	92	38.98	144555	9	99.98	0.75	20	336
GCF_001862805.1	Acinetobacter baumannii	3765959	60	39	220364	6	95.26	0.81	0	328
GCF_001862795.1	Acinetobacter baumannii	3967002	147	38.88	90677	16	97.88	0.68	0	339
GCF_001862775.1	Acinetobacter baumannii	3917466	119	39.03	127284	11	98.01	0.69	0	331
GCF_001862725.1	Acinetobacter baumannii	3604596	168	39.02	71428	15	98.9	0.27	0	339
GCA_001862585.1	Acinetobacter baumannii	3658561	78	38.84	140344	9	94.86	0.63	0	317
GCF_001862385.1	Acinetobacter baumannii	3964622	110	39.2	151002	9	99.98	0.62	0	340
GCF_001862375.1	Acinetobacter baumannii	3893701	75	38.82	167842	9	98.41	0.63	0	334
GCF_001862345.1	Acinetobacter baumannii	3795004	62	38.77	167766	9	97.28	0.43	0	321
GCF_001862335.1	Acinetobacter baumannii	4128456	61	38.9	245844	6	100	0	0	338
GCF_001862305.1	Acinetobacter baumannii	3626192	56	38.96	193264	6	92.11	0.62	0	321
GCF_001862265.1	Acinetobacter baumannii	3791538	44	38.94	220147	6	97.23	0.61	0	334
GCF_001862215.1	Acinetobacter baumannii	3766800	116	38.97	162245	9	94.47	0.23	0	330
GCF_001862175.1	Acinetobacter baumannii	3730043	75	38.95	177896	7	95.26	0.61	0	328
GCF_001862135.1	Acinetobacter baumannii	3903428	92	38.92	125129	12	98.61	0.63	0	330
GCF_001862005.1	Acinetobacter baumannii	4031704	52	38.79	237907	5	98.63	0	0	333
GCF_001721455.1	Acinetobacter baumannii	4023379	144	38.7	251784	6	100	0.68	33.33	337
GCF_001721705.1	Acinetobacter baumannii	3719282	1	39.05	3719282	1	100	0	0	338
GCF_001806425.1	Acinetobacter baumannii	4038601	2	38.96	3967717	1	99.74	0.61	0	338
GCF_001806485.1	Acinetobacter baumannii	4075169	2	38.92	3973763	1	99.98	0.61	0	339
GCF_001861375.1	Acinetobacter baumannii	3715674	86	38.75	130373	10	93.88	0.41	0	321
GCA_001861385.1	Acinetobacter baumannii	4008493	106	38.93	147784	10	99.59	0.63	0	338
GCF_001862895.1	Acinetobacter baumannii	3927995	97	38.87	181675	9	98.8	0.63	0	332
GCF_001861395.1	Acinetobacter baumannii	3797978	58	38.78	193129	8	87.4	0	0	309
GCF_001861545.1	Acinetobacter baumannii	4008047	99	39.07	149062	10	99.98	0.64	0	339
GCA_001861565.1	Acinetobacter baumannii	3920720	133	38.98	129187	11	99.98	0.65	0	335
GCF_001861585.1	Acinetobacter baumannii	3936114	83	38.83	184633	9	99.98	0.63	0	337
GCF_001861615.1	Acinetobacter baumannii	3831225	96	38.93	125497	12	96.83	0.63	0	333
GCF_001861745.1	Acinetobacter baumannii	3878258	96	38.97	147666	9	99.98	0.65	0	338
GCF_001861935.1	Acinetobacter baumannii	3803842	169	38.85	194649	7	99.73	0.36	0	339
GCF_001861515.1	Acinetobacter baumannii	3690072	176	38.81	181339	9	91.39	0.68	0	315
GCF_001863145.1	Acinetobacter baumannii	3959725	228	39.06	190260	8	99.59	1.57	0	336
GCF_001863205.1	Acinetobacter baumannii	3891000	75	38.82	130971	10	97.62	0.63	0	334
GCA_001863235.1	Acinetobacter baumannii	3937420	86	38.84	121835	12	99.59	0.63	0	337
GCF_002416345.1	Acinetobacter baumannii	4075869	70	38.86	132413	11	100	0	0	340
GCF_002411775.1	Acinetobacter baumannii	4031913	99	38.94	126198	12	100	0	0	337
GCA_002389145.1	Acinetobacter baumannii	3533223	292	38.97	17416	68	93.21	1.42	85.71	324
GCF_000333715.1	Acinetobacter baumannii	3771873	275	38.98	22972	50	99.73	0.17	33.33	335
GCF_000333735.1	Acinetobacter baumannii	3785453	108	39	67629	19	100	0.05	0	335
GCA_002386695.1	Acinetobacter baumannii	3754246	97	38.88	66128	19	99.5	0.64	66.67	333
GCF_002416375.1	Acinetobacter baumannii	4087670	116	38.86	111337	13	99.95	0	0	339
GCF_002367895.1	Acinetobacter baumannii	3824277	90	38.93	358348	4	100	1.2	0	338
GCF_000335535.1	Acinetobacter baumannii	3953596	138	38.93	145479	8	100	0.41	80	339
GCF_000335595.1	Acinetobacter baumannii	3857932	61	39.03	229634	6	100	0	0	340
GCF_000335615.1	Acinetobacter baumannii	3838812	151	38.99	58808	22	99.73	0	0	337
GCF_000335635.1	Acinetobacter baumannii	3740684	39	38.92	198634	6	100	0.14	0	340
GCF_000335655.1	Acinetobacter baumannii	4155681	108	38.95	137927	9	99.98	0.63	0	340
GCF_000335675.1	Acinetobacter baumannii	4053379	112	39.17	126916	11	100	0	0	338
GCA_002364895.1	Acinetobacter baumannii	3568437	126	39.09	48147	25	99.62	0	0	335
GCF_001721365.1	Acinetobacter baumannii	3955993	42	38.88	372629	4	99.63	0.27	0	337
GCF_002416435.1	Acinetobacter baumannii	4026500	77	39.17	157582	8	99.92	0.61	0	340
GCF_001864575.1	Acinetobacter baumannii	3745305	64	38.95	428652	3	100	0	0	337
GCF_001863275.1	Acinetobacter baumannii	3820023	115	38.89	127284	11	98.61	0.63	0	331
GCF_001863295.1	Acinetobacter baumannii	3833929	83	38.83	184566	9	96.83	0.63	0	328
GCF_001863315.1	Acinetobacter baumannii	4083936	102	39.04	147907	11	98.8	1.07	0	338
GCF_001863335.1	Acinetobacter baumannii	4071666	145	38.89	176289	8	99.59	1.09	0	338
GCF_001863415.1	Acinetobacter baumannii	4144218	300	38.73	196760	4	100	0	0	338
GCF_001863575.1	Acinetobacter baumannii	3984967	111	38.83	130383	11	99.59	0.71	0	336
GCF_002416475.1	Acinetobacter baumannii	4078084	75	38.86	132167	9	99.73	0	0	340
GCF_001863705.1	Acinetobacter baumannii	4095959	121	38.43	115504	10	100	2.28	0	336
GCF_001863785.1	Acinetobacter baumannii	3881900	49	38.94	281755	5	100	0.27	0	340
GCF_001863865.1	Acinetobacter baumannii	3920164	97	38.94	147136	10	99.59	0.61	0	339
GCF_001863975.1	Acinetobacter baumannii	3589477	96	38.87	177896	7	90.93	0.42	0	303
GCF_001864045.1	Acinetobacter baumannii	4034052	92	38.86	114067	12	99.98	0.63	0	339
GCF_002504145.1	Acinetobacter baumannii	3810701	3	39.15	3686342	1	100	0	0	337
GCF_001864535.1	Acinetobacter baumannii	3758757	96	39.05	168224	8	94.47	0.7	0	318
GCF_001863725.1	Acinetobacter baumannii	4113469	276	38.72	242084	4	100	0.01	0	340
GCA_002332605.1	Acinetobacter baumannii	3932018	214	38.76	32477	35	96.44	1.31	25	327
GCF_001707985.1	Acinetobacter baumannii	4092613	77	39.04	112770	13	100	0	0	339
GCF_001680475.1	Acinetobacter baumannii	3942236	79	38.83	134869	10	99.59	0.63	0	337
GCF_001669225.1	Acinetobacter baumannii	3825066	107	38.87	81434	15	100	0	0	337
GCF_001669035.1	Acinetobacter baumannii	3827296	109	39	84801	17	99.59	0.67	0	338
GCF_001668815.1	Acinetobacter baumannii	3939194	126	38.81	77747	14	100	0	0	337
GCF_001666475.1	Acinetobacter baumannii	4049081	77	39.01	120153	11	99.98	0.61	0	339
GCF_001664985.1	Acinetobacter baumannii	3847605	74	38.91	133508	9	99.19	0.61	0	339
GCF_001664895.1	Acinetobacter baumannii	4011600	83	38.87	111044	12	99.59	0.61	0	340
GCF_001664815.1	Acinetobacter baumannii	3784469	84	38.89	74691	13	100	0	0	337
GCF_001664805.1	Acinetobacter baumannii	3799596	71	38.96	133509	9	99.98	0.63	0	334
GCF_001664735.1	Acinetobacter baumannii	3825451	116	38.89	77751	14	100	0	0	338
GCF_001664665.1	Acinetobacter baumannii	3886944	118	38.86	79777	15	100	0	0	338
GCF_001664645.1	Acinetobacter baumannii	3879548	76	38.85	133509	9	99.98	0.63	0	335
GCF_001648035.1	Acinetobacter baumannii	3874808	14	38.92	488697	3	100	0	0	337
GCF_001640075.1	Acinetobacter baumannii	4065006	124	38.95	126979	11	99.98	0.71	20	340
GCF_001636235.1	Acinetobacter baumannii	4092036	3	38.99	3998012	1	100	0	0	338
GCA_001628795.1	Acinetobacter baumannii	3976746	1	39.3	3976746	1	99.35	0	0	337
GCF_001624975.1	Acinetobacter baumannii	3911061	91	38.91	122125	11	99.9	0.63	0	336
GCF_001618125.1	Acinetobacter baumannii	3981713	72	38.94	178451	8	99.98	0.63	0	340
GCF_002762095.1	Acinetobacter baumannii	3966912	1	39.09	3966912	1	99.98	0.61	0	335
GCF_002760695.1	Acinetobacter baumannii	4007735	247	38.92	38228	33	98.98	0.82	0	335
GCF_002753915.1	Acinetobacter baumannii	4147337	3	38.99	4052889	1	99.98	1.57	0	338
GCF_002741415.1	Acinetobacter baumannii	4032048	2	39.25	3999012	1	100	0	0	337
GCF_002727055.2	Acinetobacter baumannii	4274021	185	39.35	201041	6	100	2.05	6.25	342
GCF_002724085.1	Acinetobacter baumannii	3951795	226	39.18	33010	41	100	0.41	50	338
GCF_001669265.1	Acinetobacter baumannii	3873044	129	38.85	63161	16	100	0	0	338
GCF_001611995.1	Acinetobacter baumannii	4426896	107	39.21	124070	12	100	0.55	0	339
GCF_001612025.1	Acinetobacter baumannii	3795032	27	38.85	401652	4	100	0.14	0	336
GCF_001612075.1	Acinetobacter baumannii	3894584	70	39.01	134647	11	99.98	0.61	0	338
GCF_001612095.1	Acinetobacter baumannii	4294582	78	38.72	108414	12	100	0.41	0	341
GCF_001612115.1	Acinetobacter baumannii	4113781	45	38.82	227995	7	100	0	0	339
GCF_001617835.1	Acinetobacter baumannii	3943968	41	38.99	177986	7	99.98	0.61	0	335
GCF_001617885.1	Acinetobacter baumannii	3964372	53	38.92	177950	7	99.98	0.61	0	338
GCF_002634345.1	Acinetobacter baumannii	3909085	301	39.17	28181	44	99.05	1.18	0	339
GCF_001669535.1	Acinetobacter baumannii	4129332	93	38.89	92870	14	99.98	0.61	0	339
GCF_001669735.1	Acinetobacter baumannii	3812386	65	38.94	140260	10	99.98	0.63	0	338
GCF_001672535.1	Acinetobacter baumannii	4135742	30	39.28	303538	6	99.98	1.27	12.5	337
GCF_001674485.1	Acinetobacter baumannii	3857396	146	38.85	63161	19	100	0	0	338
GCF_000314635.1	Acinetobacter baumannii	4108488	61	38.9	203595	6	100	1	0	342
GCF_000314655.1	Acinetobacter baumannii	4095626	130	39.18	137697	9	99.98	0.62	0	338
GCF_001674655.1	Acinetobacter baumannii	3876891	117	38.85	80553	14	100	0	0	339
GCF_001674695.1	Acinetobacter baumannii	3877391	69	38.99	110243	11	100	0.68	0	337
GCF_001674735.1	Acinetobacter baumannii	3796530	168	38.83	62089	19	100	0	0	336
GCF_001674395.1	Acinetobacter baumannii	3861781	120	38.84	94111	14	100	0	0	339
GCF_001674765.1	Acinetobacter baumannii	3979237	170	38.92	62431	19	100	0	0	338
GCF_001674885.1	Acinetobacter baumannii	3840708	161	38.86	60577	21	100	0	0	336
GCF_001675265.1	Acinetobacter baumannii	3965910	65	38.9	94365	12	100	0	0	337
GCF_001680185.1	Acinetobacter baumannii	4023741	84	38.86	147784	10	99.19	0.63	0	338
GCF_001680225.1	Acinetobacter baumannii	3907271	77	38.86	171061	8	99.59	0.63	0	336
GCF_001680265.1	Acinetobacter baumannii	3954760	81	38.94	127370	12	99.98	0.63	0	336
GCF_001680295.1	Acinetobacter baumannii	3918756	83	38.86	170998	8	99.98	0.82	0	337
GCF_001674785.1	Acinetobacter baumannii	3983299	154	38.92	63225	17	100	0	0	337
GCF_001700445.1	Acinetobacter baumannii	4181099	318	39.2	59329	21	100	2.32	5	341
GCF_001674365.1	Acinetobacter baumannii	3841194	158	38.85	62431	19	100	0	0	337
GCF_001674185.1	Acinetobacter baumannii	4026456	105	38.8	119980	11	100	0	0	337
GCF_001673875.1	Acinetobacter baumannii	3767921	110	38.9	80586	15	100	0	0	336
GCF_002573915.1	Acinetobacter baumannii	3776102	109	38.95	130315	8	100	0	0	338
GCF_002573905.1	Acinetobacter baumannii	3929416	70	38.91	114125	8	100	0.27	0	342
GCF_002573895.1	Acinetobacter baumannii	3910879	109	38.96	111832	11	100	0.55	0	338
GCF_002573875.1	Acinetobacter baumannii	3845611	73	39.08	195787	6	100	0	0	339
GCF_002573825.1	Acinetobacter baumannii	3855705	110	38.91	139952	9	100	0.14	0	342
GCF_001674295.1	Acinetobacter baumannii	3974083	126	38.95	64770	15	100	0	0	338
GCF_002573815.1	Acinetobacter baumannii	3933468	117	39	169192	9	100	0.55	33.33	343
GCF_002573735.1	Acinetobacter baumannii	3880071	70	38.83	253827	5	100	0	0	336
GCF_002573725.1	Acinetobacter baumannii	4047024	65	38.82	251757	5	100	0.27	0	341
GCF_001673895.1	Acinetobacter baumannii	3969509	149	38.97	63563	18	100	0	0	338
GCF_001674035.1	Acinetobacter baumannii	3953619	129	38.95	64056	17	100	0	0	338
GCF_001674085.1	Acinetobacter baumannii	3868607	145	38.85	63876	16	100	0	0	339
GCF_001674165.1	Acinetobacter baumannii	3881049	133	38.86	83586	14	100	0	0	338
GCF_002573795.1	Acinetobacter baumannii	3962514	110	38.72	113195	11	100	0.41	0	338
GCF_002762495.1	Acinetobacter baumannii	4084189	130	38.93	151681	9	99.98	0.63	0	340
GCF_001864635.1	Acinetobacter baumannii	3687770	105	38.92	153146	9	92.11	0.63	0	314
GCF_001864655.1	Acinetobacter baumannii	3874305	73	38.88	136968	10	98.93	0.61	0	335
GCF_001922635.1	Acinetobacter baumannii	4044644	85	38.96	156321	8	99.73	0.82	16.67	337
GCF_001922425.2	Acinetobacter baumannii	4091294	2	39.06	4085913	1	100	0.82	16.67	337
GCF_001922205.1	Acinetobacter baumannii	4156005	3	39.01	3970947	1	99.98	1	25	338
GCF_002119265.1	Acinetobacter baumannii	3951833	57	39.02	139653	9	100	0	0	337
GCF_002136595.1	Acinetobacter baumannii	3847932	90	38.97	90704	13	100	0	0	338
GCF_002136655.1	Acinetobacter baumannii	3969878	58	39.14	193732	7	100	0	0	337
GCF_002136675.1	Acinetobacter baumannii	3964285	41	39.04	347278	5	100	0	0	337
GCF_002136685.1	Acinetobacter baumannii	3735352	36	38.92	278229	6	100	0	0	337
GCF_002136735.1	Acinetobacter baumannii	3790467	30	38.93	294346	5	100	0	0	339
GCF_002136815.1	Acinetobacter baumannii	3683786	101	38.96	80531	14	100	0	0	337
GCF_002136955.1	Acinetobacter baumannii	3964405	75	38.77	124012	10	100	0.27	0	337
GCF_002136995.1	Acinetobacter baumannii	3874458	68	39.1	160622	7	100	0	0	339
GCF_002137185.1	Acinetobacter baumannii	3875752	86	38.92	82932	13	100	0	0	337
GCF_002137255.1	Acinetobacter baumannii	3914705	179	38.95	42636	28	100	0.37	0	338
GCF_002137265.1	Acinetobacter baumannii	3727899	227	38.98	38762	32	100	0.13	0	338
GCF_002137575.1	Acinetobacter baumannii	3663200	191	39.13	44740	26	100	0.64	0	338
GCF_002137725.1	Acinetobacter baumannii	4237895	61	38.81	207070	6	100	0.27	0	340
GCF_002143605.1	Acinetobacter baumannii	3924395	82	39.04	145345	9	100	0	0	339
GCF_002143335.1	Acinetobacter baumannii	4020177	139	39.02	102453	15	99.59	0.61	0	338
GCF_002143235.1	Acinetobacter baumannii	3920149	91	39.08	129176	10	100	0	0	338
GCF_002143185.1	Acinetobacter baumannii	3726353	150	38.96	55493	21	100	0.27	0	336
GCF_002142735.1	Acinetobacter baumannii	3791769	24	38.94	421682	3	100	0	0	338
GCF_002138215.1	Acinetobacter baumannii	3880886	68	38.85	156156	8	99.98	0.63	0	338
GCF_001922685.1	Acinetobacter baumannii	4041855	82	38.98	104927	13	100	0.82	16.67	335
GCF_002138105.1	Acinetobacter baumannii	4178177	54	38.82	169135	9	100	0.41	0	337
GCF_002138035.1	Acinetobacter baumannii	4020059	124	39.01	104845	15	99.55	0.61	0	336
GCF_002137955.1	Acinetobacter baumannii	3914971	58	39	182213	7	100	0	0	339
GCF_002137945.1	Acinetobacter baumannii	4135606	196	39.18	47948	25	100	0.55	0	338
GCF_002137895.1	Acinetobacter baumannii	3940008	114	38.99	87835	16	99.59	0.61	0	338
GCF_002137775.1	Acinetobacter baumannii	3726065	65	38.92	116218	12	100	0.14	0	336
GCF_002137755.1	Acinetobacter baumannii	3821543	49	38.96	166138	7	100	0	0	339
GCF_002138055.1	Acinetobacter baumannii	4056909	177	39.01	73848	18	100	0.48	33.33	337
GCF_001922695.1	Acinetobacter baumannii	4029173	84	38.97	162733	8	100	0.82	16.67	336
GCF_001922705.1	Acinetobacter baumannii	4115055	66	39.06	137074	10	100	0.46	0	336
GCF_001936675.2	Acinetobacter baumannii	3949168	13	38.74	724143	2	100	0	0	338
GCF_000353895.1	Acinetobacter baumannii	3937294	130	39.14	70376	17	99.98	0.61	0	336
GCF_000353915.1	Acinetobacter baumannii	3900156	88	39.12	88296	14	99.86	0	0	337
GCF_000353955.1	Acinetobacter baumannii	3991049	175	39.09	50876	22	99.82	0.14	0	338
GCF_000354075.1	Acinetobacter baumannii	4052044	212	39.16	42733	23	99.92	0.67	33.33	337
GCF_002014105.1	Acinetobacter baumannii	4040615	84	38.94	99709	14	100	0	0	340
GCF_002014155.1	Acinetobacter baumannii	4180230	230	39.1	39008	32	98.64	5.91	46.74	335
GCF_000353855.1	Acinetobacter baumannii	3959486	245	39.32	37118	30	99.97	0.61	0	335
GCF_002014275.1	Acinetobacter baumannii	3948332	110	38.85	79537	16	100	0	0	336
GCF_002017805.1	Acinetobacter baumannii	3733718	40	38.9	196149	5	100	0	0	338
GCF_002017525.1	Acinetobacter baumannii	4061565	81	38.86	133463	10	99.19	0.61	0	340
GCF_002017515.1	Acinetobacter baumannii	3962135	122	39.01	89159	17	99.59	0.61	0	335
GCF_002017115.1	Acinetobacter baumannii	3886522	112	38.91	100348	13	100	0	0	337
GCF_002017035.1	Acinetobacter baumannii	3885786	142	39.09	62006	22	99.98	0.63	0	335
GCF_002016865.1	Acinetobacter baumannii	4106880	103	38.88	132485	10	99.98	0.63	0	339
GCF_002014315.1	Acinetobacter baumannii	3716501	32	38.95	348541	4	100	0	0	339
GCF_002143795.1	Acinetobacter baumannii	4122333	78	38.94	140350	9	99.98	0.69	0	338
GCF_000353815.1	Acinetobacter baumannii	3925851	255	39.19	32579	35	99.93	0.61	0	337
GCF_000353775.1	Acinetobacter baumannii	3982334	160	39.17	66616	17	100	0.14	0	338
GCF_001939605.1	Acinetobacter baumannii	3928332	96	38.9	131166	11	99.98	0.63	0	337
GCF_001939665.1	Acinetobacter baumannii	4069066	105	38.95	151618	9	99.94	0.63	0	340
GCF_002093815.1	Acinetobacter baumannii	3966517	146	38.97	120704	12	99.59	0.67	16.67	339
GCF_002082845.1	Acinetobacter baumannii	3972565	1	39.06	3972565	1	99.98	0.61	0	337
GCF_002082825.1	Acinetobacter baumannii	4028479	2	39.03	3930178	1	100	0	0	338
GCF_002082805.1	Acinetobacter baumannii	3870945	1	38.95	3870945	1	100	0	0	339
GCF_000353795.1	Acinetobacter baumannii	3941012	233	39.17	38854	29	99.98	0.82	0	337
GCF_002082785.1	Acinetobacter baumannii	4273551	2	39.1	4077713	1	100	0	0	336
GCF_002082725.1	Acinetobacter baumannii	3987599	2	38.89	3913358	1	99.95	1	25	337
GCF_002082705.1	Acinetobacter baumannii	4049307	3	38.93	3966348	1	99.82	0.61	0	336
GCF_002082685.1	Acinetobacter baumannii	3938733	2	38.95	3866657	1	98.77	0.71	25	336
GCF_001997285.1	Acinetobacter baumannii	4171040	78	38.91	132120	10	100	0	0	340
GCA_002009115.1	Acinetobacter baumannii	3983044	3	38.87	3882432	1	98.79	0.82	63.64	338
GCF_002072795.1	Acinetobacter baumannii	3955365	64	38.82	159156	9	99.98	0.76	33.33	336
GCF_002082745.1	Acinetobacter baumannii	3884414	1	39.04	3884414	1	99.56	0.61	0	338
GCF_000338835.1	Acinetobacter baumannii	4104065	136	38.91	63224	21	100	0.55	0	337
GCF_002143855.1	Acinetobacter baumannii	3911877	97	38.98	91615	13	100	0.27	0	339
GCF_002143885.1	Acinetobacter baumannii	4058008	48	38.85	243387	7	100	0.68	0	337
GCF_002212285.1	Acinetobacter baumannii	4025355	148	38.82	64594	20	99.98	1.02	16.67	336
GCF_002212325.1	Acinetobacter baumannii	3853831	198	38.89	38674	32	99.37	1.94	55	338
GCF_002212365.1	Acinetobacter baumannii	3818025	146	39.02	44759	24	99.85	0.75	28.57	338
GCF_002212465.1	Acinetobacter baumannii	3973154	142	38.94	122567	12	99.98	0.82	60	338
GCF_002212485.1	Acinetobacter baumannii	3893784	286	39.05	24977	45	99.59	2.64	66.67	338
GCF_002212525.1	Acinetobacter baumannii	3921459	181	38.86	57954	19	99.98	0.97	45.45	338
GCF_002212565.1	Acinetobacter baumannii	3767117	321	38.92	19719	62	97.84	1.17	71.43	336
GCF_002212605.1	Acinetobacter baumannii	3812861	228	39.17	33354	31	99.95	0.7	0	337
GCF_002212645.1	Acinetobacter baumannii	3872221	318	39.01	21947	55	99.78	3.81	82.35	338
GCF_002212685.1	Acinetobacter baumannii	3929326	184	39	44370	29	99.95	0.75	50	338
GCF_002212705.1	Acinetobacter baumannii	3899296	216	38.9	40562	29	99.92	1.77	71.43	338
GCF_001887305.1	Acinetobacter baumannii	4098585	2	38.97	4021072	1	99.98	0.63	0	336
GCF_001874915.1	Acinetobacter baumannii	4138746	5	39.07	3291190	1	99.98	0.63	0	337
GCF_001874685.1	Acinetobacter baumannii	4102278	7	39.05	3548263	1	100	0.73	20	334
GCF_002239865.1	Acinetobacter baumannii	3939944	67	38.83	131059	11	99.98	0.63	0	339
GCF_002239885.1	Acinetobacter baumannii	3879348	92	38.93	121971	12	99.98	0.63	0	338
GCF_002241095.1	Acinetobacter baumannii	3862765	196	38.97	33668	32	99.98	0.92	40	337
GCF_001864665.1	Acinetobacter baumannii	3758971	100	38.94	133232	10	93.68	0.63	0	324
GCF_002277655.1	Acinetobacter baumannii	4009079	190	39.03	58578	21	99.59	0.63	0	338
GCF_002277385.1	Acinetobacter baumannii	4019557	162	38.99	53319	21	99.59	0.68	20	338
GCF_002277365.1	Acinetobacter baumannii	4010917	200	38.99	58891	21	99.59	0.63	0	338
GCF_002277215.1	Acinetobacter baumannii	4027928	179	38.99	60257	21	99.59	0.63	0	339
GCF_001864745.1	Acinetobacter baumannii	3855514	79	38.84	117416	9	98.41	0.63	0	330
GCF_002212245.1	Acinetobacter baumannii	3805547	136	39.01	48154	22	99.59	0.76	42.86	338
GCF_001864815.1	Acinetobacter baumannii	3694827	95	38.73	121167	12	91	0.41	0	316
GCF_002250465.1	Acinetobacter baumannii	4058633	179	38.95	75960	16	100	0.96	14.29	337
GCF_002249475.1	Acinetobacter baumannii	3853647	106	38.82	110112	11	99.98	0.43	0	339
GCF_002249405.1	Acinetobacter baumannii	3971754	76	38.84	110141	14	99.98	0.63	0	338
GCF_002249255.1	Acinetobacter baumannii	3950331	89	38.83	121971	12	99.98	0.63	0	338
GCF_002245665.1	Acinetobacter baumannii	3877561	248	38.91	35939	32	100	0.09	0	337
GCF_002245595.1	Acinetobacter baumannii	3938663	104	38.91	100313	15	100	0	0	338
GCF_002265555.1	Acinetobacter baumannii	3942977	37	38.82	272246	6	100	0	0	340
GCF_002212165.1	Acinetobacter baumannii	4208417	244	38.91	66999	18	99.98	1.79	10	338
GCF_002212105.1	Acinetobacter baumannii	4001728	293	38.9	26314	43	99.81	1.94	26.67	336
GCF_000342085.1	Acinetobacter baumannii	3653486	139	39.02	54875	22	100	0	0	336
GCF_002148735.1	Acinetobacter baumannii	3759984	34	38.97	313365	5	100	0.14	0	338
GCF_001909135.1	Acinetobacter baumannii	3872679	60	38.98	162476	9	99.59	0.66	0	338
GCF_001910675.1	Acinetobacter baumannii	3934053	108	38.98	165005	9	99.98	1.43	0	339
GCF_002145395.1	Acinetobacter baumannii	3773918	229	39.1	40341	31	99.73	0	0	337
GCF_002145295.1	Acinetobacter baumannii	3802515	223	39.09	39476	30	100	0	0	338
GCF_002145255.1	Acinetobacter baumannii	3835037	82	38.89	170127	7	100	0.41	0	338
GCF_002148745.1	Acinetobacter baumannii	3781913	44	38.81	347158	5	100	0.07	0	340
GCF_002145195.1	Acinetobacter baumannii	3869710	197	38.89	44587	23	99.29	0.67	0	334
GCF_002145065.1	Acinetobacter baumannii	4077454	75	38.91	152708	10	99.98	0.63	0	340
GCF_002144995.1	Acinetobacter baumannii	3896624	45	38.85	231583	6	100	0	0	342
GCF_002144955.1	Acinetobacter baumannii	3919143	111	38.99	75472	15	100	0	0	337
GCF_002144805.1	Acinetobacter baumannii	3822427	45	39.08	344614	5	100	0	0	337
GCF_002144795.1	Acinetobacter baumannii	4127894	73	38.88	171659	8	100	1.14	0	344
GCF_002143955.1	Acinetobacter baumannii	3906656	119	38.96	69903	14	100	0	0	338
GCF_002145155.1	Acinetobacter baumannii	3760727	49	38.78	231871	6	100	0.41	0	341
GCF_002143875.1	Acinetobacter baumannii	3947223	76	39.04	113943	13	100	0	0	336
GCF_001907155.1	Acinetobacter baumannii	3964436	89	38.85	113309	10	100	0	0	338
GCF_002182615.1	Acinetobacter baumannii	4104014	78	39.06	141451	9	99.98	0.61	0	339
GCF_001891205.1	Acinetobacter baumannii	4104098	24	38.78	385739	4	100	0.82	0	338
GCF_001895125.1	Acinetobacter baumannii	4071967	192	38.76	87985	13	100	0.74	25	338
GCF_001896005.1	Acinetobacter baumannii	4267631	2	39.06	4250048	1	100	0.82	16.67	336
GCF_002197745.1	Acinetobacter baumannii	4183441	104	39.09	160168	8	100	0.41	0	339
GCF_002184335.1	Acinetobacter baumannii	3864181	56	38.89	160344	9	100	0	0	338
GCF_002183735.1	Acinetobacter baumannii	4126025	77	38.95	133463	10	99.98	0.69	0	339
GCF_002182385.1	Acinetobacter baumannii	3950997	92	38.96	113097	12	99.98	0.61	0	335
GCF_002183515.1	Acinetobacter baumannii	3871819	62	38.91	159800	9	100	0	0	337
GCF_002183275.1	Acinetobacter baumannii	4031945	78	38.92	140350	9	99.19	0.63	0	339
GCF_002183105.1	Acinetobacter baumannii	4144160	144	38.94	89106	14	100	0	0	335
GCF_002183045.1	Acinetobacter baumannii	4012430	146	38.87	64150	19	100	0	0	336
GCF_002183025.1	Acinetobacter baumannii	4086818	93	38.94	104115	13	99.98	0.63	0	340
GCF_002182945.1	Acinetobacter baumannii	3942035	139	38.93	71720	18	100	0.73	20	336
GCF_002182685.1	Acinetobacter baumannii	4238067	202	38.91	45374	31	100	0.73	20	337
GCF_002183435.1	Acinetobacter baumannii	3898214	106	38.88	99245	12	100	0	0	339
GCF_000589535.1	Acinetobacter baumannii	4003751	92	39.16	111884	11	100	0.41	100	338
GCF_002762505.1	Acinetobacter baumannii	4083855	124	38.93	172061	9	99.19	0.63	0	341
GCA_002762545.2	Acinetobacter baumannii	4234752	4	39.08	4193563	1	99.65	0.63	0	341
GCF_003010675.1	Acinetobacter baumannii	4249922	2	39.1	4233827	1	100	1.92	61.54	335
GCF_003012695.1	Acinetobacter baumannii	3993945	126	38.99	106424	12	100	0	0	338
GCA_003012895.2	Acinetobacter baumannii	3628278	6	39.17	3430798	1	98.76	0	0	339
GCF_003020265.1	Acinetobacter baumannii	4003659	68	38.89	220582	7	99.98	0.63	0	340
GCF_003020275.1	Acinetobacter baumannii	3830480	55	38.95	177675	9	99.98	0.63	0	337
GCF_003020345.1	Acinetobacter baumannii	3921761	66	38.96	322860	5	100	0	0	336
GCF_003020455.1	Acinetobacter baumannii	3895702	73	38.94	172149	9	99.98	0.63	0	338
GCF_003020525.1	Acinetobacter baumannii	4125741	76	38.88	205040	7	99.98	0.63	0	339
GCF_003020575.1	Acinetobacter baumannii	4006455	71	38.9	220589	7	99.98	0.63	0	340
GCF_003038965.1	Acinetobacter baumannii	3946838	187	39.1	132002	11	100	0.23	0	338
GCF_003039035.1	Acinetobacter baumannii	3938318	107	39.02	165005	9	99.98	1.11	0	338
GCF_003039075.1	Acinetobacter baumannii	3942844	102	38.96	121152	10	100	0.05	0	339
GCF_003039215.1	Acinetobacter baumannii	3925469	142	38.96	131998	11	100	0	0	338
GCF_003039295.1	Acinetobacter baumannii	3916696	124	38.92	133397	11	100	0.41	0	338
GCF_003039375.1	Acinetobacter baumannii	4080389	126	38.92	168008	9	99.9	0.73	0	335
GCF_001446715.1	Acinetobacter baumannii	3844542	203	39.11	38123	29	100	0	0	339
GCF_003056465.1	Acinetobacter baumannii	3956858	95	38.91	73981	19	99.96	0.63	0	339
GCF_001433265.1	Acinetobacter baumannii	4012632	108	38.98	85413	15	99.45	1.1	100	333
GCF_001433275.1	Acinetobacter baumannii	4202522	149	38.95	79829	17	99.82	0.64	25	335
GCF_001433335.1	Acinetobacter baumannii	4106281	107	38.84	75223	17	98.45	0.73	20	333
GCF_001433655.1	Acinetobacter baumannii	4004921	120	38.88	59483	21	98.63	0.82	16.67	332
GCF_001433695.1	Acinetobacter baumannii	4081155	90	38.83	90003	15	99.54	1.83	71.43	334
GCF_001441485.1	Acinetobacter baumannii	3917955	80	38.84	156145	8	100	0.14	0	337
GCF_003010655.1	Acinetobacter baumannii	4060325	3	39.12	3944627	1	99.98	0.61	0	338
GCF_003070905.1	Acinetobacter baumannii	3778599	187	39.12	63492	19	100	0.14	0	339
GCF_001444225.1	Acinetobacter baumannii	4028653	117	38.84	87980	13	100	0.55	33.33	339
GCF_001444265.1	Acinetobacter baumannii	3951483	111	38.94	93592	14	100	0.55	33.33	338
GCA_000372585.2	Acinetobacter baumannii	3937175	1	38.9	3937175	1	98.95	0	0	335
GCF_003057525.1	Acinetobacter baumannii	3730037	48	39.02	2077929	1	100	0	0	338
GCF_003056505.1	Acinetobacter baumannii	3899705	227	39.2	31310	37	99.81	0.63	0	337
GCF_003056475.1	Acinetobacter baumannii	3948728	121	38.94	63942	21	99.95	0.63	0	338
GCF_001441545.1	Acinetobacter baumannii	3826183	74	39.06	160217	8	100	0.27	0	337
GCF_003007655.1	Acinetobacter baumannii	3900673	88	38.89	167808	9	99.59	0.63	0	338
GCF_003007395.1	Acinetobacter baumannii	3953326	66	39.04	176907	8	99.98	0.61	0	339
GCA_003007315.1	Acinetobacter baumannii	3650872	68	38.99	131033	9	95.26	0.63	0	322
GCF_002992685.1	Acinetobacter baumannii	3836849	85	38.96	138957	7	99.59	0.61	0	339
GCF_002992665.1	Acinetobacter baumannii	3852918	120	38.94	99044	14	99.98	0.69	16.67	338
GCF_002992645.1	Acinetobacter baumannii	4104068	112	38.98	91052	15	100	0	0	341
GCF_002992605.1	Acinetobacter baumannii	3887021	80	38.99	175365	7	99.98	0.61	0	338
GCF_002992585.1	Acinetobacter baumannii	3872767	87	38.94	110125	11	99.98	0.63	0	337
GCF_002992565.1	Acinetobacter baumannii	4104174	114	39	89122	16	100	0	0	339
GCF_002992715.1	Acinetobacter baumannii	3941789	96	39.09	97196	14	99.88	0.63	0	337
GCF_002992505.1	Acinetobacter baumannii	3859116	91	38.95	129554	10	99.98	0.63	0	339
GCF_002992465.1	Acinetobacter baumannii	3865384	90	38.94	86157	15	99.59	0.66	20	338
GCF_002992445.1	Acinetobacter baumannii	3867389	100	38.94	94166	14	99.98	0.63	0	338
GCF_002992425.1	Acinetobacter baumannii	3882939	60	38.93	184821	8	99.98	0.63	0	337
GCF_002992405.1	Acinetobacter baumannii	3959501	104	38.86	99174	14	99.98	0.63	0	338
GCF_002992385.1	Acinetobacter baumannii	3914902	64	38.93	141709	9	99.85	0.63	0	338
GCF_002992345.1	Acinetobacter baumannii	3916090	89	38.92	138282	12	99.98	0.63	0	339
GCF_002992485.1	Acinetobacter baumannii	3874605	94	38.95	109748	12	99.98	0.63	0	339
GCF_003130905.1	Acinetobacter baumannii	3875224	168	38.97	69731	19	100	0	0	337
GCF_002992745.1	Acinetobacter baumannii	3892401	82	38.95	131058	12	99.98	0.63	0	338
GCF_002992775.1	Acinetobacter baumannii	3898568	106	38.93	87114	15	99.98	0.63	0	338
GCA_003007285.1	Acinetobacter baumannii	3892973	62	38.96	163710	9	99.98	0.63	0	337
GCF_003007275.1	Acinetobacter baumannii	4099817	124	38.87	133521	10	99.98	0.63	0	339
GCF_003007245.1	Acinetobacter baumannii	3932479	50	38.98	486924	2	100	0.27	0	340
GCF_003007025.1	Acinetobacter baumannii	3850024	100	39.06	131683	9	99.98	0.63	0	340
GCF_003007015.1	Acinetobacter baumannii	3921853	94	39.02	130940	9	99.98	0.9	0	339
GCF_003006995.1	Acinetobacter baumannii	3896189	59	38.95	157516	9	99.98	0.63	0	337
GCF_002992765.1	Acinetobacter baumannii	4028024	90	38.99	101679	14	99.98	0.63	0	338
GCF_003006945.1	Acinetobacter baumannii	3770947	37	38.97	456244	3	100	0	0	336
GCF_001457535.1	Acinetobacter baumannii	3936255	2	38.92	3928513	1	100	0	0	342
GCF_002992905.1	Acinetobacter baumannii	3809299	111	38.98	85492	13	98.74	0.25	0	337
GCF_002992875.1	Acinetobacter baumannii	3870670	88	38.93	162586	9	99.94	0.63	0	339
GCF_002992865.1	Acinetobacter baumannii	3871995	100	38.94	110642	11	99.98	0.65	0	338
GCF_002992825.1	Acinetobacter baumannii	3867057	109	38.93	110154	10	99.98	0.63	0	338
GCF_002992805.1	Acinetobacter baumannii	3873001	87	38.93	110890	13	99.98	0.63	0	337
GCF_003006035.1	Acinetobacter baumannii	4228300	3	39.03	4040515	1	100	0	0	341
GCF_002992325.1	Acinetobacter baumannii	3940599	69	38.96	153110	10	99.98	0.63	0	337
GCF_003130985.1	Acinetobacter baumannii	3722392	313	39.12	107178	11	100	0.46	0	341
GCF_000286535.1	Acinetobacter baumannii	4063081	20	39.02	366410	4	99.91	0	0	338
GCF_003355665.1	Acinetobacter baumannii	3996454	53	39.02	167851	8	99.39	0.61	0	339
GCF_003355675.1	Acinetobacter baumannii	3996604	53	39.01	161996	8	99.52	0.61	0	338
GCF_003355705.1	Acinetobacter baumannii	4002439	46	39.01	167976	8	97.41	0.61	0	338
GCF_003355785.1	Acinetobacter baumannii	3817305	54	38.94	162276	9	99.89	0.63	0	337
GCF_003355815.1	Acinetobacter baumannii	3831493	69	38.92	140104	10	99.41	0.63	0	338
GCF_003355845.1	Acinetobacter baumannii	3855828	51	38.93	194266	8	99.54	1.02	20	338
GCF_003355875.1	Acinetobacter baumannii	3847030	53	38.93	167879	9	99.98	0.63	0	338
GCF_003355885.1	Acinetobacter baumannii	3857705	49	38.93	167890	9	99.51	1.02	20	338
GCF_003355915.1	Acinetobacter baumannii	3852631	51	38.94	169139	9	99.43	0.63	0	336
GCF_003355945.1	Acinetobacter baumannii	3852513	52	38.94	162293	9	99.45	0.63	0	337
GCF_003355965.1	Acinetobacter baumannii	3782136	51	38.89	167845	9	98.12	0.63	0	329
GCF_003355995.1	Acinetobacter baumannii	3849459	46	38.93	167898	9	99.35	0.63	0	337
GCF_003356025.1	Acinetobacter baumannii	3715324	85	39.04	89147	16	99.32	0	0	334
GCF_003356045.1	Acinetobacter baumannii	3855882	53	38.93	167838	9	99.45	1.02	20	337
GCF_003356085.1	Acinetobacter baumannii	3851471	56	38.94	162368	9	99.98	0.63	0	337
GCF_003356105.1	Acinetobacter baumannii	3855610	49	38.94	161768	10	99.35	0.63	0	337
GCF_003356125.1	Acinetobacter baumannii	3907934	45	38.92	204834	8	99.33	0.61	0	339
GCF_003356565.1	Acinetobacter baumannii	3942298	51	38.83	203300	8	99.53	0.61	0	339
GCF_003356535.1	Acinetobacter baumannii	3853133	57	38.94	161801	10	99.1	0.63	0	338
GCF_003356525.1	Acinetobacter baumannii	3854332	48	38.94	167835	8	99.9	0.63	0	338
GCF_003356505.1	Acinetobacter baumannii	3838827	55	38.94	140092	10	99.92	0.63	0	335
GCF_003356485.1	Acinetobacter baumannii	3933831	53	38.82	199379	8	99.98	0.61	0	339
GCF_003356455.1	Acinetobacter baumannii	3941977	53	38.83	179945	8	99.59	0.61	0	338
GCF_003355605.1	Acinetobacter baumannii	4016588	47	39.04	161782	9	99.59	0.61	0	337
GCF_003356445.1	Acinetobacter baumannii	3938791	51	38.83	185652	8	99.44	0.61	0	339
GCF_003356385.1	Acinetobacter baumannii	3939428	48	38.83	187147	8	99.59	0.61	0	339
GCF_003356365.1	Acinetobacter baumannii	3925380	54	38.81	186948	8	99.54	0.61	0	337
GCF_003356285.1	Acinetobacter baumannii	3908904	50	38.93	179950	9	99.59	0.61	0	339
GCF_003356265.1	Acinetobacter baumannii	3911782	54	38.93	178593	9	99.44	0.61	0	339
GCF_003356225.1	Acinetobacter baumannii	3904900	58	38.92	179955	9	99.38	0.61	0	338
GCF_003356155.1	Acinetobacter baumannii	3882727	46	38.9	204787	8	99.5	0.61	0	337
GCF_003356405.1	Acinetobacter baumannii	3940490	47	38.83	204857	8	99.59	0.61	0	340
GCF_003355585.1	Acinetobacter baumannii	3988675	76	39.01	147035	10	99.57	0.61	0	338
GCF_001432685.1	Acinetobacter baumannii	3871656	85	38.9	122252	12	99.18	0	0	338
GCF_003352735.1	Acinetobacter baumannii	4094041	165	38.99	79737	14	99.75	0.63	0	338
GCF_003336005.1	Acinetobacter baumannii	3977090	85	38.82	131650	11	99.38	1.09	0	338
GCF_003335955.1	Acinetobacter baumannii	3843316	107	38.91	131012	10	99.98	1.04	0	338
GCF_003335945.1	Acinetobacter baumannii	3973977	85	39.09	161175	10	99.98	0.96	0	338
GCF_003332235.1	Acinetobacter baumannii	3854764	55	38.94	194234	8	99.13	0.63	0	337
GCF_003325665.1	Acinetobacter baumannii	3902768	144	39.06	95482	14	100	0	0	337
GCF_003325635.1	Acinetobacter baumannii	3921634	150	39.06	73315	17	100	0	0	338
GCA_000282795.3	Acinetobacter baumannii	3855235	2	38.93	3846504	1	99.98	0.63	0	337
GCF_003325575.1	Acinetobacter baumannii	3950334	159	38.98	80867	17	100	0	0	338
GCF_001433005.1	Acinetobacter baumannii	4045272	92	38.83	110028	11	98.63	0	0	330
GCF_003240555.1	Acinetobacter baumannii	3966820	144	38.98	53346	23	100	0.34	33.33	339
GCF_001433015.1	Acinetobacter baumannii	4126075	178	38.88	64973	20	99.27	2.19	68.75	333
GCA_003185755.1	Acinetobacter baumannii	3936258	28	39.26	305102	5	98.02	0.66	0	336
GCF_003181015.1	Acinetobacter baumannii	4173004	5	39.07	3975885	1	99.98	0.74	0	337
GCF_001433145.1	Acinetobacter baumannii	4046288	107	38.85	111495	13	97.26	1.64	100	329
GCF_001432925.1	Acinetobacter baumannii	4046128	199	38.95	84636	16	99	1.1	44.44	333
GCF_000286615.1	Acinetobacter baumannii	3998016	3	39.16	3211753	1	99.73	0	0	338
GCF_003336035.1	Acinetobacter baumannii	3871934	110	39.06	79650	14	99.35	0.63	0	336
GCF_003336085.1	Acinetobacter baumannii	3950378	139	39.06	60848	19	99.92	0.61	0	340
GCF_003352685.1	Acinetobacter baumannii	3984745	112	38.92	89238	14	99.9	0.63	0	340
GCF_003352675.1	Acinetobacter baumannii	3936234	102	38.94	83976	14	99.98	0.63	0	336
GCF_003352615.1	Acinetobacter baumannii	4098340	147	38.88	101154	13	99.98	0.23	0	339
GCF_003352605.1	Acinetobacter baumannii	4027028	120	38.86	116781	12	99.98	0.61	0	339
GCF_003352595.1	Acinetobacter baumannii	4055328	265	38.81	82302	16	99.32	0.7	0	340
GCF_003352535.1	Acinetobacter baumannii	3842629	198	38.98	167962	8	99.59	1.63	0	339
GCF_003336045.1	Acinetobacter baumannii	3873104	45	38.97	249422	6	99.52	0.61	0	339
GCF_003352525.1	Acinetobacter baumannii	3983444	143	38.97	104542	13	99.59	1.03	42.86	339
GCF_003347435.1	Acinetobacter baumannii	3910453	99	38.9	134794	10	100	0	0	337
GCF_003347325.1	Acinetobacter baumannii	3971958	99	38.98	165005	9	99.98	0.64	0	339
GCF_003345965.1	Acinetobacter baumannii	4080828	315	38.92	50062	23	100	0.27	0	338
GCF_003345805.1	Acinetobacter baumannii	3971087	253	39.03	70979	17	100	0.03	0	339
GCF_003336155.1	Acinetobacter baumannii	3782321	66	38.92	113798	10	99.59	0.61	0	338
GCF_003336125.1	Acinetobacter baumannii	4213565	172	39.16	432499	3	99.98	0.81	0	337
GCF_003352485.1	Acinetobacter baumannii	4069057	77	38.98	147104	9	99.98	0.63	0	339
GCF_002762535.1	Acinetobacter baumannii	4073171	113	38.93	131612	10	99.53	0.63	0	339
GCF_002992305.1	Acinetobacter baumannii	3890327	92	38.96	83660	15	99.86	0.43	0	339
GCF_002992255.1	Acinetobacter baumannii	3954119	108	38.85	69124	16	99.98	0.63	0	338
GCF_000369165.1	Acinetobacter baumannii	4134589	9	38.85	2129779	1	100	0	0	337
GCF_000369185.1	Acinetobacter baumannii	4188001	18	39.15	479007	2	100	0.41	50	338
GCF_000369205.1	Acinetobacter baumannii	3956965	15	38.96	1283716	2	100	0.27	0	337
GCF_000369225.1	Acinetobacter baumannii	4005748	8	39.05	2662207	1	100	0.14	0	337
GCF_000369245.1	Acinetobacter baumannii	4059649	10	39.04	3297446	1	100	0.18	100	336
GCF_000369265.1	Acinetobacter baumannii	4050754	5	38.92	1371913	2	100	0.27	0	340
GCF_000369285.1	Acinetobacter baumannii	3878960	7	39.16	1068738	2	99.98	0.61	0	338
GCF_000369305.1	Acinetobacter baumannii	4062079	15	38.94	2130609	1	100	0.27	0	338
GCF_000369325.1	Acinetobacter baumannii	4026493	14	39.32	1115199	2	100	0	0	335
GCF_000369345.1	Acinetobacter baumannii	4068647	9	39.03	3059322	1	100	0.14	0	335
GCF_000369365.1	Acinetobacter baumannii	4252583	19	39.02	2847617	1	100	0	0	339
GCF_000369385.1	Acinetobacter baumannii	4028903	23	39.1	744065	2	99.63	0	0	337
GCF_000302575.1	Acinetobacter baumannii	3957368	1	39.02	3957368	1	97.58	2.31	86.96	339
GCF_001541695.1	Acinetobacter baumannii	4123054	196	39.18	58150	23	100	0	0	340
GCF_001541525.1	Acinetobacter baumannii	4129348	223	39.16	48899	25	100	0	0	338
GCF_001541455.1	Acinetobacter baumannii	4143432	207	39.21	46492	28	99.98	1.44	86.36	339
GCF_000302255.1	Acinetobacter baumannii	4011165	182	39.06	102490	10	100	0.09	0	335
GCF_000301455.1	Acinetobacter baumannii	3936091	198	39.1	42438	28	99.97	0.69	0	337
GCF_000301515.1	Acinetobacter baumannii	3770742	129	39.02	57768	19	100	0	0	337
GCF_000301555.1	Acinetobacter baumannii	3782788	75	38.95	140361	11	100	0	0	336
GCF_000301575.1	Acinetobacter baumannii	3881302	95	38.93	107953	13	99.98	0.61	0	338
GCF_000301835.1	Acinetobacter baumannii	3844187	194	38.82	44122	27	99.73	0.09	100	339
GCF_000301875.1	Acinetobacter baumannii	3965849	274	38.89	34327	34	100	0.04	0	337
GCF_000368545.1	Acinetobacter baumannii	3981253	33	39.21	2774117	1	100	0.09	0	336
GCF_000301975.1	Acinetobacter baumannii	4032165	116	39.25	84761	13	100	0.27	0	339
GCF_000302015.1	Acinetobacter baumannii	3972032	163	38.96	55248	24	99.59	0.81	33.33	337
GCF_000302055.1	Acinetobacter baumannii	3850665	291	39.08	31621	37	99.98	1.06	28.57	336
GCF_000302075.1	Acinetobacter baumannii	4045601	181	38.91	54820	25	99.92	1.49	14.29	338
GCF_000302135.1	Acinetobacter baumannii	3890585	59	38.95	335015	4	100	0	0	340
GCF_000302155.1	Acinetobacter baumannii	3975196	147	39.09	84900	16	100	0	0	338
GCF_000302235.1	Acinetobacter baumannii	3971513	46	38.85	235222	5	100	0	0	338
GCF_000301995.1	Acinetobacter baumannii	3839270	86	38.86	103749	10	100	0	0	338
GCF_000368525.1	Acinetobacter baumannii	3949859	11	39.2	1223842	2	100	0	0	339
GCF_000368245.1	Acinetobacter baumannii	3974764	11	38.87	3031324	1	100	0	0	339
GCF_000368225.1	Acinetobacter baumannii	3985488	12	38.85	2445392	1	99.98	0.61	0	339
GCA_001584465.1	Acinetobacter baumannii	3912212	171	38.85	40535	34	99.33	0	0	335
GCA_001584475.1	Acinetobacter baumannii	3917109	206	38.84	37346	31	97.36	0.65	0	337
GCA_001584485.1	Acinetobacter baumannii	3840572	212	38.89	34140	35	96.92	0.48	0	335
GCF_000307895.1	Acinetobacter baumannii	4078399	55	38.77	184868	8	100	0.68	0	340
GCA_000307975.2	Acinetobacter baumannii	3922859	4	38.83	3826505	1	99.98	0.63	0	339
GCF_002803655.2	Acinetobacter baumannii	3994097	49	38.92	205546	7	99.19	0.63	0	340
GCF_001578145.1	Acinetobacter baumannii	4172609	1	38.89	4172609	1	99.59	0.68	0	341
GCF_002803025.2	Acinetobacter baumannii	3759495	1	39.04	3759495	1	100	0	0	337
GCF_000309095.1	Acinetobacter baumannii	4004682	96	38.98	112056	10	100	0	0	340
GCF_000309115.1	Acinetobacter baumannii	4029646	54	38.81	242208	6	100	0	0	339
GCF_000309135.1	Acinetobacter baumannii	3918177	75	38.99	168336	9	100	0	0	339
GCF_000309195.1	Acinetobacter baumannii	3923796	75	38.92	94859	13	100	0.27	0	338
GCF_000309235.1	Acinetobacter baumannii	3972611	44	39	327620	5	100	0	0	338
GCF_000309255.1	Acinetobacter baumannii	3908929	197	39.18	50853	24	100	0	0	337
GCF_000308995.1	Acinetobacter baumannii	3995020	242	39.01	39941	30	99.24	2.08	20	339
GCF_000301415.1	Acinetobacter baumannii	3790688	117	38.92	76009	15	100	0	0	337
GCF_001573125.1	Acinetobacter baumannii	3908399	1	39.08	3908399	1	99.98	0.61	0	338
GCF_001543995.1	Acinetobacter baumannii	4155251	3	38.98	4075545	1	99.97	1	50	337
GCF_002838025.2	Acinetobacter baumannii	4107093	73	38.9	128541	10	100	0.62	33.33	338
GCF_002838015.2	Acinetobacter baumannii	4283539	209	38.97	43294	30	99.67	3.83	75.76	338
GCF_000304675.1	Acinetobacter baumannii	3840453	52	38.81	279997	5	100	0.09	0	337
GCF_002837945.2	Acinetobacter baumannii	3927904	122	39.01	71940	19	100	0.37	0	339
GCF_002837895.2	Acinetobacter baumannii	4123841	70	38.9	143515	8	100	0	0	339
GCF_000305215.1	Acinetobacter baumannii	3935888	66	39.06	139991	11	100	0.27	0	337
GCF_001549575.1	Acinetobacter baumannii	3745499	12	38.96	684685	2	100	0	0	337
GCF_000305235.1	Acinetobacter baumannii	3812112	72	39.09	151233	8	100	0.27	0	338
GCF_000305315.1	Acinetobacter baumannii	4106603	103	38.98	138386	10	100	0	0	337
GCF_002837885.2	Acinetobacter baumannii	4123732	101	38.77	92823	14	100	0.05	0	341
GCF_000368205.1	Acinetobacter baumannii	3973846	12	39.01	3031760	1	100	0	0	338
GCF_000368185.1	Acinetobacter baumannii	3953145	1	38.96	3953145	1	100	0	0	341
GCF_000368125.1	Acinetobacter baumannii	4112926	8	39.15	2530805	1	99.98	0.72	0	338
GCF_000367885.1	Acinetobacter baumannii	3893975	12	39.13	521455	2	99.98	0.61	0	339
GCF_000305275.1	Acinetobacter baumannii	3981666	53	38.88	326083	5	100	0	0	340
GCF_002992285.1	Acinetobacter baumannii	3962465	105	39.1	97294	14	99.98	0.63	0	337
GCF_000301355.1	Acinetobacter baumannii	3886101	90	38.91	140379	11	100	0	0	338
GCF_000301315.1	Acinetobacter baumannii	4100733	140	39	83014	14	99.98	0.61	0	338
GCF_002948925.1	Acinetobacter baumannii	3871930	1	39.13	3871930	1	100	0.27	100	339
GCF_002950425.1	Acinetobacter baumannii	3983944	165	39.05	52315	23	99.19	0.63	0	338
GCF_002950435.1	Acinetobacter baumannii	3846131	217	39.03	34769	30	100	0	0	338
GCF_002950515.1	Acinetobacter baumannii	4029742	186	39.1	49219	25	99.98	0.63	0	338
GCF_002950525.1	Acinetobacter baumannii	4025485	195	39.1	43755	29	99.98	0.63	0	338
GCF_002950725.1	Acinetobacter baumannii	3823580	145	38.92	63711	19	99.94	0.63	0	337
GCF_002950815.1	Acinetobacter baumannii	3845946	252	38.96	34291	36	99.98	0.63	0	337
GCF_002951055.1	Acinetobacter baumannii	4171385	129	38.99	68141	19	99.96	0.61	0	338
GCF_002951075.1	Acinetobacter baumannii	4061134	248	39.02	33124	37	99.98	0.63	0	338
GCF_002951095.1	Acinetobacter baumannii	3955269	192	39.01	37789	31	99.19	0.65	20	337
GCF_000292545.1	Acinetobacter baumannii	3814309	184	38.95	72729	16	100	0	0	339
GCF_002951215.1	Acinetobacter baumannii	3891434	292	39.02	27879	45	100	0.07	100	337
GCF_002951235.1	Acinetobacter baumannii	3887822	225	38.93	33597	33	99.98	0.66	0	336
GCF_002951335.1	Acinetobacter baumannii	4112435	238	39.02	34763	34	99.59	0.64	0	339
GCF_001512255.1	Acinetobacter baumannii	3940429	89	39.13	354592	5	100	0	0	338
GCF_001512235.1	Acinetobacter baumannii	3858636	53	39.01	358985	4	100	0	0	339
GCF_001512195.1	Acinetobacter baumannii	4072474	109	38.99	309831	6	100	0	0	338
GCF_002992235.1	Acinetobacter baumannii	3866106	96	38.92	100116	11	99.59	0.63	0	338
GCF_002992225.1	Acinetobacter baumannii	3938494	107	38.87	109738	14	99.98	0.63	0	337
GCF_002992205.1	Acinetobacter baumannii	3901175	76	38.96	121778	10	99.88	0.63	0	337
GCF_002951435.1	Acinetobacter baumannii	3844189	92	38.87	104049	13	99.98	0.63	0	336
GCF_001500225.1	Acinetobacter baumannii	4027589	89	39.18	139402	8	99.95	0	0	340
GCF_001511855.1	Acinetobacter baumannii	4079068	70	39.03	462517	2	99.66	0.14	0	338
GCF_002947845.1	Acinetobacter baumannii	4101751	2	38.91	4028761	1	99.45	0.59	25	338
GCF_001511875.1	Acinetobacter baumannii	3963997	59	39.08	462701	2	100	0	0	338
GCF_001511935.1	Acinetobacter baumannii	3880575	65	39.01	354583	5	100	0	0	338
GCF_001512055.1	Acinetobacter baumannii	3925992	138	39.09	150382	10	100	0	0	337
GCF_001512075.1	Acinetobacter baumannii	4011404	132	39.09	303138	6	100	0	0	339
GCF_001512095.1	Acinetobacter baumannii	3798756	92	38.98	212067	7	100	0	0	335
GCF_001512155.1	Acinetobacter baumannii	4049172	112	39.08	267583	6	100	0	0	339
GCF_001512175.1	Acinetobacter baumannii	4001291	118	39.1	269441	7	100	0	0	338
GCF_001511915.1	Acinetobacter baumannii	4010315	105	38.96	198760	7	100	0	0	338
GCF_001516805.1	Acinetobacter baumannii	4167459	23	38.98	3990690	1	99.86	0	0	339
GCF_001517645.1	Acinetobacter baumannii	3947488	2	38.97	3939746	1	100	0.14	0	342
GCF_001518715.1	Acinetobacter baumannii	4150334	7	39.21	4018630	1	100	0	0	338
GCF_002885855.1	Acinetobacter baumannii	3693964	243	38.99	35200	34	99.86	0.27	0	339
GCF_000297515.1	Acinetobacter baumannii	4020019	93	39.26	167576	9	100	0	0	337
GCF_000297535.1	Acinetobacter baumannii	3952511	40	38.87	245621	5	100	0	0	339
GCF_000297575.1	Acinetobacter baumannii	4183446	79	38.9	187130	9	100	0	0	341
GCF_000297595.1	Acinetobacter baumannii	4063888	61	38.98	276191	6	100	0.14	0	337
GCF_000297915.1	Acinetobacter baumannii	4080331	10	39.06	2462629	1	99.59	0.61	0	338
GCF_001541045.2	Acinetobacter baumannii	3836463	176	38.98	65217	18	99.98	0.61	0	338
GCF_000297935.1	Acinetobacter baumannii	3835030	11	38.97	2392580	1	100	1.16	72.73	339
GCF_001541425.1	Acinetobacter baumannii	3949779	180	39.06	47748	23	99.92	0.61	0	339
GCF_000301175.1	Acinetobacter baumannii	4054837	253	38.97	41921	32	99.98	0.79	50	339
GCF_000301195.1	Acinetobacter baumannii	3973074	222	39.03	40465	32	100	0.46	66.67	339
GCF_000301235.1	Acinetobacter baumannii	3786017	140	38.97	54971	21	100	0.23	100	339
GCF_000301275.1	Acinetobacter baumannii	4010535	222	38.99	47166	27	99.98	0.9	33.33	337
GCF_000301295.1	Acinetobacter baumannii	3961436	81	38.84	135573	10	100	0.14	0	339
GCF_002863545.1	Acinetobacter baumannii	3968977	56	38.83	162485	9	99.7	0.63	0	338
GCF_000301335.1	Acinetobacter baumannii	4136907	75	39.06	127651	12	100	0.14	0	336
GCF_002899995.1	Acinetobacter baumannii	3877074	111	38.85	75000	17	99.15	0.43	33.33	339
GCA_001535685.1	Acinetobacter baumannii	4007203	88	38.94	3869138	1	94.88	0.43	0	338
GCF_002928155.1	Acinetobacter baumannii	3882369	148	38.98	75857	17	99.91	0.41	0	339
GCF_002928145.1	Acinetobacter baumannii	3725214	44	38.92	298019	4	100	0.14	0	335
GCF_002928075.1	Acinetobacter baumannii	4096386	111	39.01	169415	9	100	0.14	0	339
GCF_002928045.1	Acinetobacter baumannii	3610495	112	39.11	103559	9	93.15	0.14	0	323
GCF_002928035.1	Acinetobacter baumannii	3539725	159	39.44	58329	14	99.04	0.09	0	334
GCF_002928015.1	Acinetobacter baumannii	3648842	135	38.85	79639	16	99.73	0.14	0	338
GCF_002902885.1	Acinetobacter baumannii	4078838	5	39.04	3787376	1	100	0.41	0	341
GCF_002927995.1	Acinetobacter baumannii	3847801	60	38.88	156319	7	99.63	0	0	339
GCF_002927915.1	Acinetobacter baumannii	4019414	117	39.01	141620	10	100	0.82	16.67	336
GCF_002927895.1	Acinetobacter baumannii	3782785	51	39.36	237336	6	100	0	0	336
GCF_002922935.1	Acinetobacter baumannii	4055382	86	38.92	141692	9	100	0	0	337
GCF_002919905.1	Acinetobacter baumannii	4060087	124	39.01	89077	16	100	0.05	0	339
GCF_001531265.2	Acinetobacter baumannii	3985205	184	38.96	50410	26	100	0.68	20	335
GCA_001535665.1	Acinetobacter baumannii	4007105	97	38.96	3852879	1	96.1	1.18	0	339
GCF_002927965.1	Acinetobacter baumannii	4090126	96	38.93	134870	10	100	0	0	340
GCF_000589515.1	Acinetobacter baumannii	4023294	95	39.24	131212	10	99.73	0.21	100	338
GCF_000794125.1	Acinetobacter baumannii	3981400	19	39.18	1022323	2	99.99	0	0	337
GCF_011075215.1	Acinetobacter baumannii	3977250	58	38.95	275334	5	100	0.14	0	338
GCF_010179035.1	Acinetobacter baumannii	4052962	163	38.93	152111	9	99.98	0.63	0	341
GCF_010179065.1	Acinetobacter baumannii	4055201	171	38.93	133449	11	99.98	0.77	0	340
GCF_010179075.1	Acinetobacter baumannii	3877483	79	38.92	140203	10	99.98	0.63	0	339
GCF_010179135.1	Acinetobacter baumannii	4063775	164	38.91	100539	12	99.98	0.66	0	340
GCF_010179145.1	Acinetobacter baumannii	4165665	87	38.91	223048	7	100	0	0	336
GCF_010179295.1	Acinetobacter baumannii	3913841	113	38.89	90966	13	99.98	0.8	0	340
GCF_000162295.1	Acinetobacter baumannii	3971516	22	39.07	443868	3	99.09	0	0	337
GCF_010179355.1	Acinetobacter baumannii	3877988	87	38.94	135492	11	99.97	1.53	0	340
GCF_010179385.1	Acinetobacter baumannii	3876661	117	38.94	75368	16	99.97	1.76	0	340
GCF_000581175.1	Acinetobacter baumannii	4253876	230	39.09	57936	22	99.55	4.04	100	340
GCF_010178915.1	Acinetobacter baumannii	3914378	100	38.92	109298	12	99.98	0.68	0	340
GCF_010179395.1	Acinetobacter baumannii	3998336	150	38.94	139996	9	99.98	0.63	0	337
GCF_010179495.1	Acinetobacter baumannii	4175400	147	38.92	105684	12	100	0.55	0	339
GCF_010179525.1	Acinetobacter baumannii	4308278	160	38.95	116151	13	100	0	0	339
GCF_010179575.1	Acinetobacter baumannii	3861034	103	38.92	117951	10	99.95	0.63	0	339
GCF_000581135.1	Acinetobacter baumannii	3985365	31	38.98	256770	5	100	1.06	100	338
GCF_000581075.1	Acinetobacter baumannii	3776099	246	39.19	43963	25	99.73	0.76	87.5	339
GCF_000581015.1	Acinetobacter baumannii	4029503	166	39.08	69756	18	100	1.75	100	339
GCF_000580995.1	Acinetobacter baumannii	3883610	39	39.06	284704	5	100	0.14	100	337
GCF_000580975.1	Acinetobacter baumannii	3974691	124	38.76	85568	11	100	0.68	100	337
GCF_000580895.1	Acinetobacter baumannii	3916511	311	39.09	33088	33	96.44	1.3	100	330
GCF_000580875.1	Acinetobacter baumannii	4322893	199	39.33	52681	24	100	1.86	89.47	340
GCF_000581155.1	Acinetobacter baumannii	4101921	140	38.85	112476	13	99.73	0.27	100	339
GCF_000580835.1	Acinetobacter baumannii	4246843	301	38.98	57389	21	100	4.43	100	340
GCF_010178895.1	Acinetobacter baumannii	3852877	80	39	133449	9	99.98	0.77	0	338
GCF_010178835.1	Acinetobacter baumannii	4053345	215	38.93	82801	14	99.78	0.82	0	341
GCF_009887905.1	Acinetobacter baumannii	4060625	61	38.91	216107	7	100	0.14	0	339
GCF_000581635.1	Acinetobacter baumannii	4056891	306	39.14	35074	33	100	0.55	100	337
GCF_009888065.1	Acinetobacter baumannii	3920815	52	38.8	247202	7	100	0	0	339
GCF_000581575.1	Acinetobacter baumannii	4132108	133	39.14	83895	16	100	0.21	100	340
GCF_009901665.1	Acinetobacter baumannii	3933857	57	38.86	347339	5	100	0.14	0	339
GCF_009901675.1	Acinetobacter baumannii	4003349	100	38.88	110265	13	100	0.27	0	336
GCF_000581515.1	Acinetobacter baumannii	4102931	105	39.06	104406	12	98.92	0.18	100	336
GCF_000581415.1	Acinetobacter baumannii	4211435	196	39.14	63443	19	99.32	0.27	100	339
GCF_000581395.1	Acinetobacter baumannii	4100075	107	38.92	141868	12	99.77	1	25	338
GCF_000581375.1	Acinetobacter baumannii	4166925	298	39.26	34907	34	99.45	1.06	100	340
GCF_010178855.1	Acinetobacter baumannii	3857841	116	38.92	106257	12	99.96	0.63	0	339
GCF_000581355.1	Acinetobacter baumannii	4183507	264	39.72	43892	28	100	0.64	100	341
GCF_000581255.1	Acinetobacter baumannii	4069748	132	39.03	78727	13	100	1.06	85.71	337
GCF_000163395.2	Acinetobacter baumannii	3878813	143	39	85739	15	99.98	0.61	0	340
GCF_000163375.2	Acinetobacter baumannii	3999041	118	38.87	126851	10	100	0.27	0	337
GCF_000163355.2	Acinetobacter baumannii	3987238	202	38.85	47274	26	100	0.27	0	339
GCF_000581235.1	Acinetobacter baumannii	4100157	211	39.12	54278	25	100	1.97	100	339
GCF_010178615.1	Acinetobacter baumannii	3956146	142	39	121630	11	99.98	0.77	0	338
GCF_010178735.1	Acinetobacter baumannii	3873186	171	39.05	116814	11	99.19	0.61	0	337
GCF_010178765.1	Acinetobacter baumannii	3952953	120	38.95	119426	10	99.98	1.61	0	340
GCF_010178795.1	Acinetobacter baumannii	3908069	87	38.82	152110	11	99.98	0.63	0	339
GCF_010178825.1	Acinetobacter baumannii	3908248	110	39.02	139996	9	99.19	0.63	0	338
GCF_000581315.1	Acinetobacter baumannii	3981491	276	39.05	53981	22	98.9	1.03	87.5	336
GCF_009887795.1	Acinetobacter baumannii	3965718	56	39.01	252287	6	100	0	0	337
GCF_000580815.1	Acinetobacter baumannii	3928666	55	39.05	211895	7	100	0.56	66.67	339
GCF_010499635.1	Acinetobacter baumannii	3996664	151	38.95	123045	12	99.98	0.63	0	338
GCF_011601385.1	Acinetobacter baumannii	3968687	94	39.01	121548	10	99.98	0.77	0	338
GCF_011601725.1	Acinetobacter baumannii	4268167	133	38.92	113086	13	100	0	0	339
GCF_011601965.1	Acinetobacter baumannii	4039100	182	39.04	58901	23	99.93	1.48	0	338
GCF_011602165.1	Acinetobacter baumannii	4274797	74	38.84	332687	5	100	0	0	339
GCF_011602535.1	Acinetobacter baumannii	3880591	120	38.91	97049	14	100	0.27	0	339
GCF_011602545.1	Acinetobacter baumannii	4011509	139	38.89	85393	15	99.98	1.58	0	339
GCF_011603295.1	Acinetobacter baumannii	4265154	144	38.91	94846	15	100	0.29	0	340
GCF_011603305.1	Acinetobacter baumannii	3950614	273	38.84	31021	36	99.55	2.01	0	338
GCF_011603345.1	Acinetobacter baumannii	3898046	176	38.78	55806	18	99.81	0.69	0	339
GCF_011683235.1	Acinetobacter baumannii	3830538	58	38.89	153939	9	99.46	0.63	0	335
GCA_011398515.1	Acinetobacter baumannii	3995851	3	39.16	3978812	1	99.36	0	0	335
GCF_000580595.1	Acinetobacter baumannii	4382603	153	39	73341	21	100	0.89	100	339
GCF_012272715.1	Acinetobacter baumannii	4118119	3	39.12	3998421	1	99.98	0.61	0	337
GCF_000580555.1	Acinetobacter baumannii	4152310	140	39.19	74754	16	100	0.41	100	340
GCF_000580535.1	Acinetobacter baumannii	4118702	189	38.96	53373	25	100	1.44	100	338
GCF_000580495.1	Acinetobacter baumannii	3953404	5	38.86	3842111	1	100	0.14	0	338
GCF_012276735.1	Acinetobacter baumannii	3940836	77	39.06	210324	6	99.86	0	0	340
GCF_012277115.1	Acinetobacter baumannii	4023743	83	38.88	181071	8	100	0.68	20	337
GCF_000580455.1	Acinetobacter baumannii	4030913	202	39.06	52556	23	100	1.43	100	337
GCF_000580355.1	Acinetobacter baumannii	4151063	81	38.96	97127	14	100	0.27	100	339
GCF_000580315.1	Acinetobacter baumannii	3842214	36	39.03	263072	5	100	0.1	100	338
GCF_000580235.1	Acinetobacter baumannii	4071205	166	39.19	78564	15	99.63	0.58	100	338
GCF_000580575.1	Acinetobacter baumannii	4146380	227	39.04	58022	24	99.95	0.21	100	340
GCF_000580775.1	Acinetobacter baumannii	3863454	174	39.11	79493	18	99.41	1.2	100	336
GCF_000580695.1	Acinetobacter baumannii	4131689	296	39.13	68633	18	100	6.62	100	338
GCF_010500635.1	Acinetobacter baumannii	3939047	136	38.92	149377	10	99.19	0.65	0	339
GCF_010499675.1	Acinetobacter baumannii	3819919	83	38.83	131265	12	99.98	0.63	0	340
GCF_010499755.1	Acinetobacter baumannii	3926602	95	38.56	109952	12	99.73	0	0	341
GCF_010499775.1	Acinetobacter baumannii	4027282	129	38.94	122599	11	100	0.68	0	339
GCF_010499785.1	Acinetobacter baumannii	3815729	124	38.91	150960	9	100	0	0	340
GCF_010499805.1	Acinetobacter baumannii	3985196	236	38.96	45408	22	98.98	0.67	0	338
GCF_010499835.1	Acinetobacter baumannii	3919899	104	38.57	97751	12	100	0.02	0	341
GCF_010499885.1	Acinetobacter baumannii	3949553	114	38.98	152110	8	99.98	0.63	0	338
GCF_010499945.1	Acinetobacter baumannii	3620806	57	38.91	226489	5	100	0	0	339
GCF_010500015.1	Acinetobacter baumannii	4086345	258	38.84	40103	27	99.98	1.45	0	337
GCF_010500025.1	Acinetobacter baumannii	4156095	94	38.9	187968	9	100	0.27	0	338
GCF_010500645.1	Acinetobacter baumannii	3977273	136	38.96	141770	9	99.98	0.63	0	338
GCF_010500235.1	Acinetobacter baumannii	4020382	184	38.91	81078	16	100	0.68	0	339
GCF_010500265.1	Acinetobacter baumannii	4093460	158	38.86	109958	10	99.98	0.76	0	340
GCF_010500315.1	Acinetobacter baumannii	3954199	154	38.98	139997	10	99.98	0.71	0	339
GCF_010500415.1	Acinetobacter baumannii	3918190	89	38.83	157450	9	100	0.37	0	339
GCF_010500435.1	Acinetobacter baumannii	4046200	169	38.84	74360	17	100	0.14	0	337
GCF_010500475.1	Acinetobacter baumannii	3952697	104	38.82	113194	13	99.98	0.66	0	338
GCF_010500545.1	Acinetobacter baumannii	4220868	136	38.87	136905	8	100	0.27	0	340
GCF_000580735.1	Acinetobacter baumannii	4072690	178	38.95	72701	18	100	1.95	100	339
GCF_010500565.1	Acinetobacter baumannii	4024742	162	38.9	83149	16	100	0.55	0	339
GCF_010500585.1	Acinetobacter baumannii	4136531	89	38.91	164690	6	100	0	0	338
GCF_010500625.1	Acinetobacter baumannii	3963488	240	38.91	53836	19	99.19	0.9	0	340
GCF_010500255.1	Acinetobacter baumannii	3848873	147	38.92	72475	18	99.98	0.91	0	338
GCF_009887785.1	Acinetobacter baumannii	3996657	107	38.9	89679	15	99.91	0.27	0	337
GCF_000581655.1	Acinetobacter baumannii	3909084	118	38.93	103066	12	100	0.75	100	337
GCF_000581755.1	Acinetobacter baumannii	4330037	235	39.01	87459	15	100	4.61	100	338
GCF_000583455.1	Acinetobacter baumannii	4283580	149	39.2	72599	17	99.63	1.86	100	339
GCF_000583315.1	Acinetobacter baumannii	4028556	80	39.03	118587	8	99.98	1.45	66.67	336
GCF_000583295.1	Acinetobacter baumannii	4223402	147	39.3	89574	16	100	1.34	100	340
GCF_000583275.1	Acinetobacter baumannii	4043749	72	38.98	191411	8	100	1.8	86.36	339
GCF_000583255.1	Acinetobacter baumannii	4038477	123	39.27	86349	15	100	2.44	100	339
GCF_000583235.1	Acinetobacter baumannii	4141374	97	38.93	99478	11	99.98	1.48	80.95	336
GCF_000582945.1	Acinetobacter baumannii	4026092	196	39.2	48196	24	100	1.19	100	338
GCF_000582355.1	Acinetobacter baumannii	3700686	55	38.98	161751	9	99.73	0.68	100	337
GCF_000582335.1	Acinetobacter baumannii	4128448	272	38.88	47224	28	99.95	3.58	100	337
GCF_000173395.1	Acinetobacter baumannii	3910877	68	38.92	118544	12	100	0	0	340
GCF_000583475.1	Acinetobacter baumannii	3962490	203	39.2	49287	27	99.59	0.09	100	338
GCF_009268055.1	Acinetobacter baumannii	4198099	125	38.75	89621	15	100	0.27	0	338
GCF_009445405.1	Acinetobacter baumannii	3901125	90	39.18	110424	13	100	0.27	0	338
GCF_009455505.1	Acinetobacter baumannii	4092125	1	39.04	4092125	1	99.54	1.02	20	338
GCF_009497435.1	Acinetobacter baumannii	4102555	108	38.9	102004	12	100	0.27	0	339
GCF_009497505.1	Acinetobacter baumannii	4136827	102	38.83	150144	9	100	0.27	0	338
GCF_009497515.1	Acinetobacter baumannii	4244771	107	38.76	150145	10	100	0.27	0	339
GCF_009497995.1	Acinetobacter baumannii	4095749	3	39	4006665	1	100	0	0	335
GCF_009498335.1	Acinetobacter baumannii	4030371	1	39.03	4030371	1	99.88	0.63	0	337
GCF_000582295.1	Acinetobacter baumannii	3949700	54	39.03	166285	10	100	0.41	100	338
GCF_009645685.1	Acinetobacter baumannii	4201730	90	39	98203	11	100	0.41	0	339
GCF_009645815.1	Acinetobacter baumannii	4189326	86	39.01	135000	9	100	0.41	0	339
GCF_009428985.1	Acinetobacter baumannii	4250546	1	39.14	4250546	1	100	0.27	50	339
GCF_009645825.1	Acinetobacter baumannii	4231065	108	39	95024	12	100	0.41	0	340
GCF_000583495.1	Acinetobacter baumannii	4118753	193	39.2	60578	22	100	1.42	100	338
GCF_000583595.1	Acinetobacter baumannii	4041493	220	39.14	46014	23	100	0.78	100	338
GCF_000584695.1	Acinetobacter baumannii	3924133	184	39.05	51004	23	99.59	0	0	336
GCF_000584675.1	Acinetobacter baumannii	3975969	100	39	108237	13	100	0.03	100	337
GCF_000584655.1	Acinetobacter baumannii	4006000	94	39.06	114644	12	100	0.43	100	338
GCF_000584595.1	Acinetobacter baumannii	4044084	82	39.1	144183	10	100	0.65	100	337
GCF_000584555.1	Acinetobacter baumannii	3964820	97	39.21	120876	12	100	0.54	100	337
GCF_000584495.1	Acinetobacter baumannii	4114309	116	39.09	76756	16	99.97	1.78	85.19	337
GCF_000584455.1	Acinetobacter baumannii	4001138	51	39.09	216052	8	100	1.29	100	337
GCF_000584435.1	Acinetobacter baumannii	4067658	139	39.03	65682	19	100	0.59	100	340
GCF_000584415.1	Acinetobacter baumannii	3822103	63	39.08	131935	10	100	0.18	50	337
GCF_000584395.1	Acinetobacter baumannii	4130791	119	39.18	94454	13	99.73	0.65	100	339
GCF_000583515.1	Acinetobacter baumannii	4081041	214	39.1	51810	25	100	0.68	100	337
GCA_000584375.2	Acinetobacter baumannii	4015489	14	39.32	572838	3	99.41	0.14	0	338
GCF_000584335.1	Acinetobacter baumannii	3989571	62	39.02	153627	8	100	0.27	100	338
GCF_000584295.1	Acinetobacter baumannii	4194945	91	39.05	147481	10	100	0.55	77.78	337
GCF_000584275.1	Acinetobacter baumannii	4056653	82	39.09	166153	8	100	0.34	100	337
GCF_000584235.1	Acinetobacter baumannii	4039906	197	38.95	59241	17	99.73	1.69	100	339
GCF_000584175.1	Acinetobacter baumannii	4072144	136	38.89	76154	16	99.85	2.46	74.19	336
GCF_000584155.1	Acinetobacter baumannii	4041751	115	39.2	82792	14	99.73	0.14	100	338
GCF_000584135.1	Acinetobacter baumannii	4192608	172	39.07	72278	17	100	0.78	100	339
GCF_000584095.1	Acinetobacter baumannii	3905466	58	38.87	309194	4	100	1.11	94.44	339
GCF_000584075.1	Acinetobacter baumannii	3998893	117	39.28	73863	15	100	0.4	100	340
GCF_000584035.1	Acinetobacter baumannii	3998888	113	39.06	77878	17	100	0.14	100	337
GCF_000584355.1	Acinetobacter baumannii	4125509	41	38.99	507900	2	100	0.21	100	340
GCF_000582275.1	Acinetobacter baumannii	3950797	44	39	509411	3	100	1.92	96.97	336
GCF_000582215.1	Acinetobacter baumannii	4006932	120	39.04	89332	14	99.88	2.13	76.47	336
GCF_009736025.1	Acinetobacter baumannii	3903821	65	38.97	199268	7	99.98	0.61	0	337
GCF_009760235.1	Acinetobacter baumannii	3926532	66	38.83	130969	11	99.94	0.63	0	338
GCF_009760305.1	Acinetobacter baumannii	3934134	81	38.83	98816	13	99.94	0.63	0	337
GCF_009760645.1	Acinetobacter baumannii	3937175	71	38.83	130969	12	99.98	0.63	0	337
GCF_009828675.1	Acinetobacter baumannii	4000651	73	39.36	88784	14	100	0	0	338
GCF_009829525.1	Acinetobacter baumannii	3971862	104	38.96	53123	21	100	0.96	14.29	335
GCF_009829535.1	Acinetobacter baumannii	3972870	98	38.94	76431	16	100	0.87	16.67	336
GCF_009829555.1	Acinetobacter baumannii	4139345	71	38.89	103503	12	100	0	0	337
GCF_009829595.1	Acinetobacter baumannii	4160491	87	38.94	107707	14	100	0	0	338
GCF_000582035.1	Acinetobacter baumannii	4000479	145	38.96	75960	18	100	0.68	100	337
GCF_000582015.1	Acinetobacter baumannii	4025654	86	39.08	110202	12	99.92	1.13	40	338
GCF_009759905.1	Acinetobacter baumannii	3897858	61	38.82	132003	10	99.94	0.63	0	338
GCF_000581995.1	Acinetobacter baumannii	3795527	140	38.97	61606	22	99.63	0.41	0	338
GCF_009833005.1	Acinetobacter baumannii	3809822	1	39.04	3809822	1	100	0.82	100	339
GCF_000581935.1	Acinetobacter baumannii	4126359	128	39.13	73311	16	100	0.65	100	340
GCF_000581915.1	Acinetobacter baumannii	3872123	59	38.99	185743	8	100	0.14	100	338
GCF_000581895.1	Acinetobacter baumannii	4042532	34	38.79	432268	4	100	9.33	97.5	339
GCF_000581875.1	Acinetobacter baumannii	3921969	80	39.07	101155	12	100	1.03	85.71	342
GCF_000581855.1	Acinetobacter baumannii	4004481	273	38.99	34901	31	99.67	0	0	338
GCF_000581815.1	Acinetobacter baumannii	4054122	295	38.99	55322	22	100	3.22	100	338
GCF_000581775.1	Acinetobacter baumannii	3995531	260	39.04	35164	34	99.59	0.46	100	338
GCF_009857695.1	Acinetobacter baumannii	4369281	24	38.91	4207939	1	100	0.59	0	341
GCF_009857705.1	Acinetobacter baumannii	3860520	16	38.94	3815999	1	100	0.27	50	337
GCF_000581975.1	Acinetobacter baumannii	3970899	103	39.04	113043	12	99.73	0.94	100	335
GCF_009754985.1	Acinetobacter baumannii	3985978	100	38.87	178355	8	100	0.27	0	336
GCF_009753665.1	Acinetobacter baumannii	4225063	163	38.87	133516	9	99.25	1.68	53.85	338
GCF_000582155.1	Acinetobacter baumannii	4026870	219	38.9	54951	23	100	3.15	100	338
GCF_009736095.1	Acinetobacter baumannii	3951260	107	38.81	110083	13	99.98	0.69	0	338
GCF_009736115.1	Acinetobacter baumannii	3949765	87	38.82	114835	12	99.98	0.63	0	337
GCF_009736145.1	Acinetobacter baumannii	3902911	62	38.74	192383	8	100	0	0	339
GCF_009736205.1	Acinetobacter baumannii	3995263	78	38.83	223663	7	99.98	0.61	0	336
GCF_009736245.1	Acinetobacter baumannii	3969958	86	38.87	159363	9	99.98	0.81	25	336
GCF_009736285.1	Acinetobacter baumannii	4021346	91	38.87	199265	7	99.98	0.61	0	337
GCF_009736305.1	Acinetobacter baumannii	3977660	77	38.86	159690	8	99.98	0.81	25	336
GCF_009736345.1	Acinetobacter baumannii	3874802	102	38.95	169334	7	99.19	0.61	0	337
GCF_009736405.1	Acinetobacter baumannii	3981944	90	38.87	108000	10	99.78	0.61	0	338
GCF_009736455.1	Acinetobacter baumannii	3979051	99	38.83	149144	8	99.59	0.61	0	338
GCF_009736505.1	Acinetobacter baumannii	4062411	153	38.89	159502	8	99.98	0.61	0	338
GCF_009736605.1	Acinetobacter baumannii	4064963	145	38.88	166467	7	99.98	0.61	0	336
GCF_009736865.1	Acinetobacter baumannii	3835050	74	38.85	212267	7	99.56	0.61	0	337
GCF_009736925.1	Acinetobacter baumannii	4004623	116	38.9	147102	8	99.92	0.61	0	337
GCF_009736935.1	Acinetobacter baumannii	3892445	67	38.85	160496	7	99.56	0.71	25	337
GCF_009736975.1	Acinetobacter baumannii	4067434	102	38.88	172024	7	99.98	0.61	0	337
GCF_009737505.1	Acinetobacter baumannii	4018002	107	38.85	174888	8	99.98	0.61	0	337
GCF_009737525.1	Acinetobacter baumannii	3959326	79	38.89	166884	8	99.98	0.61	0	336
GCF_009737575.1	Acinetobacter baumannii	3904611	72	38.86	159684	9	99.56	0.71	25	337
GCF_009737735.1	Acinetobacter baumannii	3878061	152	38.86	69105	17	100	0	0	335
GCF_009737795.1	Acinetobacter baumannii	3958271	92	38.89	132938	9	99.98	0.61	0	337
GCF_009738065.1	Acinetobacter baumannii	4059639	71	38.92	243398	6	99.98	0.61	0	337
GCF_000582175.1	Acinetobacter baumannii	3974365	185	39.06	46494	27	100	0.27	100	340
GCF_012515875.1	Acinetobacter baumannii	3738405	79	38.92	339725	4	99.73	0.55	0	339
GCF_000580215.1	Acinetobacter baumannii	4160258	252	38.86	77012	17	97.81	3.92	100	337
GCF_012524085.1	Acinetobacter baumannii	3710024	31	38.96	462425	3	100	0.27	0	339
GCF_000580195.1	Acinetobacter baumannii	4124032	204	39.14	58200	24	99.98	3.31	94.92	338
GCF_900495315.1	Acinetobacter baumannii	3781348	30	38.94	555454	2	100	0	0	340
GCF_900495345.1	Acinetobacter baumannii	3818391	24	38.91	2479874	1	100	0.34	0	340
GCF_900495355.1	Acinetobacter baumannii	3886554	35	38.83	606075	2	100	0.33	0	336
GCF_900495385.1	Acinetobacter baumannii	3845843	47	38.86	473813	2	100	0.09	0	340
GCF_900495405.1	Acinetobacter baumannii	3995452	171	39.07	50501	24	100	0.09	0	338
GCF_900495415.1	Acinetobacter baumannii	3727523	118	38.99	86710	14	100	0	0	339
GCF_900495485.1	Acinetobacter baumannii	3920184	47	38.98	179206	7	99.98	0.77	0	338
GCF_900495545.1	Acinetobacter baumannii	3761053	90	39.03	96738	13	100	0	0	340
GCF_900495575.1	Acinetobacter baumannii	4281323	296	38.82	124167	10	100	0.89	75	340
GCF_900495605.1	Acinetobacter baumannii	3684394	34	38.87	1297620	2	100	0	0	339
GCF_900495295.1	Acinetobacter baumannii	3948061	27	39.01	402774	5	100	0.27	0	340
GCF_900495645.1	Acinetobacter baumannii	3925521	275	38.82	68596	20	100	0.33	50	337
GCA_900495765.1	Acinetobacter baumannii	3857000	64	38.96	131192	11	99.98	0.69	0	337
GCF_900495885.1	Acinetobacter baumannii	4044494	55	38.86	150445	9	99.98	0.63	0	337
GCF_900495925.1	Acinetobacter baumannii	4017718	74	38.84	150467	9	99.98	0.63	0	338
GCF_900495975.1	Acinetobacter baumannii	3794316	35	38.85	476036	3	100	0.14	0	338
GCF_900496045.1	Acinetobacter baumannii	4326275	99	38.89	151126	8	100	0.68	0	342
GCF_000453105.1	Acinetobacter baumannii	3998635	43	38.98	279804	6	98.63	4.38	100	334
GCF_900496085.1	Acinetobacter baumannii	3946822	86	38.9	147852	8	99.98	0.63	0	343
GCF_900496155.1	Acinetobacter baumannii	4177443	134	38.96	65009	18	99.91	0	0	338
GCF_900496185.1	Acinetobacter baumannii	3972284	71	38.86	184413	9	100	0	0	340
GCA_900496205.1	Acinetobacter baumannii	3867880	85	38.9	126249	10	98.21	0.74	25	339
GCF_000453045.1	Acinetobacter baumannii	4122727	48	38.94	205363	8	99.73	5.75	100	336
GCF_900496415.1	Acinetobacter baumannii	3927590	28	38.71	442944	3	100	0.27	0	337
GCF_900495275.1	Acinetobacter baumannii	3975090	64	38.84	111334	10	99.98	0.63	0	339
GCF_900495235.1	Acinetobacter baumannii	3593216	129	39.01	56538	16	99.73	0	0	338
GCF_900477305.2	Acinetobacter baumannii	3691387	73	38.96	142097	10	99.98	0.61	0	338
GCF_900477425.2	Acinetobacter baumannii	3920405	94	39.01	111948	11	99.82	0.61	0	340
GCF_900477485.2	Acinetobacter baumannii	3978363	91	39.08	136817	9	99.78	0.61	0	340
GCF_900477565.2	Acinetobacter baumannii	3833119	71	38.96	146979	9	99.57	0.61	0	340
GCF_900477595.2	Acinetobacter baumannii	3926220	90	39.05	132178	10	99.59	0.61	0	340
GCF_900477605.2	Acinetobacter baumannii	3993818	91	39.04	142251	8	99.35	0.61	0	340
GCF_900477855.2	Acinetobacter baumannii	3927994	57	38.95	233721	5	99.98	0.61	0	340
GCF_900477875.1	Acinetobacter baumannii	3890962	31	38.85	417401	3	100	0.14	0	340
GCF_900477915.1	Acinetobacter baumannii	3951215	80	38.94	257728	6	100	0.27	0	339
GCF_900478055.2	Acinetobacter baumannii	4154144	104	38.99	244809	6	100	0	0	337
GCF_000453025.1	Acinetobacter baumannii	3998472	131	38.95	113725	12	100	0	0	339
GCF_900490095.1	Acinetobacter baumannii	3947260	61	39	241637	5	100	0	0	339
GCA_900493605.1	Acinetobacter baumannii	3733181	17	38.85	619533	2	100	0	0	337
GCF_900494435.1	Acinetobacter baumannii	3862071	17	38.84	513618	2	100	0	0	336
GCF_900494495.1	Acinetobacter baumannii	3950163	44	38.83	178837	9	99.98	0.63	0	340
GCF_900494865.1	Acinetobacter baumannii	3807794	56	39.02	364327	3	100	0	0	338
GCF_900494875.1	Acinetobacter baumannii	4232887	148	39.04	74477	17	99.91	0	0	338
GCF_900495025.1	Acinetobacter baumannii	3676392	111	39.1	81145	14	100	0	0	336
GCF_900495045.1	Acinetobacter baumannii	3776056	16	38.93	478426	3	100	0	0	339
GCF_900495125.1	Acinetobacter baumannii	3863391	48	38.93	158043	9	99.98	0.63	0	337
GCF_900495165.1	Acinetobacter baumannii	3983285	66	38.83	121234	11	99.98	0.63	0	339
GCF_900495205.1	Acinetobacter baumannii	3774582	16	38.91	488737	2	100	0	0	339
GCA_900493585.1	Acinetobacter baumannii	4165527	318	39.41	162611	10	100	1.42	0	343
GCF_900496455.1	Acinetobacter baumannii	3825836	20	38.9	465672	3	100	0	0	337
GCF_900496485.1	Acinetobacter baumannii	4129675	84	38.93	220246	5	100	0	0	337
GCF_900496535.1	Acinetobacter baumannii	3837941	74	38.89	92923	12	99.73	0	0	339
GCA_901484965.1	Acinetobacter baumannii	3943240	93	38.88	194479	8	98.67	0.14	0	338
GCF_901484985.1	Acinetobacter baumannii	3985124	87	38.86	122104	10	99.52	0.63	0	337
GCA_901485025.1	Acinetobacter baumannii	3857318	84	38.95	131957	9	99.38	1	0	339
GCF_901669935.1	Acinetobacter baumannii	4063789	122	38.91	123251	11	99.88	0.63	0	339
GCF_901669965.1	Acinetobacter baumannii	4002842	132	38.86	142077	10	99.46	0.63	0	338
GCF_901669975.1	Acinetobacter baumannii	4019545	92	38.83	110151	11	99.45	0.63	0	336
GCF_000453745.1	Acinetobacter baumannii	3782496	67	38.95	101519	12	94.16	2.77	83.33	331
GCF_000453805.1	Acinetobacter baumannii	3886374	88	38.97	164679	9	100	0	0	339
GCF_000453825.1	Acinetobacter baumannii	3841232	48	38.98	173144	8	90.93	2.38	83.33	325
GCF_000453885.1	Acinetobacter baumannii	4110502	62	39.25	205560	7	100	0	0	338
GCA_901484925.1	Acinetobacter baumannii	3978013	216	38.88	64211	20	97.58	0	0	341
GCF_000453905.1	Acinetobacter baumannii	3896947	129	38.88	71519	17	99.18	0.56	33.33	338
GCF_000453965.1	Acinetobacter baumannii	4230851	76	39.21	124207	12	100	0.55	100	338
GCF_902705255.1	Acinetobacter baumannii	4025974	65	39.14	275314	5	100	0.34	0	340
GCF_902705325.1	Acinetobacter baumannii	3834306	56	38.84	335733	3	100	0	0	336
GCF_902705335.1	Acinetobacter baumannii	4161270	113	38.84	138676	9	100	0.68	0	340
GCF_902705405.1	Acinetobacter baumannii	3981226	30	38.89	459399	4	100	0	0	340
GCF_902705485.1	Acinetobacter baumannii	3889610	39	38.73	480766	2	100	0	0	338
GCF_902705505.1	Acinetobacter baumannii	4077924	132	38.47	148654	10	100	0.68	25	338
GCA_902713735.1	Acinetobacter baumannii	3909742	193	39.1	44697	30	99.86	0.37	50	336
GCF_000465635.2	Acinetobacter baumannii	4136814	147	38.54	187335	7	100	1.78	0	341
GCA_000464705.1	Acinetobacter baumannii	3683601	279	38.97	24509	35	97.37	1.23	0	338
GCF_000453925.1	Acinetobacter baumannii	3980727	62	39.01	136379	8	99.98	0.63	0	336
GCF_901484905.1	Acinetobacter baumannii	3986732	124	38.87	122057	11	99.73	0	0	338
GCF_000453725.1	Acinetobacter baumannii	4056831	55	38.98	191457	8	99.63	0.96	0	343
GCF_000453625.1	Acinetobacter baumannii	4041294	106	38.9	141860	8	100	0.82	16.67	335
GCF_900496555.1	Acinetobacter baumannii	3801115	115	38.97	89005	12	100	0	0	334
GCF_900496585.1	Acinetobacter baumannii	3825058	19	38.95	2206780	1	100	0	0	340
GCF_900496665.1	Acinetobacter baumannii	3888498	84	38.91	88094	12	100	0.27	0	340
GCF_900496725.1	Acinetobacter baumannii	3829903	25	38.95	2206506	1	100	0	0	340
GCF_900496745.1	Acinetobacter baumannii	4175625	60	38.95	320954	4	100	0	0	339
GCF_900496795.1	Acinetobacter baumannii	3914366	44	38.96	184817	8	99.98	0.63	0	340
GCF_900496845.1	Acinetobacter baumannii	3864954	57	38.93	117084	8	99.59	0.61	0	336
GCF_900496865.1	Acinetobacter baumannii	3915341	77	39.08	141971	7	100	0.02	0	338
GCF_900496905.1	Acinetobacter baumannii	3770160	58	39	162336	9	99.98	0.63	0	338
GCF_900519195.1	Acinetobacter baumannii	3945162	99	38.8	98985	14	99.96	0.79	0	338
GCA_900607625.1	Acinetobacter baumannii	3966011	2	38.97	3835261	1	99.17	1.25	69.23	337
GCA_900607695.1	Acinetobacter baumannii	4186538	3	39.21	4078709	1	100	6.11	95.65	336
GCA_900607735.1	Acinetobacter baumannii	4164984	3	38.91	4068667	1	99.45	0	0	338
GCA_900607765.1	Acinetobacter baumannii	4061158	14	38.95	3907972	1	99.75	2.32	63.64	337
GCF_900608095.1	Acinetobacter baumannii	4068690	2	39.2	4049586	1	99.45	0.27	100	335
GCA_900608255.1	Acinetobacter baumannii	4206388	12	39.04	4039525	1	99.43	2.67	84	338
GCA_900608375.1	Acinetobacter baumannii	4007093	16	39.11	3865793	1	99.19	0.61	0	338
GCF_000453165.1	Acinetobacter baumannii	3843667	41	39.11	174056	6	100	0.37	0	339
GCF_000453185.1	Acinetobacter baumannii	3836215	46	39.02	153024	8	93.62	0.63	0	330
GCF_000453325.1	Acinetobacter baumannii	4402728	169	38.82	113683	14	100	1.51	100	339
GCF_000453445.1	Acinetobacter baumannii	3938118	52	38.99	279148	5	100	0.14	0	340
GCF_000453465.1	Acinetobacter baumannii	3865197	290	38.95	36399	31	100	0.04	0	337
GCF_000453605.1	Acinetobacter baumannii	3999657	130	38.99	91924	17	100	1.92	100	338
GCF_900477155.2	Acinetobacter baumannii	4013904	91	39.09	160843	8	99.94	0.61	0	340
GCF_000584715.1	Acinetobacter baumannii	4043847	45	38.96	250629	7	100	0.27	100	338
GCF_900477125.2	Acinetobacter baumannii	3972508	80	39.05	142207	12	99.98	0.81	0	340
GCF_900477075.2	Acinetobacter baumannii	4051836	99	38.93	127313	11	99.4	0.61	0	339
GCF_000515975.1	Acinetobacter baumannii	3925931	144	38.85	72607	13	99.59	0.66	0	338
GCF_900117405.1	Acinetobacter baumannii	3902530	196	38.95	54846	23	99.62	0.75	0	337
GCF_900117495.2	Acinetobacter baumannii	3915731	70	39.03	162204	9	99.98	0.61	0	340
GCF_900117505.2	Acinetobacter baumannii	3818097	71	38.96	142142	10	99.96	0.61	0	340
GCF_900117535.2	Acinetobacter baumannii	3869787	75	38.98	146083	9	99.85	0.66	0	340
GCF_900117635.2	Acinetobacter baumannii	3977636	84	39.08	162098	8	99.59	0.61	0	340
GCF_900117875.2	Acinetobacter baumannii	3950020	78	39.01	164076	8	99.98	0.67	0	340
GCF_900117965.2	Acinetobacter baumannii	4077629	89	38.98	146983	10	99.98	0.61	0	339
GCF_900117985.2	Acinetobacter baumannii	3942149	69	38.93	160839	10	99.95	0.61	0	340
GCF_900118055.2	Acinetobacter baumannii	3969270	90	38.81	122571	12	99.98	0.86	0	340
GCF_000515995.2	Acinetobacter baumannii	4191829	216	39	64410	23	99.98	1	0	339
GCF_900118065.2	Acinetobacter baumannii	4001565	66	38.99	291078	5	99.98	0.63	0	339
GCF_900119395.1	Acinetobacter baumannii	3898083	187	38.97	57519	20	99.44	0.66	0	337
GCF_000515935.1	Acinetobacter baumannii	3917690	92	38.93	133591	9	99.98	0.61	0	340
GCF_000515895.1	Acinetobacter baumannii	3973770	104	39.07	124746	12	99.98	0.61	0	339
GCF_000515875.2	Acinetobacter baumannii	3929016	158	38.86	90907	13	99.98	0.63	0	335
GCF_000515735.1	Acinetobacter baumannii	3873079	117	38.96	128191	12	99.98	0.61	0	339
GCF_000515675.1	Acinetobacter baumannii	4202102	138	39	140932	11	99.98	0.61	0	338
GCF_000515655.1	Acinetobacter baumannii	3781356	62	38.99	164084	8	99.19	0.63	0	337
GCF_000515635.1	Acinetobacter baumannii	3872609	117	38.96	132589	12	99.98	0.61	0	339
GCF_000515595.1	Acinetobacter baumannii	3965931	110	39.03	124744	11	99.98	0.61	0	338
GCF_900157395.1	Acinetobacter baumannii	4056204	225	39.01	40748	34	100	0	0	341
GCF_900118075.2	Acinetobacter baumannii	4092060	113	39.08	184961	8	99.98	0.63	0	340
GCF_900161885.1	Acinetobacter baumannii	3984084	147	38.98	119893	10	100	0	0	336
GCF_000516095.1	Acinetobacter baumannii	4344908	11	39.13	1131007	2	99.98	1.79	62.5	338
GCF_000516155.1	Acinetobacter baumannii	4009458	59	39.04	259208	6	100	0	0	340
GCF_000580175.1	Acinetobacter baumannii	3892203	88	38.94	138759	9	99.54	0.03	100	337
GCF_000580155.1	Acinetobacter baumannii	3924482	159	39.03	54768	22	99.86	0.14	100	337
GCF_012781995.1	Acinetobacter baumannii	4011108	106	38.96	107048	13	100	0	0	340
GCF_000580135.1	Acinetobacter baumannii	3991751	89	39.05	140301	12	99.98	1	85.71	337
GCF_012931605.1	Acinetobacter baumannii	3940086	4	39.13	3763047	1	100	0	0	337
GCF_012931625.1	Acinetobacter baumannii	4174734	6	39.04	4100469	1	100	0.14	0	339
GCF_012931665.1	Acinetobacter baumannii	3965881	3	39.05	3873866	1	100	0.14	0	338
GCF_012952675.1	Acinetobacter baumannii	3801339	2	39	3786700	1	100	0.27	33.33	335
GCF_012974585.1	Acinetobacter baumannii	4126782	2	39	3861977	1	100	0.55	14.29	340
GCF_900010465.1	Acinetobacter baumannii	4028842	86	38.99	96005	14	99.98	1.1	42.86	337
GCF_000516135.1	Acinetobacter baumannii	4006224	135	38.89	203673	8	100	0	0	338
GCF_900011295.1	Acinetobacter baumannii	3974239	114	39.06	55960	19	99.43	0.81	83.33	336
GCF_900020545.1	Acinetobacter baumannii	3989364	212	38.94	66983	18	100	0.15	50	334
GCF_900029375.1	Acinetobacter baumannii	3984808	164	38.92	70284	15	99.73	0	0	337
GCF_900042755.1	Acinetobacter baumannii	3986126	223	38.94	52313	23	99.91	0.09	100	335
GCF_900043985.1	Acinetobacter baumannii	3981184	122	38.92	109052	13	100	0	0	337
GCF_900088705.1	Acinetobacter baumannii	4050765	2	39.08	4042750	1	99.98	0.63	0	337
GCA_900093475.1	Acinetobacter baumannii	4128983	2	38.88	3980027	1	100	0	0	340
GCF_000517485.2	Acinetobacter baumannii	3968404	156	39.07	123989	12	99.98	0.61	0	340
GCF_000516575.2	Acinetobacter baumannii	4390137	87	38.83	108434	12	100	0.41	0	340
GCF_000516255.1	Acinetobacter baumannii	3762269	47	38.84	219190	6	100	0.14	0	337
GCF_000516215.2	Acinetobacter baumannii	4057307	172	38.96	74052	18	99.8	0.61	0	337
GCA_000522525.1	Acinetobacter baumannii	3985111	146	38.95	66205	18	100	0.27	100	339
GCF_900161895.1	Acinetobacter baumannii	3961089	177	38.98	68038	17	100	0.14	0	337
GCF_900161945.1	Acinetobacter baumannii	4020527	124	39.07	129457	10	100	0.14	0	338
GCF_900161955.1	Acinetobacter baumannii	4014203	240	39.09	41098	29	100	0	0	337
GCA_000509305.1	Acinetobacter baumannii	3746543	148	39.08	64650	18	99.09	0.68	0	335
GCF_000069245.1	Acinetobacter baumannii	4048735	5	39.32	3936291	1	100	0.27	0	337
GCF_000505685.1	Acinetobacter baumannii	3925246	3	39.17	3763012	1	100	0.27	0	338
GCF_000021245.2	Acinetobacter baumannii	4063879	2	39.19	4055148	1	100	0	0	338
GCF_000498375.2	Acinetobacter baumannii	4178958	1	39.27	4178958	1	99.59	0.61	0	339
GCF_000018445.1	Acinetobacter baumannii	3996761	3	38.93	3904116	1	99.98	0.63	0	338
GCF_900476565.2	Acinetobacter baumannii	3838423	66	39.15	181897	9	98.98	0.64	0	339
GCF_900476585.2	Acinetobacter baumannii	3867234	91	39	183342	7	99.98	0.61	0	339
GCF_000493615.1	Acinetobacter baumannii	3880766	45	38.92	171070	9	98.36	0	0	334
GCF_900476665.2	Acinetobacter baumannii	4251362	100	38.8	158831	11	99.86	0.14	0	339
GCF_000509325.1	Acinetobacter baumannii	3782742	77	39.03	164570	9	99.96	0.61	0	336
GCF_900476745.2	Acinetobacter baumannii	4010275	293	39.08	35809	36	99.52	0.98	0	338
GCF_900476755.2	Acinetobacter baumannii	3969499	70	39.13	455785	4	99.73	0	0	337
GCF_900476805.2	Acinetobacter baumannii	3942838	69	38.93	160847	10	99.93	0.61	0	340
GCF_900476815.2	Acinetobacter baumannii	3953491	69	39	241645	4	100	0	0	338
GCF_900476825.2	Acinetobacter baumannii	3666076	35	38.94	331939	4	100	0	0	340
GCF_900476855.2	Acinetobacter baumannii	4023416	68	39.18	164332	8	99.96	0.64	0	340
GCF_900476865.2	Acinetobacter baumannii	3940474	71	38.92	160823	10	99.98	0.61	0	340
GCF_900476945.2	Acinetobacter baumannii	3956111	94	38.93	160622	10	99.98	0.62	0	340
GCF_900476965.2	Acinetobacter baumannii	4113525	91	38.87	428074	4	100	0	0	337
GCF_900476975.2	Acinetobacter baumannii	3871940	87	38.96	161309	9	99.49	0.81	0	340
GCF_900477055.2	Acinetobacter baumannii	3936779	76	38.92	146236	11	99.39	0.61	0	339
GCA_000015425.1	Acinetobacter baumannii	4001457	3	38.92	3976747	1	99.65	0.41	0	337
GCF_000509345.1	Acinetobacter baumannii	3829745	106	39.12	91207	13	99.5	0.61	0	336
GCF_900444775.1	Acinetobacter baumannii	4212237	7	38.99	3954972	1	100	1.44	93.33	338
GCF_900444755.1	Acinetobacter baumannii	3674557	50	39.14	339319	4	90.15	1.02	76.92	319
GCF_900161965.1	Acinetobacter baumannii	3969850	153	39.07	72068	18	100	0	0	339
GCF_900161985.1	Acinetobacter baumannii	4002419	153	39.03	63742	19	100	0	0	337
GCF_900161995.1	Acinetobacter baumannii	3983268	117	39.01	119210	11	100	0	0	339
GCF_000515555.1	Acinetobacter baumannii	3886470	80	38.87	146192	9	99.98	0.63	0	337
GCF_900175185.1	Acinetobacter baumannii	3970450	197	39.09	53391	23	99.98	0.75	0	337
GCF_000515535.1	Acinetobacter baumannii	4004417	166	39.09	107133	14	99.59	0.61	0	337
GCF_000515495.1	Acinetobacter baumannii	4043283	227	38.99	80335	19	99.1	0.61	0	336
GCF_900240205.1	Acinetobacter baumannii	3898073	118	38.9	211235	7	99.91	0	0	338
GCF_000513795.2	Acinetobacter baumannii	3795828	86	38.97	118647	12	99.98	0.63	0	337
GCF_900406645.1	Acinetobacter baumannii	4103947	125	38.93	121778	9	100	0.41	0	338
GCF_900406655.1	Acinetobacter baumannii	3842758	201	39.17	75931	16	100	0.27	0	338
GCF_900406665.1	Acinetobacter baumannii	3910164	125	39.03	114421	12	100	0.27	0	336
GCF_900406675.1	Acinetobacter baumannii	3734448	56	38.98	464597	3	100	0	0	338
GCF_900406685.1	Acinetobacter baumannii	3983907	141	39	154847	8	99.98	0.69	0	339
GCF_900406695.1	Acinetobacter baumannii	4104271	151	38.94	117340	10	100	0.41	0	339
GCF_900406715.1	Acinetobacter baumannii	4141984	165	39.21	229289	7	100	0.07	0	338
GCF_900406725.1	Acinetobacter baumannii	3934093	106	39.09	193407	9	100	0	0	339
GCF_900406735.1	Acinetobacter baumannii	3829121	157	39.13	153032	10	100	0.09	0	337
GCF_900406745.1	Acinetobacter baumannii	4079831	184	39.22	447289	4	100	0.07	0	337
GCF_900406765.1	Acinetobacter baumannii	4148351	166	39.04	309557	6	100	0.07	0	339
GCF_900406775.1	Acinetobacter baumannii	3873742	47	38.93	246327	5	100	0.6	0	336
GCF_900444735.1	Acinetobacter baumannii	4050560	7	39.08	3788641	1	99.98	1.4	57.14	339
GCF_900444745.1	Acinetobacter baumannii	4021683	3	38.94	3841283	1	100	0.27	0	335
GCF_900477115.2	Acinetobacter baumannii	4012079	98	39.09	142089	9	99.65	0.61	0	340
GCF_000584755.1	Acinetobacter baumannii	4010844	96	39.32	107985	12	100	0.31	66.67	339
GCF_002014475.1	Acinetobacter baumannii	3871445	92	39.04	101531	13	99.59	0.61	0	337
GCF_000589435.1	Acinetobacter baumannii	4007799	81	39.25	126370	10	99.22	0	0	338
GCF_000589395.1	Acinetobacter baumannii	3981292	180	39.06	86492	18	99.95	0	0	337
GCF_000588675.1	Acinetobacter baumannii	3950092	46	38.94	201953	7	100	0.82	100	337
GCF_000589415.1	Acinetobacter baumannii	3974705	87	39.21	139022	9	99.73	0.41	100	339
GCF_000588655.1	Acinetobacter baumannii	4063086	91	39.05	110043	11	99.88	2.47	81.82	337
GCF_000588635.1	Acinetobacter baumannii	4191661	110	39.15	96507	14	100	1.26	100	338
GCF_000588615.1	Acinetobacter baumannii	4085498	59	39.04	240269	6	100	0.46	50	338
GCF_000588955.1	Acinetobacter baumannii	4095227	134	39.08	73777	17	99.58	0.31	100	337
GCF_000588575.1	Acinetobacter baumannii	4092242	80	39.24	110201	13	99.38	1.7	72	339
GCF_007833195.1	Acinetobacter baumannii	3800237	54	38.85	254306	5	100	0.41	0	341
GCF_000589375.1	Acinetobacter baumannii	4008402	97	39.27	107980	11	99.59	0.21	100	338
GCF_007833155.1	Acinetobacter baumannii	3796133	152	39.14	80564	14	100	0.37	0	338
GCF_000588915.1	Acinetobacter baumannii	4066337	196	39.22	66831	22	99.82	0.55	100	339
GCF_000588475.1	Acinetobacter baumannii	3892384	20	39.08	464819	3	100	0	0	337
GCF_000588455.1	Acinetobacter baumannii	3934271	91	38.96	105522	13	100	0.41	100	336
GCF_000588435.1	Acinetobacter baumannii	3887103	98	39.18	93753	14	99.86	0.27	100	338
GCF_008180145.1	Acinetobacter baumannii	4075624	106	39.03	104311	12	100	0.87	16.67	336
GCF_008124045.1	Acinetobacter baumannii	3843574	1	38.85	3843574	1	100	0.41	0	338
GCF_000588375.1	Acinetobacter baumannii	4078594	110	39.26	101000	13	100	0.51	100	338
GCF_008581485.1	Acinetobacter baumannii	3736395	144	39.1	107334	13	100	0	0	337
GCF_000189695.1	Acinetobacter baumannii	3954832	236	38.92	31024	43	100	0.07	0	339
GCF_000588935.1	Acinetobacter baumannii	4020013	109	39.1	100089	13	100	0.92	100	338
GCF_000189675.1	Acinetobacter baumannii	4015011	96	38.84	87310	15	99.87	0.61	0	338
GCF_000589355.1	Acinetobacter baumannii	4030614	101	39.22	109499	10	100	0.7	100	339
GCF_000588695.1	Acinetobacter baumannii	4002698	96	39.03	105040	12	100	1.37	100	338
GCF_007999645.1	Acinetobacter baumannii	3953489	197	38.93	162192	10	99.98	0.71	20	337
GCF_008477565.1	Acinetobacter baumannii	3943341	99	39.14	133178	10	100	0	0	338
GCF_000589035.1	Acinetobacter baumannii	4083108	95	39.11	108571	13	100	0.38	100	337
GCF_008581605.1	Acinetobacter baumannii	3906695	159	38.97	90731	15	100	0.14	0	339
GCF_008581715.1	Acinetobacter baumannii	4047672	215	39.2	74130	18	100	0.14	0	339
GCF_000589075.1	Acinetobacter baumannii	4021409	98	39.25	111759	10	99.73	0.51	100	338
GCA_008365335.2	Acinetobacter baumannii	4046596	110	39.17	86173	14	100	0	0	339
GCF_000589275.1	Acinetobacter baumannii	4040699	161	39.18	74860	18	99.73	0.5	100	338
GCF_000589095.1	Acinetobacter baumannii	4040881	122	39.21	103092	13	100	0.75	100	338
GCF_000589315.1	Acinetobacter baumannii	4058426	124	39.24	100018	13	100	0.91	100	337
GCF_008581785.1	Acinetobacter baumannii	4034616	185	39.19	84053	17	100	0	0	334
GCF_000584835.1	Acinetobacter baumannii	3998100	126	39.28	107990	12	100	1.06	87.5	339
GCF_008632635.1	Acinetobacter baumannii	3980230	2	38.99	3972439	1	100	0	0	338
GCF_000589295.1	Acinetobacter baumannii	4020501	117	39.18	96178	13	100	0.33	88.89	338
GCF_000588995.1	Acinetobacter baumannii	4106563	93	39.16	105634	14	100	0.14	100	337
GCF_000588975.1	Acinetobacter baumannii	4070607	75	39.11	107322	13	99.63	0	0	337
GCF_000588795.1	Acinetobacter baumannii	4138004	107	39.14	107806	12	100	0.5	100	338
GCF_000588775.1	Acinetobacter baumannii	4101812	59	39.07	305812	6	100	0.41	33.33	337
GCF_000588755.1	Acinetobacter baumannii	3684176	51	39.01	121457	9	100	1.82	100	337
GCF_000588735.1	Acinetobacter baumannii	4022462	100	39.06	111459	12	100	1.16	100	337
GCF_000588815.1	Acinetobacter baumannii	3993250	98	39.03	119495	11	100	0.64	100	337
GCF_000189655.1	Acinetobacter baumannii	4061440	106	38.84	134928	11	99.98	0.63	0	340
GCA_000189735.2	Acinetobacter baumannii	4218013	3	38.92	4138388	1	99.98	1.45	60	340
GCF_008581385.1	Acinetobacter baumannii	4108683	198	39.1	91698	16	100	0.03	0	339
GCF_000587955.1	Acinetobacter baumannii	4049047	58	39.07	309957	6	100	0.58	60	338
GCF_000184475.1	Acinetobacter baumannii	4013480	118	38.97	76777	16	100	0	0	337
GCF_000186665.3	Acinetobacter baumannii	3711700	2	38.98	3704284	1	100	0.68	0	337
GCF_000184495.1	Acinetobacter baumannii	3936001	74	38.98	115188	13	100	0.22	100	339
GCF_000588355.1	Acinetobacter baumannii	4167493	179	39.11	132024	9	100	0.82	100	339
GCF_000184515.1	Acinetobacter baumannii	4188709	96	39.07	126458	13	99.45	0.34	66.67	339
GCF_000186645.1	Acinetobacter baumannii	4042799	162	39.09	51660	23	99.65	0.77	0	340
GCF_000588895.1	Acinetobacter baumannii	4059333	135	39.25	77841	16	100	0.32	100	339
GCF_008802935.1	Acinetobacter baumannii	3923146	3	39	3815016	1	99.63	0	0	340
GCF_008931365.1	Acinetobacter baumannii	4230606	10	39.2	3806017	1	100	0.23	0	341
GCF_008806535.1	Acinetobacter baumannii	3971880	81	39.01	194425	7	100	0	0	336
GCF_000588135.1	Acinetobacter baumannii	3916791	30	39.1	515654	3	100	0.14	100	337
GCF_000588115.1	Acinetobacter baumannii	4062686	95	39.06	134196	11	100	0.94	100	337
GCF_000589475.1	Acinetobacter baumannii	4067025	125	39.09	69053	19	99.95	0.61	100	337
GCF_008830715.1	Acinetobacter baumannii	3976744	226	39.07	346167	5	100	0	0	339
GCF_008830885.1	Acinetobacter baumannii	3946388	27	39.06	370047	4	100	0.34	0	338
GCF_000588075.1	Acinetobacter baumannii	4138463	94	39.03	106648	15	100	0	0	337
GCF_008801795.1	Acinetobacter baumannii	3839365	22	38.91	474099	3	100	0	0	339
GCF_000214985.1	Acinetobacter baumannii	4080872	5	38.98	2424720	1	100	0.07	0	338
GCF_000587935.1	Acinetobacter baumannii	4178237	139	39.12	74280	18	100	0.27	100	340
GCF_000586635.1	Acinetobacter baumannii	3953461	104	39.05	154990	9	100	0.14	0	339
GCF_000589195.1	Acinetobacter baumannii	4095023	100	39.09	104112	14	100	0.77	100	337
GCF_000588315.1	Acinetobacter baumannii	4067352	70	38.96	111582	10	99.88	1.16	73.33	338
GCF_000588295.1	Acinetobacter baumannii	4130229	157	39.09	61950	22	100	0.82	100	340
GCF_000588235.1	Acinetobacter baumannii	4100117	64	39.07	240390	7	100	0.2	80	337
GCF_008709565.1	Acinetobacter baumannii	4240733	3	38.94	4109247	1	99.65	1.04	50	339
GCA_008709595.1	Acinetobacter baumannii	4381384	15	39.03	2483089	1	98.56	2.47	100	341
GCF_000584855.1	Acinetobacter baumannii	3883759	34	38.97	340127	4	100	0.43	90.91	335
GCF_000587895.1	Acinetobacter baumannii	4217262	136	39.21	83969	16	99.63	0.1	100	339
GCF_008709685.1	Acinetobacter baumannii	3997377	3	38.93	3923424	1	100	1.64	100	341
GCF_008709665.1	Acinetobacter baumannii	4086567	2	39.14	4078938	1	99.98	0.63	0	338
GCF_000584875.1	Acinetobacter baumannii	3952323	115	39.11	105048	12	99.39	1.14	81.25	336
GCF_000188215.1	Acinetobacter baumannii	4023106	3	39.05	3940614	1	99.98	0.61	0	340
GCF_008709745.1	Acinetobacter baumannii	4170369	2	38.99	4080877	1	99.98	0.63	0	339
GCF_000584895.1	Acinetobacter baumannii	4089771	134	39.1	86493	15	99.88	1.94	66.67	337
GCF_000588195.1	Acinetobacter baumannii	3900242	36	39.1	207500	6	99.73	0.25	100	337
GCF_008726135.1	Acinetobacter baumannii	4100149	115	38.94	114217	11	99.98	0.64	0	336
GCF_000588155.1	Acinetobacter baumannii	4015273	95	39.06	111452	12	100	0.27	100	338
GCF_000187205.2	Acinetobacter baumannii	4153407	3	39.09	3964912	1	99.59	0.96	0	337
GCF_000215005.1	Acinetobacter baumannii	3893886	4	39.04	3783250	1	100	0	0	340
GCF_000588035.1	Acinetobacter baumannii	3808645	91	39.12	100357	12	100	0.37	100	339
GCF_012366935.1	Acinetobacter indicus	2839836	74	46.21	82063	12	99.93	0.27	0	333
GCF_012366955.1	Acinetobacter indicus	2994687	84	45.88	109541	9	99.93	0.55	0	336
GCF_012370955.1	Acinetobacter indicus	3060616	195	45.74	76079	13	99.93	0.35	0	334
GCF_012370875.1	Acinetobacter indicus	3190525	8	45.39	3111860	1	99.93	0.34	0	336
GCF_012370895.1	Acinetobacter indicus	3067010	98	45.67	84851	12	99.93	0.34	0	334
GCF_012371075.1	Acinetobacter indicus	2852618	67	46.1	120302	9	99.93	0.27	0	338
GCF_012370915.1	Acinetobacter indicus	2993875	106	45.82	114402	8	99.93	0.52	0	330
GCF_012371045.1	Acinetobacter indicus	3083895	113	45.53	83612	12	99.93	0.37	0	334
GCF_012370985.1	Acinetobacter indicus	2963446	144	46.14	103509	7	99.93	2.47	0	332
GCF_012370975.1	Acinetobacter indicus	2877237	41	46.11	278296	4	99.93	0.41	0	334
GCF_012370935.1	Acinetobacter indicus	3126682	2	45.45	3122811	1	99.93	0.27	0	332
GCF_012370815.1	Acinetobacter indicus	3116392	100	45.45	84851	14	99.93	0.34	0	332
GCF_012371015.1	Acinetobacter indicus	2982068	55	45.86	136019	6	99.93	0.27	0	332
GCF_012366665.1	Acinetobacter indicus	2865028	58	46.14	185224	5	99.93	0.27	0	329
GCF_012366885.1	Acinetobacter indicus	3041773	114	45.68	82816	12	99.93	0.27	0	332
GCF_000964095.1	Acinetobacter indicus	3015705	129	45.66	84110	10	99.93	0.41	0	335
GCF_009914375.1	Acinetobacter indicus	3107012	2	45.69	3003383	1	99.93	0.96	25	332
GCF_009914395.1	Acinetobacter indicus	3277303	6	45.48	2988937	1	99.93	0.87	0	337
GCF_009914415.1	Acinetobacter indicus	3046578	2	45.9	3005492	1	99.93	0.82	33.33	330
GCF_009914435.1	Acinetobacter indicus	3118196	4	45.62	2970330	1	99.93	0.82	0	330
GCF_002174105.1	Acinetobacter indicus	3012884	33	45.63	131759	7	99.93	0.41	0	335
GCF_009734145.1	Acinetobacter indicus	3256420	1	45.48	3256420	1	99.89	0.27	0	333
GCF_010917815.1	Acinetobacter indicus	3318518	5	45.43	3160342	1	99.93	0.68	0	332
GCA_010918035.1	Acinetobacter indicus	3176720	5	45.73	2995167	1	99.79	0.68	0	336
GCF_010918195.1	Acinetobacter indicus	3167100	5	45.71	3005353	1	99.93	0.68	0	332
GCF_012371095.1	Acinetobacter indicus	2952002	104	45.98	61286	15	99.93	0.27	0	332
GCF_012278715.1	Acinetobacter indicus	3195659	6	45.37	3124175	1	99.93	0.34	0	336
GCF_012278735.1	Acinetobacter indicus	3038308	6	45.84	2925873	1	99.93	0.27	0	331
GCF_012366635.1	Acinetobacter indicus	2995775	62	45.77	142642	8	99.93	0.55	0	331
GCF_012366655.1	Acinetobacter indicus	2858263	97	46.18	67386	12	99.93	0.27	0	333
GCF_012366715.1	Acinetobacter indicus	2825635	62	46.16	103739	11	99.93	0.27	0	329
GCF_009296145.1	Acinetobacter indicus	3254850	3	45.61	3094416	1	99.93	0.82	0	332
GCF_012366735.1	Acinetobacter indicus	2925248	68	45.94	84293	10	99.93	0.27	0	332
GCF_012366755.1	Acinetobacter indicus	2825389	62	46.16	103739	11	99.93	0.27	0	329
GCF_012366785.1	Acinetobacter indicus	3064992	104	45.75	84851	12	99.93	0.34	0	334
GCF_012366815.1	Acinetobacter indicus	2937689	79	45.89	74013	11	99.93	0.27	0	334
GCF_001922645.1	Acinetobacter indicus	3183324	234	45.78	89315	11	99.93	1.71	8.33	333
GCF_012366875.1	Acinetobacter indicus	3101455	114	45.59	83652	10	99.93	0.55	0	332
GCF_012366895.1	Acinetobacter indicus	3071428	100	45.61	96425	11	99.93	0.34	0	333
GCF_004005445.1	Acinetobacter indicus	3095556	182	45.55	39754	22	99.93	0.82	0	333
GCF_012366855.1	Acinetobacter indicus	2927784	155	46.37	165293	6	99.93	1.31	18.18	332
GCF_012371115.1	Acinetobacter indicus	3030345	59	45.76	164827	6	99.93	0.27	0	335
GCF_000369465.1	Acinetobacter indicus	3150340	11	45.87	1993591	1	99.93	0.27	0	334
GCF_000488255.1	Acinetobacter indicus	3211639	17	45.41	800571	2	99.93	0.86	0	334
GCF_002938865.1	Acinetobacter indicus	2812434	70	46.23	108818	9	99.93	0.27	0	332
GCF_002938825.1	Acinetobacter indicus	2813884	101	46.13	94602	10	99.93	0.34	0	329
GCF_002938815.1	Acinetobacter indicus	3037638	125	45.75	80389	13	99.93	0.27	0	331
GCF_002938805.1	Acinetobacter indicus	2848761	154	46	49260	20	99.93	0.59	33.33	329
GCF_002938785.1	Acinetobacter indicus	2831159	138	46.04	52405	16	99.93	0.87	25	333
GCF_002938765.1	Acinetobacter indicus	2817231	113	46.22	68321	15	99.93	0.27	0	333
GCF_002938745.1	Acinetobacter indicus	2882034	94	46.07	85087	10	99.93	0.55	0	329
GCF_002938695.1	Acinetobacter indicus	2998576	154	45.67	82825	13	99.93	0.55	50	335
GCF_000413875.1	Acinetobacter indicus	3186687	11	45.39	795362	2	99.93	0.86	0	331
GCF_002938685.1	Acinetobacter indicus	3094048	119	45.53	95863	12	99.93	0.27	0	333
GCF_002938675.1	Acinetobacter indicus	2874954	112	45.99	73871	12	99.93	0.59	33.33	332
GCF_002938645.1	Acinetobacter indicus	2781681	53	46.27	186695	6	99.93	0.27	0	328
GCF_002938625.1	Acinetobacter indicus	2833301	82	46.03	102711	7	99.93	0.55	50	330
GCA_004005545.1	Acinetobacter indicus	3080384	178	45.57	45829	22	99.93	1	0	335
GCF_002938605.1	Acinetobacter indicus	2794981	82	46.17	90849	8	100	0.27	0	328
GCF_002938445.1	Acinetobacter indicus	2981109	63	46.05	144061	7	99.93	0.27	0	332
GCF_002938585.1	Acinetobacter indicus	2792374	89	46.19	85073	12	99.93	0.27	0	329
GCF_002938565.1	Acinetobacter indicus	2825405	62	46.15	123568	8	99.93	0.27	0	330
GCF_002938545.1	Acinetobacter indicus	2820191	85	46.09	72779	12	99.93	0.27	0	334
GCF_002938515.1	Acinetobacter indicus	2859605	75	46.07	105981	10	99.93	0.37	0	330
GCF_002938505.1	Acinetobacter indicus	2858736	108	46.09	79915	12	99.93	0.27	0	329
GCF_002938905.1	Acinetobacter indicus	3029820	155	45.69	77648	12	99.93	0.27	0	331
GCF_002938915.1	Acinetobacter indicus	2870568	92	46.08	104910	9	99.93	0.27	0	331
GCF_002938885.1	Acinetobacter indicus	2853043	95	46.04	95718	10	99.93	0.27	0	329
GCF_012371275.1	Acinetobacter indicus	3059278	84	45.65	96425	11	99.93	0.34	0	334
GCF_012371125.1	Acinetobacter indicus	3145540	116	45.39	81637	14	99.93	0.34	0	333
GCF_012371155.1	Acinetobacter indicus	3067983	78	45.69	134272	9	99.93	0.55	0	330
GCF_012371165.1	Acinetobacter indicus	3086643	98	45.69	134400	9	99.93	0.55	0	330
GCF_012371205.1	Acinetobacter indicus	2984929	44	45.91	122403	5	99.93	0.27	0	332
GCF_002953575.2	Acinetobacter indicus	3157380	1	45.53	3157380	1	99.93	0.27	0	329
GCF_012371235.1	Acinetobacter indicus	2997494	60	45.86	134801	7	99.93	0.55	0	328
GCF_012371255.1	Acinetobacter indicus	2953582	51	46.04	251438	4	99.93	0.41	0	334
GCF_012371455.1	Acinetobacter indicus	3116260	101	45.5	96425	11	99.93	0.48	0	334
GCF_012371295.1	Acinetobacter indicus	3067689	95	45.57	96425	11	99.93	0.34	0	334
GCF_003939355.1	Acinetobacter junii	3362463	144	38.66	54401	21	100	0.27	50	330
GCF_008981205.1	Acinetobacter junii	3409934	292	38.77	23504	47	99.73	0.46	33.33	333
GCF_008980735.1	Acinetobacter junii	3443629	245	38.53	53380	21	100	0.46	0	333
GCF_008980005.1	Acinetobacter junii	3378546	234	38.71	61792	18	100	0.37	0	333
GCF_000775815.1	Acinetobacter junii	3597040	168	38.68	44776	25	100	0.5	0	332
GCA_900299105.1	Acinetobacter junii	3230430	148	38.52	32071	29	99.28	1.07	50	330
GCF_003939835.1	Acinetobacter junii	3370312	45	38.56	168432	7	100	0.27	0	333
GCA_001767535.1	Acinetobacter junii	2965402	133	38.65	30640	30	95.87	0.27	100	319
GCA_002328335.1	Acinetobacter junii	3007366	62	38.48	80661	14	96.99	0.55	0	322
GCF_003940305.1	Acinetobacter junii	3382147	132	38.72	55097	19	99.73	0	0	335
GCF_009014455.1	Acinetobacter junii	3344205	194	38.61	58840	18	100	0.64	0	336
GCF_003939335.1	Acinetobacter junii	3632923	145	38.72	54609	21	100	0.63	20	337
GCF_008981685.1	Acinetobacter junii	3286596	245	38.69	28503	36	100	0.5	33.33	334
GCF_008999855.1	Acinetobacter junii	3310574	150	38.67	59423	16	100	0	0	334
GCF_000368665.1	Acinetobacter junii	3782348	25	38.38	566085	2	99.91	0.91	20	335
GCF_000368745.1	Acinetobacter junii	3310173	9	38.52	482286	2	100	0	0	333
GCF_009013555.1	Acinetobacter junii	3393738	366	38.76	52121	21	100	0.27	0	333
GCF_002165245.3	Acinetobacter junii	3392425	3	38.94	3352482	1	100	0.41	0	335
GCF_009013435.1	Acinetobacter junii	3363607	193	38.66	66157	16	100	0.81	40	330
GCF_000302355.1	Acinetobacter junii	3257504	136	38.68	51258	20	100	0.27	0	332
GCF_004920505.1	Acinetobacter junii	3324854	140	38.58	58537	17	100	0	0	336
GCF_008996015.1	Acinetobacter junii	3436689	268	38.65	35685	32	100	0.5	0	334
GCF_002761875.1	Acinetobacter junii	3288057	1	38.75	3288057	1	100	0.27	0	331
GCF_009013895.1	Acinetobacter junii	3419382	315	38.72	44514	24	99.73	1.36	37.5	337
GCF_008999055.1	Acinetobacter junii	3432053	223	38.58	47997	22	100	0.4	0	335
GCF_008993675.1	Acinetobacter junii	3283762	195	38.63	39155	27	100	0.4	0	332
GCF_008988725.1	Acinetobacter junii	3446775	234	38.65	44028	27	100	0.91	0	333
GCF_008984045.1	Acinetobacter junii	3358540	151	38.56	62558	15	100	0.86	0	331
GCA_002387225.1	Acinetobacter junii	3297013	156	38.47	36389	29	97.35	1.01	60	335
GCF_008983685.1	Acinetobacter junii	3376777	268	38.72	25871	40	99.63	0	0	334
GCF_009014175.1	Acinetobacter junii	3471181	251	38.96	80863	15	100	0.04	0	336
GCA_003484365.1	Acinetobacter junii	2998072	166	38.7	27234	38	95.6	0.82	50	330
GCF_000162075.1	Acinetobacter junii	3463059	44	38.69	1986327	1	100	0	0	333
GCF_009013755.1	Acinetobacter junii	3560526	568	38.78	26005	41	99.73	3.98	53.85	332
GCF_004921845.1	Acinetobacter junii	3409794	180	38.6	85798	13	100	0.43	0	338
GCF_008979805.1	Acinetobacter junii	3458280	223	38.67	65674	17	100	0.55	0	334
GCF_004296305.1	Acinetobacter junii	3506755	108	38.61	119551	8	100	0.42	40	333
GCF_009004095.1	Acinetobacter junii	3350796	314	38.65	27392	40	99.73	0.77	57.14	337
GCF_003293735.1	Acinetobacter junii	3393060	204	38.68	41956	27	100	0.27	0	335
GCF_001941805.1	Acinetobacter junii	3378307	1	38.64	3378307	1	100	0	0	335
GCF_000813495.1	Acinetobacter junii	3199812	144	38.73	59330	17	100	0.31	0	333
GCF_009004055.1	Acinetobacter junii	3335545	191	38.71	73575	15	100	0.31	0	335
GCF_009001395.1	Acinetobacter junii	3675580	350	38.62	45692	26	100	0.37	0	333
GCF_009011915.1	Acinetobacter junii	3372053	265	38.53	33401	33	100	0.64	0	335
GCF_004123275.1	Acinetobacter junii	3454836	63	38.43	140974	8	100	0.55	0	331
GCF_012271855.1	Acinetobacter junii	3208237	15	38.45	508199	3	100	0.14	100	332
GCF_009012295.1	Acinetobacter junii	3592635	440	38.59	42794	30	100	0.37	0	335
GCF_009004115.1	Acinetobacter junii	3345781	285	38.64	26263	37	100	1.19	20	334
GCF_009012575.1	Acinetobacter junii	3238763	341	38.75	19146	53	100	0.15	50	336
GCF_009012375.1	Acinetobacter junii	3363883	233	38.69	52629	20	100	0.09	0	335
GCF_009645695.1	Acinetobacter junii	3385616	144	38.64	45693	21	100	0.94	0	333
GCF_003957055.1	Acinetobacter junii	3310697	226	38.6	72566	15	100	0.41	0	334
GCF_009012455.1	Acinetobacter junii	3350069	226	38.73	39766	30	100	0.04	0	335
GCF_003007235.1	Acinetobacter nosocomialis	3769441	62	38.76	289266	4	100	0	0	339
GCA_002415405.1	Acinetobacter nosocomialis	3535543	87	38.82	69826	17	98.08	0	0	334
GCA_002414745.1	Acinetobacter nosocomialis	3829799	204	38.6	28582	43	98.92	1.09	50	336
GCF_000949675.1	Acinetobacter nosocomialis	3953253	116	38.64	86580	16	100	0	0	334
GCF_000949715.1	Acinetobacter nosocomialis	4039075	72	38.58	137086	10	100	0.21	0	337
GCF_003000705.1	Acinetobacter nosocomialis	4072254	4	38.78	3933389	1	100	0.37	0	335
GCA_002387805.1	Acinetobacter nosocomialis	3834491	48	38.69	106573	12	100	0	0	335
GCF_002145205.1	Acinetobacter nosocomialis	4015994	41	38.62	344186	4	100	6.03	93.33	336
GCF_001471615.2	Acinetobacter nosocomialis	4127634	8	38.72	3978782	1	100	2.13	54.55	339
GCF_000529215.1	Acinetobacter nosocomialis	4191407	138	38.71	71863	20	100	0.72	25	334
GCF_001680455.1	Acinetobacter nosocomialis	3960501	88	38.8	111076	9	100	0.3	0	334
GCF_000314595.1	Acinetobacter nosocomialis	4115076	121	38.7	84204	16	100	0.31	0	333
GCA_002383085.1	Acinetobacter nosocomialis	3817722	140	38.64	41534	28	99.3	0.06	66.67	333
GCA_002381845.1	Acinetobacter nosocomialis	3714728	278	38.68	21072	56	89.75	0.55	66.67	334
GCF_000589255.1	Acinetobacter nosocomialis	4044796	189	38.76	106403	14	100	0.72	42.86	337
GCF_003143895.1	Acinetobacter nosocomialis	4010110	1	38.7	4010110	1	99.18	0	0	338
GCA_900476845.2	Acinetobacter nosocomialis	4248033	82	38.78	230150	6	99.56	0.21	0	339
GCF_002144915.1	Acinetobacter nosocomialis	3902076	116	38.81	76842	17	99.45	0.14	0	332
GCF_000931675.1	Acinetobacter nosocomialis	4041007	65	38.58	149957	9	100	0.21	0	337
GCF_900496685.1	Acinetobacter nosocomialis	3966656	23	38.65	755446	3	100	0.41	0	334
GCA_002434135.1	Acinetobacter nosocomialis	3600010	47	38.62	116598	9	90	0.14	0	312
GCA_002452475.1	Acinetobacter nosocomialis	3865063	69	38.6	96508	13	98.28	0.34	33.33	339
GCF_008977335.1	Acinetobacter nosocomialis	4028483	120	38.58	132804	10	100	0.55	50	338
GCF_008975785.1	Acinetobacter nosocomialis	3868930	114	38.64	85348	14	100	0	0	335
GCA_002454625.1	Acinetobacter nosocomialis	3749953	117	38.77	53711	23	96.83	0.04	0	331
GCF_003007575.1	Acinetobacter nosocomialis	4005748	94	38.77	144661	11	99.91	0	0	336
GCF_001864205.1	Acinetobacter nosocomialis	3930369	44	38.65	231716	6	100	0.21	0	339
GCF_000587995.1	Acinetobacter nosocomialis	3938493	77	38.82	155959	10	100	0.59	100	335
GCF_001863655.1	Acinetobacter nosocomialis	3932220	56	38.66	218432	7	99.73	0.21	0	338
GCA_002429525.1	Acinetobacter nosocomialis	3604156	42	38.68	166702	7	94.38	0.07	0	319
GCA_002420605.1	Acinetobacter nosocomialis	3852534	47	38.73	116104	11	99.45	0	0	333
GCF_000588095.1	Acinetobacter nosocomialis	4074818	136	38.84	77392	18	99.73	0.88	87.5	333
GCF_001861705.1	Acinetobacter nosocomialis	3748599	58	38.69	319862	4	93.97	0.22	0	326
GCF_008977755.1	Acinetobacter nosocomialis	4049428	106	38.66	226490	7	100	0.46	0	338
GCA_002421045.1	Acinetobacter nosocomialis	3484755	273	38.97	18349	47	88.94	0.23	0	325
GCF_003007175.1	Acinetobacter nosocomialis	3971446	69	38.81	178737	7	100	0.23	0	338
GCF_000814165.3	Acinetobacter nosocomialis	4061750	4	38.74	3858956	1	100	0.31	0	338
GCF_003006925.1	Acinetobacter nosocomialis	3918810	129	38.78	119490	13	100	0.05	0	337
GCF_900496715.1	Acinetobacter nosocomialis	3876079	69	38.75	166701	8	100	0	0	336
GCF_000836055.1	Acinetobacter nosocomialis	3857428	28	38.64	222795	5	100	0	0	339
GCF_900496675.1	Acinetobacter nosocomialis	3738615	43	38.67	249096	5	100	0.64	33.33	335
GCA_002418425.1	Acinetobacter nosocomialis	3836414	42	38.68	140129	8	99.86	0.38	25	331
GCA_002362715.1	Acinetobacter nosocomialis	3877868	70	38.74	101609	13	99.42	0.55	0	330
GCF_002161975.1	Acinetobacter nosocomialis	3964868	117	38.71	66327	19	100	0.55	0	336
GCA_002333365.1	Acinetobacter nosocomialis	3976531	49	38.64	138232	9	100	0	0	334
GCF_000588255.1	Acinetobacter nosocomialis	3904832	55	38.7	140060	8	100	0.29	100	338
GCF_000300635.1	Acinetobacter nosocomialis	4015811	25	38.73	985704	2	99.91	0	0	334
GCA_002333295.1	Acinetobacter nosocomialis	3834544	166	38.63	42917	31	97.03	1.35	33.33	327
GCF_900495745.1	Acinetobacter nosocomialis	3984600	75	38.62	153414	9	100	0	0	337
GCF_000588335.1	Acinetobacter nosocomialis	4106183	97	38.79	124874	12	100	1.52	75	335
GCA_003359505.2	Acinetobacter nosocomialis	4476316	7	38.7	4231974	1	94.28	1.02	0	337
GCF_000589335.1	Acinetobacter nosocomialis	4045749	151	38.74	58985	20	99.86	1.13	100	336
GCA_003359435.2	Acinetobacter nosocomialis	3932120	2	38.83	3852946	1	95.93	0.09	0	338
GCA_003359375.2	Acinetobacter nosocomialis	4037420	4	38.86	3865154	1	93.24	0.52	0	333
GCA_003359355.2	Acinetobacter nosocomialis	4320255	5	38.78	4037158	1	90.95	1.03	0	339
GCA_002332705.1	Acinetobacter nosocomialis	3748242	41	38.71	151165	7	99.46	0.24	0	330
GCF_000580675.1	Acinetobacter nosocomialis	3908375	102	38.64	120474	12	98.9	0.68	100	333
GCF_006367385.1	Acinetobacter nosocomialis	4034749	52	38.74	228988	7	100	0.27	0	338
GCF_004792395.1	Acinetobacter nosocomialis	3793191	1	38.82	3793191	1	100	0.27	0	334
GCA_002331545.1	Acinetobacter nosocomialis	3684070	50	38.64	125038	10	99.73	0.04	0	335
GCF_000588595.1	Acinetobacter nosocomialis	4071879	50	38.81	369829	4	100	1.03	62.5	337
GCF_000589155.1	Acinetobacter nosocomialis	4045575	88	38.72	123140	12	100	0.81	100	335
GCA_002322145.1	Acinetobacter nosocomialis	3531026	48	38.75	126010	10	94.52	0	0	327
GCF_008086325.1	Acinetobacter nosocomialis	3948465	3	38.81	3869975	1	100	0	0	336
GCF_001056825.1	Acinetobacter nosocomialis	4170313	107	38.73	123293	14	100	0.21	0	338
GCF_000162375.2	Acinetobacter nosocomialis	3952634	8	38.71	3295382	1	99.91	0	0	333
GCF_001414835.1	Acinetobacter nosocomialis	4010879	122	38.62	80750	17	97.53	0	0	330
GCA_002294545.1	Acinetobacter nosocomialis	3827829	48	38.69	147493	9	99.73	0.04	0	335
GCF_002166815.1	Acinetobacter nosocomialis	4067573	240	38.74	47873	28	100	0.23	0	339
GCF_900495365.1	Acinetobacter nosocomialis	3892626	81	38.72	203940	8	99.91	0	0	337
GCF_001433095.1	Acinetobacter nosocomialis	3919734	116	38.68	66618	21	100	0.55	0	336
GCA_002340465.1	Acinetobacter nosocomialis	3809357	92	38.65	69322	20	99.73	0	0	332
GCA_003453175.1	Acinetobacter nosocomialis	3546000	284	38.61	18030	58	80.11	0.37	0	326
GCA_002295745.1	Acinetobacter nosocomialis	3632237	168	38.51	31993	29	97.04	0.18	50	322
GCF_000368085.1	Acinetobacter nosocomialis	3906876	1	38.7	3906876	1	100	0	0	339
GCF_000335575.1	Acinetobacter nosocomialis	4084065	108	38.64	112265	10	100	0	0	334
GCF_000368605.1	Acinetobacter nosocomialis	4046703	10	38.74	2685302	1	100	0	0	336
GCF_002951295.1	Acinetobacter nosocomialis	4002679	1	38.78	4002679	1	100	0	0	336
GCA_002320905.1	Acinetobacter nosocomialis	3459003	181	38.69	54760	18	85.87	0.55	25	319
GCF_900494785.1	Acinetobacter nosocomialis	3884766	62	38.7	192949	8	99.63	0	0	336
GCF_000301775.1	Acinetobacter nosocomialis	4103253	39	38.66	399595	5	96.99	1.1	100	335
GCF_000589115.1	Acinetobacter nosocomialis	4129913	187	38.72	58294	22	99.18	2.69	93.33	335
GCF_900494855.1	Acinetobacter nosocomialis	3850685	47	38.73	163946	9	100	0	0	334
GCF_000301695.1	Acinetobacter nosocomialis	3790318	86	38.71	176764	8	100	0	0	334
GCF_000589235.1	Acinetobacter nosocomialis	4058296	121	38.74	94054	15	100	1.34	100	334
GCA_002338175.1	Acinetobacter nosocomialis	3761621	72	38.76	81570	14	99.45	0.09	0	334
GCF_000589215.1	Acinetobacter nosocomialis	4055849	107	38.71	119287	14	100	0.55	100	336
GCA_003359395.2	Acinetobacter nosocomialis	4205079	7	38.9	3924996	1	90.91	0.41	0	337
GCF_009013155.1	Acinetobacter nosocomialis	3936181	140	38.78	69711	16	100	0	0	336
GCA_002420985.1	Acinetobacter nosocomialis	4031249	100	38.56	93431	16	99.32	1.03	50	335
GCF_009002455.1	Acinetobacter nosocomialis	3994671	92	38.61	129462	9	100	0.14	100	335
GCF_000682615.1	Acinetobacter nosocomialis	4146084	93	38.76	113789	13	100	1.23	100	336
GCA_009360325.1	Acinetobacter nosocomialis	3631577	23	38.96	470577	3	90.96	0.37	0	318
GCF_000694975.1	Acinetobacter nosocomialis	4124689	4	38.83	3964875	1	99.63	0.5	0	335
GCF_000582315.1	Acinetobacter nosocomialis	4140023	29	38.9	294946	5	99.32	0.68	25	335
GCF_009005455.1	Acinetobacter nosocomialis	3856908	59	38.68	127907	9	100	0.21	0	336
GCF_008998055.1	Acinetobacter nosocomialis	3827650	64	38.68	171774	8	100	0.14	0	337
GCF_003843725.1	Acinetobacter nosocomialis	4214074	158	38.58	50779	24	98.9	0.63	80	334
GCF_008995935.1	Acinetobacter nosocomialis	3867405	161	38.7	52098	21	100	0.57	0	336
GCF_008994735.1	Acinetobacter nosocomialis	3979435	195	38.87	58957	21	100	0.27	0	335
GCF_008983005.1	Acinetobacter nosocomialis	3807613	54	38.72	202315	7	100	0.32	66.67	337
GCF_002082665.1	Acinetobacter nosocomialis	4142356	2	38.71	4130956	1	100	0	0	337
GCF_007680125.1	Acinetobacter nosocomialis	3958296	93	38.67	156065	10	100	0	0	332
GCF_002137515.1	Acinetobacter nosocomialis	3948969	89	38.71	130382	11	100	0.04	0	335
GCF_009001295.1	Acinetobacter nosocomialis	3899880	148	38.75	78384	17	99.73	0	0	334
GCF_008979865.1	Acinetobacter nosocomialis	4046527	150	38.73	68661	18	99.73	0.3	0	334
GCF_008994355.1	Acinetobacter nosocomialis	3880838	195	38.74	47900	25	99.73	0.41	0	334
GCF_000584255.1	Acinetobacter nosocomialis	4085666	136	38.77	74247	19	100	1.12	77.78	333
GCF_000584615.1	Acinetobacter nosocomialis	4100883	75	38.7	128708	10	100	0.62	66.67	339
GCF_004295305.1	Acinetobacter nosocomialis	3958196	1	38.79	3958196	1	100	0.14	0	337
GCF_000584795.1	Acinetobacter nosocomialis	4171514	121	38.84	83658	16	100	1.24	57.14	335
GCF_000248315.1	Acinetobacter nosocomialis	4118248	277	38.7	33518	34	98.86	0	0	336
GCF_009013715.1	Acinetobacter nosocomialis	3793292	169	38.74	53421	24	100	0	0	337
GCF_009014215.1	Acinetobacter nosocomialis	3835838	79	38.76	955869	2	100	0	0	337
GCF_000802905.1	Acinetobacter nosocomialis	3791806	52	38.61	153031	9	99.73	0	0	337
GCF_008986925.1	Acinetobacter nosocomialis	3832431	174	38.74	57279	22	99.91	0.31	0	339
GCF_000775795.1	Acinetobacter nosocomialis	3980413	90	38.68	94931	12	100	0.14	0	334
GCF_000472005.1	Acinetobacter nosocomialis	3782411	11	38.7	556455	3	100	0.14	0	337
GCF_009013975.1	Acinetobacter nosocomialis	4071529	166	38.93	228143	7	100	0.9	44.44	339
GCF_008986985.1	Acinetobacter nosocomialis	3862925	222	38.79	37256	32	99.73	0.41	0	336
GCF_008994715.1	Acinetobacter nosocomialis	3869390	118	38.82	118714	10	100	0.21	0	335
GCF_002137075.1	Acinetobacter nosocomialis	4065659	78	38.69	119661	11	100	0.52	0	335
GCF_008987925.1	Acinetobacter nosocomialis	3899320	241	38.72	65652	20	100	1.03	60	333
GCF_009000895.1	Acinetobacter nosocomialis	3832392	190	38.75	79566	16	100	0	0	334
GCF_003947625.1	Acinetobacter nosocomialis	3994819	129	38.7	68016	18	100	0	0	337
GCF_009645555.1	Acinetobacter nosocomialis	3854639	81	38.78	100314	12	100	0.18	0	336
GCF_000582095.1	Acinetobacter nosocomialis	4138125	124	38.88	70737	18	100	1.79	68.75	336
GCF_009001155.1	Acinetobacter nosocomialis	3745639	151	38.75	129626	8	100	0	0	336
GCF_000582255.1	Acinetobacter nosocomialis	4205303	269	38.7	54588	23	100	2.25	76.47	334
GCF_008979945.1	Acinetobacter nosocomialis	3786734	172	38.78	60216	19	100	0.64	0	333
GCF_009000615.1	Acinetobacter nosocomialis	3894412	203	38.79	44289	28	100	0	0	334
GCF_002137015.1	Acinetobacter nosocomialis	4046712	130	38.68	80547	18	100	0.55	0	336
GCF_009000675.1	Acinetobacter nosocomialis	3861825	167	38.75	54491	21	100	0.04	0	339
GCF_009645875.1	Acinetobacter nosocomialis	4045766	105	38.72	80808	15	100	0	0	335
GCF_009588945.1	Acinetobacter nosocomialis	4154154	2	38.8	3980182	1	100	0.14	0	334
GCF_000582055.1	Acinetobacter nosocomialis	4020363	66	38.76	163202	8	100	0.38	100	335
GCF_002161985.1	Acinetobacter pittii	4061509	211	38.8	41888	28	99.18	0.55	0	337
GCF_000588535.1	Acinetobacter pittii	4040226	55	38.81	237600	6	100	1.71	85.71	336
GCA_006351765.1	Acinetobacter pittii	3919498	1	38.62	3919498	1	100	0.27	0	335
GCA_003359215.2	Acinetobacter pittii	3898236	5	38.69	3866831	1	94.21	0.45	0	336
GCA_003359225.2	Acinetobacter pittii	4323233	5	38.84	3900436	1	93.41	0.4	0	336
GCF_000588415.1	Acinetobacter pittii	3956118	68	38.8	113302	9	100	1.34	84.62	336
GCF_002006845.1	Acinetobacter pittii	4016320	120	38.74	68749	17	97.74	0.57	66.67	336
GCF_000805655.1	Acinetobacter pittii	4357452	134	38.66	76447	19	100	0.14	0	338
GCF_000800865.1	Acinetobacter pittii	4127210	169	38.64	81628	16	100	0.32	0	336
GCF_000584215.1	Acinetobacter pittii	4088706	134	38.72	106417	14	99.73	0.58	50	335
GCF_000529235.1	Acinetobacter pittii	4091904	94	38.69	88825	16	100	0.68	25	338
GCF_009646055.1	Acinetobacter pittii	4062172	152	38.79	77388	17	100	0.86	33.33	333
GCF_008580785.1	Acinetobacter pittii	3944494	160	38.77	61483	19	100	0.68	25	338
GCF_002136575.1	Acinetobacter pittii	3906615	49	38.87	198820	6	100	0	0	337
GCF_006538605.1	Acinetobacter pittii	4287871	56	38.61	265493	6	100	0.22	66.67	336
GCF_000230465.1	Acinetobacter pittii	4103824	30	38.83	364569	5	99.91	2.6	75	338
GCF_000163635.1	Acinetobacter pittii	3970841	26	38.73	870269	2	99.73	0.27	0	336
GCF_000787015.1	Acinetobacter pittii	4428340	254	38.76	70413	20	100	0.95	28.57	334
GCF_002012285.1	Acinetobacter pittii	4045824	2	38.85	4017183	1	99.86	0.27	0	337
GCF_000584575.1	Acinetobacter pittii	3962855	225	38.93	60960	23	99.77	0	0	339
GCF_002863745.1	Acinetobacter pittii	4099621	2	38.75	4090120	1	100	0	0	336
GCF_000341835.1	Acinetobacter pittii	4105411	27	38.82	1008024	2	100	0.95	0	338
GCF_000588395.1	Acinetobacter pittii	4037834	62	38.84	176652	8	99.86	1.44	86.67	338
GCF_002158945.1	Acinetobacter pittii	4182874	2	38.96	4070270	1	100	0.18	0	338
GCF_002902805.2	Acinetobacter pittii	4253404	4	38.86	4040202	1	100	0.27	0	338
GCF_008121475.1	Acinetobacter pittii	4306556	4	38.82	3936814	1	100	0.35	0	339
GCF_009931315.1	Acinetobacter pittii	3990427	1	38.8	3990427	1	100	0.55	0	336
GCF_002927865.1	Acinetobacter pittii	3855927	82	38.77	128597	8	100	0.27	0	337
GCF_002927955.1	Acinetobacter pittii	3900491	35	38.61	293432	4	99.73	0	0	335
GCF_000800555.1	Acinetobacter pittii	4372178	127	38.75	93638	15	100	0.55	0	335
GCF_002014165.1	Acinetobacter pittii	3932834	79	38.73	97030	12	99.91	0.82	0	338
GCF_002999115.2	Acinetobacter pittii	4145467	4	38.78	3954626	1	100	0.27	0	337
GCF_001056355.1	Acinetobacter pittii	3987101	220	38.81	58350	23	100	0.14	0	335
GCF_004296295.1	Acinetobacter pittii	3871493	47	38.7	288342	6	100	0.14	0	340
GCF_000588515.1	Acinetobacter pittii	3915256	40	38.94	410462	4	100	0.55	100	339
GCF_000746375.1	Acinetobacter pittii	3951709	66	38.73	128589	10	100	0.31	0	339
GCF_003947895.1	Acinetobacter pittii	3935085	124	38.79	72379	19	100	0.27	0	336
GCF_002137175.1	Acinetobacter pittii	4077640	68	38.7	184293	9	100	0.27	0	340
GCF_003006915.1	Acinetobacter pittii	3966962	90	38.8	177616	8	100	0.55	0	337
GCF_000583395.1	Acinetobacter pittii	4134547	90	38.84	202352	8	100	1.89	88	338
GCF_001433125.1	Acinetobacter pittii	3801812	123	38.89	75277	17	99.54	1.55	72.73	330
GCF_004360195.1	Acinetobacter pittii	3826071	87	38.6	324732	4	100	0.41	0	333
GCF_004360215.1	Acinetobacter pittii	3819806	76	38.6	325035	4	100	0.41	0	333
GCF_000581095.1	Acinetobacter pittii	4119592	103	38.75	89007	16	100	1.37	72.73	335
GCF_007954485.1	Acinetobacter pittii	4265778	7	38.88	3895111	1	100	0.41	0	336
GCF_003947695.1	Acinetobacter pittii	3987047	58	38.72	151895	9	100	0.27	0	336
GCA_003354845.1	Acinetobacter pittii	4176213	1	38.64	4176213	1	93.34	0.81	0	337
GCF_003947705.1	Acinetobacter pittii	4142656	60	38.77	221458	7	100	0.27	0	335
GCF_001432935.1	Acinetobacter pittii	4143497	83	38.76	122907	9	100	0.31	0	339
GCF_001432635.1	Acinetobacter pittii	3891916	99	38.72	107246	13	97.53	0.55	0	330
GCF_001432835.1	Acinetobacter pittii	3889347	26	38.75	343426	5	99.73	0.27	0	335
GCF_003947725.1	Acinetobacter pittii	4014019	93	38.81	120331	11	100	0.41	0	340
GCF_003947765.1	Acinetobacter pittii	4020857	50	38.72	244807	7	100	0.27	0	336
GCF_003947995.1	Acinetobacter pittii	4113694	105	38.62	94355	13	100	0.45	0	335
GCF_003947985.1	Acinetobacter pittii	3887370	90	38.7	94542	14	99.91	0.82	0	337
GCF_000580855.1	Acinetobacter pittii	4189636	141	38.74	83005	16	99.45	4.92	82.5	336
GCF_001432435.1	Acinetobacter pittii	4189451	68	38.72	186354	9	100	0.27	0	335
GCF_011996285.1	Acinetobacter pittii	4161573	5	38.66	4065905	1	100	0.68	0	341
GCF_003947955.1	Acinetobacter pittii	3977521	67	38.73	181225	7	100	0.45	0	339
GCF_001432715.1	Acinetobacter pittii	4100218	61	38.68	146012	9	96.99	0.31	0	330
GCF_003947655.1	Acinetobacter pittii	3943993	35	38.71	273125	5	100	0.27	0	337
GCF_002999215.3	Acinetobacter pittii	3954562	4	38.83	3844072	1	100	0.27	0	337
GCF_001433225.1	Acinetobacter pittii	4101355	62	38.69	154707	10	100	3.84	88.24	336
GCF_001415585.1	Acinetobacter pittii	3993247	229	38.75	37009	33	98.63	1.37	71.43	335
GCF_012910685.1	Acinetobacter pittii	4071456	85	38.66	152746	8	100	0.27	0	337
GCF_002251565.1	Acinetobacter pittii	3933075	109	38.8	138432	8	100	0	0	337
GCF_003051965.2	Acinetobacter pittii	4253251	6	39.01	4052350	1	100	0.82	0	337
GCF_003053325.1	Acinetobacter pittii	3749617	44	38.5	409323	3	100	0.87	0	336
GCF_002137145.1	Acinetobacter pittii	4008464	48	38.65	271617	6	100	0.34	0	339
GCA_003359275.2	Acinetobacter pittii	4097048	5	38.8	3907768	1	93.64	0.72	0	336
GCF_002137125.1	Acinetobacter pittii	4148474	99	38.8	109390	12	100	0.31	0	339
GCF_003843635.1	Acinetobacter pittii	4301467	176	38.78	44978	27	93.83	1.22	25	337
GCF_001414725.1	Acinetobacter pittii	4037688	79	38.75	154921	9	98.08	0.31	0	335
GCA_003359295.2	Acinetobacter pittii	3944992	5	38.77	3851121	1	95.78	0.55	0	337
GCA_003359305.2	Acinetobacter pittii	4301446	5	38.8	4152516	1	89.99	1.18	0	336
GCF_002137115.1	Acinetobacter pittii	3955177	61	38.73	170052	6	100	0.27	0	338
GCF_000681815.1	Acinetobacter pittii	4261525	74	38.95	105001	13	100	1.13	87.5	336
GCF_001936495.1	Acinetobacter pittii	3843327	32	38.84	365839	4	99.91	0.27	0	337
GCF_001005885.2	Acinetobacter pittii	3767126	115	38.63	66955	16	100	0.96	0	335
GCA_003359315.2	Acinetobacter pittii	4260075	4	38.94	3854880	1	93.97	1.11	0	335
GCF_003978965.1	Acinetobacter pittii	3774903	138	38.84	65884	18	100	0.27	0	338
GCF_008694085.1	Acinetobacter pittii	4009633	3	39.04	3844669	1	100	0.14	0	337
GCF_001415105.1	Acinetobacter pittii	3978382	220	38.76	36237	33	96.58	0.68	0	334
GCF_000584815.1	Acinetobacter pittii	3904739	23	39.04	363922	4	96.23	0	0	331
GCF_003956065.1	Acinetobacter pittii	4295433	2	39	4211131	1	100	0.64	0	337
GCF_003954385.1	Acinetobacter pittii	3848326	93	38.71	145320	10	100	0.55	0	337
GCF_003843755.1	Acinetobacter pittii	4162685	172	38.7	44814	29	96.95	1.52	50	331
GCF_000301635.1	Acinetobacter pittii	4016748	90	38.64	133924	11	100	0.27	0	335
[truncated: 52,086 more rows]

## Sheet: GTDB_ranks
species	domain	phylum	class	order	family	genus
Acinetobacter baumannii	Bacteria	Proteobacteria	Gammaproteobacteria	Pseudomonadales	Moraxellaceae	Acinetobacter
Acinetobacter indicus	Bacteria	Proteobacteria	Gammaproteobacteria	Pseudomonadales	Moraxellaceae	Acinetobacter
Acinetobacter junii	Bacteria	Proteobacteria	Gammaproteobacteria	Pseudomonadales	Moraxellaceae	Acinetobacter
Acinetobacter nosocomialis	Bacteria	Proteobacteria	Gammaproteobacteria	Pseudomonadales	Moraxellaceae	Acinetobacter
Acinetobacter pittii	Bacteria	Proteobacteria	Gammaproteobacteria	Pseudomonadales	Moraxellaceae	Acinetobacter
Acinetobacter radioresistens	Bacteria	Proteobacteria	Gammaproteobacteria	Pseudomonadales	Moraxellaceae	Acinetobacter
Acinetobacter ursingii	Bacteria	Proteobacteria	Gammaproteobacteria	Pseudomonadales	Moraxellaceae	Acinetobacter
Aeromonas caviae	Bacteria	Proteobacteria	Gammaproteobacteria	Enterobacterales	Aeromonadaceae	Aeromonas
Aeromonas veronii	Bacteria	Proteobacteria	Gammaproteobacteria	Enterobacterales	Aeromonadaceae	Aeromonas
Agathobacter rectalis	Bacteria	Firmicutes_A	Clostridia	Lachnospirales	Lachnospiraceae	Agathobacter
Aggregatibacter actinomycetemcomitans	Bacteria	Proteobacteria	Gammaproteobacteria	Enterobacterales	Pasteurellaceae	Aggregatibacter
Agrobacterium sp000192635	Bacteria	Proteobacteria	Alphaproteobacteria	Rhizobiales	Rhizobiaceae	Agrobacterium
Agrobacterium tumefaciens	Bacteria	Proteobacteria	Alphaproteobacteria	Rhizobiales	Rhizobiaceae	Agrobacterium
Akkermansia muciniphila	Bacteria	Verrucomicrobiota	Verrucomicrobiae	Verrucomicrobiales	Akkermansiaceae	Akkermansia
Bacillus altitudinis	Bacteria	Firmicutes	Bacilli	Bacillales	Bacillaceae	Bacillus
Bacillus licheniformis	Bacteria	Firmicutes	Bacilli	Bacillales	Bacillaceae	Bacillus
Bacillus safensis	Bacteria	Firmicutes	Bacilli	Bacillales	Bacillaceae	Bacillus
Bacillus subtilis	Bacteria	Firmicutes	Bacilli	Bacillales	Bacillaceae	Bacillus
Bacillus velezensis	Bacteria	Firmicutes	Bacilli	Bacillales	Bacillaceae	Bacillus
Bacillus_A anthracis	Bacteria	Firmicutes	Bacilli	Bacillales	Bacillaceae_G	Bacillus_A
Bacillus_A mycoides	Bacteria	Firmicutes	Bacilli	Bacillales	Bacillaceae_G	Bacillus_A
Bacillus_A pseudomycoides	Bacteria	Firmicutes	Bacilli	Bacillales	Bacillaceae_G	Bacillus_A
Bacillus_A toyonensis	Bacteria	Firmicutes	Bacilli	Bacillales	Bacillaceae_G	Bacillus_A
Bacteroides fragilis	Bacteria	Bacteroidota	Bacteroidia	Bacteroidales	Bacteroidaceae	Bacteroides
Bacteroides uniformis	Bacteria	Bacteroidota	Bacteroidia	Bacteroidales	Bacteroidaceae	Bacteroides
Bacteroides xylanisolvens	Bacteria	Bacteroidota	Bacteroidia	Bacteroidales	Bacteroidaceae	Bacteroides
Bifidobacterium adolescentis	Bacteria	Actinobacteriota	Actinomycetia	Actinomycetales	Bifidobacteriaceae	Bifidobacterium
Bifidobacterium bifidum	Bacteria	Actinobacteriota	Actinomycetia	Actinomycetales	Bifidobacteriaceae	Bifidobacterium
Bifidobacterium breve	Bacteria	Actinobacteriota	Actinomycetia	Actinomycetales	Bifidobacteriaceae	Bifidobacterium
Bifidobacterium globosum	Bacteria	Actinobacteriota	Actinomycetia	Actinomycetales	Bifidobacteriaceae	Bifidobacterium
Bifidobacterium longum	Bacteria	Actinobacteriota	Actinomycetia	Actinomycetales	Bifidobacteriaceae	Bifidobacterium
Bifidobacterium pseudocatenulatum	Bacteria	Actinobacteriota	Actinomycetia	Actinomycetales	Bifidobacteriaceae	Bifidobacterium
Bordetella pertussis	Bacteria	Proteobacteria	Gammaproteobacteria	Burkholderiales	Burkholderiaceae	Bordetella
Borreliella burgdorferi	Bacteria	Spirochaetota	Spirochaetia	Borreliales	Borreliaceae	Borreliella
Brucella melitensis	Bacteria	Proteobacteria	Alphaproteobacteria	Rhizobiales_A	Rhizobiaceae_A	Brucella
Burkholderia cenocepacia	Bacteria	Proteobacteria	Gammaproteobacteria	Burkholderiales	Burkholderiaceae	Burkholderia
Burkholderia cepacia	Bacteria	Proteobacteria	Gammaproteobacteria	Burkholderiales	Burkholderiaceae	Burkholderia
Burkholderia mallei	Bacteria	Proteobacteria	Gammaproteobacteria	Burkholderiales	Burkholderiaceae	Burkholderia
Burkholderia multivorans	Bacteria	Proteobacteria	Gammaproteobacteria	Burkholderiales	Burkholderiaceae	Burkholderia
Burkholderia ubonensis	Bacteria	Proteobacteria	Gammaproteobacteria	Burkholderiales	Burkholderiaceae	Burkholderia
CAG-791 sp900317555	Bacteria	Firmicutes_A	Clostridia	Lachnospirales	Lachnospiraceae	CAG-791
Campylobacter_D coli	Bacteria	Campylobacterota	Campylobacteria	Campylobacterales	Campylobacteraceae	Campylobacter_D
Campylobacter_D coli_A	Bacteria	Campylobacterota	Campylobacteria	Campylobacterales	Campylobacteraceae	Campylobacter_D
Campylobacter_D jejuni	Bacteria	Campylobacterota	Campylobacteria	Campylobacterales	Campylobacteraceae	Campylobacter_D
Chlamydia trachomatis	Bacteria	Chlamydiota	Chlamydiia	Chlamydiales	Chlamydiaceae	Chlamydia
Citrobacter braakii	Bacteria	Proteobacteria	Gammaproteobacteria	Enterobacterales	Enterobacteriaceae	Citrobacter
Citrobacter freundii	Bacteria	Proteobacteria	Gammaproteobacteria	Enterobacterales	Enterobacteriaceae	Citrobacter
Clostridioides difficile	Bacteria	Firmicutes_A	Clostridia	Peptostreptococcales	Peptostreptococcaceae	Clostridioides
Clostridium_F botulinum	Bacteria	Firmicutes_A	Clostridia	Clostridiales	Clostridiaceae	Clostridium_F
Clostridium_P perfringens	Bacteria	Firmicutes_A	Clostridia	Clostridiales	Clostridiaceae	Clostridium_P
Corynebacterium diphtheriae	Bacteria	Actinobacteriota	Actinomycetia	Mycobacteriales	Mycobacteriaceae	Corynebacterium
Corynebacterium pseudotuberculosis	Bacteria	Actinobacteriota	Actinomycetia	Mycobacteriales	Mycobacteriaceae	Corynebacterium
Cronobacter sakazakii	Bacteria	Proteobacteria	Gammaproteobacteria	Enterobacterales	Enterobacteriaceae	Cronobacter
Cutibacterium acnes	Bacteria	Actinobacteriota	Actinomycetia	Propionibacteriales	Propionibacteriaceae	Cutibacterium
Enterobacter cloacae	Bacteria	Proteobacteria	Gammaproteobacteria	Enterobacterales	Enterobacteriaceae	Enterobacter
Enterobacter cloacae_M	Bacteria	Proteobacteria	Gammaproteobacteria	Enterobacterales	Enterobacteriaceae	Enterobacter
Enterobacter hormaechei_A	Bacteria	Proteobacteria	Gammaproteobacteria	Enterobacterales	Enterobacteriaceae	Enterobacter
Enterobacter kobei	Bacteria	Proteobacteria	Gammaproteobacteria	Enterobacterales	Enterobacteriaceae	Enterobacter
Enterobacter roggenkampii	Bacteria	Proteobacteria	Gammaproteobacteria	Enterobacterales	Enterobacteriaceae	Enterobacter
Enterococcus faecalis	Bacteria	Firmicutes	Bacilli	Lactobacillales	Enterococcaceae	Enterococcus
Enterococcus_B faecium	Bacteria	Firmicutes	Bacilli	Lactobacillales	Enterococcaceae	Enterococcus_B
Enterococcus_B hirae	Bacteria	Firmicutes	Bacilli	Lactobacillales	Enterococcaceae	Enterococcus_B
Enterococcus_B lactis	Bacteria	Firmicutes	Bacilli	Lactobacillales	Enterococcaceae	Enterococcus_B
Erwinia amylovora	Bacteria	Proteobacteria	Gammaproteobacteria	Enterobacterales	Enterobacteriaceae	Erwinia
Escherichia albertii	Bacteria	Proteobacteria	Gammaproteobacteria	Enterobacterales	Enterobacteriaceae	Escherichia
Escherichia coli	Bacteria	Proteobacteria	Gammaproteobacteria	Enterobacterales	Enterobacteriaceae	Escherichia
Escherichia coli_D	Bacteria	Proteobacteria	Gammaproteobacteria	Enterobacterales	Enterobacteriaceae	Escherichia
Escherichia dysenteriae	Bacteria	Proteobacteria	Gammaproteobacteria	Enterobacterales	Enterobacteriaceae	Escherichia
Escherichia flexneri	Bacteria	Proteobacteria	Gammaproteobacteria	Enterobacterales	Enterobacteriaceae	Escherichia
Flavobacterium psychrophilum	Bacteria	Bacteroidota	Bacteroidia	Flavobacteriales	Flavobacteriaceae	Flavobacterium
Francisella tularensis	Bacteria	Proteobacteria	Gammaproteobacteria	Francisellales	Francisellaceae	Francisella
GCF-000787395 sp000787395	Bacteria	Proteobacteria	Gammaproteobacteria	Chromatiales	Sedimenticolaceae	GCF-000787395
Glaesserella parasuis	Bacteria	Proteobacteria	Gammaproteobacteria	Enterobacterales	Pasteurellaceae	Glaesserella
Haemophilus influenzae	Bacteria	Proteobacteria	Gammaproteobacteria	Enterobacterales	Pasteurellaceae	Haemophilus
Haemophilus influenzae_E	Bacteria	Proteobacteria	Gammaproteobacteria	Enterobacterales	Pasteurellaceae	Haemophilus
Haemophilus influenzae_F	Bacteria	Proteobacteria	Gammaproteobacteria	Enterobacterales	Pasteurellaceae	Haemophilus
Helicobacter pylori	Bacteria	Campylobacterota	Campylobacteria	Campylobacterales	Helicobacteraceae	Helicobacter
Helicobacter pylori_BU	Bacteria	Campylobacterota	Campylobacteria	Campylobacterales	Helicobacteraceae	Helicobacter
Helicobacter pylori_C	Bacteria	Campylobacterota	Campylobacteria	Campylobacterales	Helicobacteraceae	Helicobacter
Klebsiella aerogenes	Bacteria	Proteobacteria	Gammaproteobacteria	Enterobacterales	Enterobacteriaceae	Klebsiella
Klebsiella pneumoniae	Bacteria	Proteobacteria	Gammaproteobacteria	Enterobacterales	Enterobacteriaceae	Klebsiella
Klebsiella quasipneumoniae	Bacteria	Proteobacteria	Gammaproteobacteria	Enterobacterales	Enterobacteriaceae	Klebsiella
Klebsiella variicola	Bacteria	Proteobacteria	Gammaproteobacteria	Enterobacterales	Enterobacteriaceae	Klebsiella
Klebsiella_A grimontii	Bacteria	Proteobacteria	Gammaproteobacteria	Enterobacterales	Enterobacteriaceae	Klebsiella_A
Klebsiella_A michiganensis	Bacteria	Proteobacteria	Gammaproteobacteria	Enterobacterales	Enterobacteriaceae	Klebsiella_A
Klebsiella_A oxytoca	Bacteria	Proteobacteria	Gammaproteobacteria	Enterobacterales	Enterobacteriaceae	Klebsiella_A
Lacticaseibacillus paracasei	Bacteria	Firmicutes	Bacilli	Lactobacillales	Lactobacillaceae	Lacticaseibacillus
Lacticaseibacillus rhamnosus	Bacteria	Firmicutes	Bacilli	Lactobacillales	Lactobacillaceae	Lacticaseibacillus
Lactiplantibacillus plantarum	Bacteria	Firmicutes	Bacilli	Lactobacillales	Lactobacillaceae	Lactiplantibacillus
Lactobacillus crispatus	Bacteria	Firmicutes	Bacilli	Lactobacillales	Lactobacillaceae	Lactobacillus
Lactobacillus delbrueckii	Bacteria	Firmicutes	Bacilli	Lactobacillales	Lactobacillaceae	Lactobacillus
Lactobacillus helveticus	Bacteria	Firmicutes	Bacilli	Lactobacillales	Lactobacillaceae	Lactobacillus
Lactococcus lactis	Bacteria	Firmicutes	Bacilli	Lactobacillales	Streptococcaceae	Lactococcus
Leclercia adecarboxylata	Bacteria	Proteobacteria	Gammaproteobacteria	Enterobacterales	Enterobacteriaceae	Leclercia
Legionella pneumophila	Bacteria	Proteobacteria	Gammaproteobacteria	Legionellales	Legionellaceae	Legionella
Leptospira interrogans	Bacteria	Spirochaetota	Leptospirae	Leptospirales	Leptospiraceae	Leptospira
Leuconostoc mesenteroides	Bacteria	Firmicutes	Bacilli	Lactobacillales	Lactobacillaceae	Leuconostoc
Ligilactobacillus salivarius	Bacteria	Firmicutes	Bacilli	Lactobacillales	Lactobacillaceae	Ligilactobacillus
Limosilactobacillus fermentum	Bacteria	Firmicutes	Bacilli	Lactobacillales	Lactobacillaceae	Limosilactobacillus
Limosilactobacillus reuteri	Bacteria	Firmicutes	Bacilli	Lactobacillales	Lactobacillaceae	Limosilactobacillus
Listeria monocytogenes	Bacteria	Firmicutes	Bacilli	Lactobacillales	Listeriaceae	Listeria
Listeria monocytogenes_B	Bacteria	Firmicutes	Bacilli	Lactobacillales	Listeriaceae	Listeria
Listeria monocytogenes_C	Bacteria	Firmicutes	Bacilli	Lactobacillales	Listeriaceae	Listeria
Mannheimia haemolytica	Bacteria	Proteobacteria	Gammaproteobacteria	Enterobacterales	Pasteurellaceae	Mannheimia
Mesorhizobium muleiense	Bacteria	Proteobacteria	Alphaproteobacteria	Rhizobiales	Rhizobiaceae	Mesorhizobium
Mesorhizobium sp002294985	Bacteria	Proteobacteria	Alphaproteobacteria	Rhizobiales	Rhizobiaceae	Mesorhizobium
Micrococcus luteus	Bacteria	Actinobacteriota	Actinomycetia	Actinomycetales	Micrococcaceae	Micrococcus
Moraxella catarrhalis	Bacteria	Proteobacteria	Gammaproteobacteria	Pseudomonadales	Moraxellaceae	Moraxella
Morganella morganii	Bacteria	Proteobacteria	Gammaproteobacteria	Enterobacterales	Enterobacteriaceae	Morganella
Mycobacterium abscessus	Bacteria	Actinobacteriota	Actinomycetia	Mycobacteriales	Mycobacteriaceae	Mycobacterium
Mycobacterium avium	Bacteria	Actinobacteriota	Actinomycetia	Mycobacteriales	Mycobacteriaceae	Mycobacterium
Mycobacterium tuberculosis	Bacteria	Actinobacteriota	Actinomycetia	Mycobacteriales	Mycobacteriaceae	Mycobacterium
Mycoplasmoides pneumoniae	Bacteria	Firmicutes	Bacilli	Mycoplasmatales	Mycoplasmoidaceae	Mycoplasmoides
Neisseria gonorrhoeae	Bacteria	Proteobacteria	Gammaproteobacteria	Burkholderiales	Neisseriaceae	Neisseria
Neisseria meningitidis	Bacteria	Proteobacteria	Gammaproteobacteria	Burkholderiales	Neisseriaceae	Neisseria
Oenococcus oeni	Bacteria	Firmicutes	Bacilli	Lactobacillales	Lactobacillaceae	Oenococcus
Pantoea agglomerans	Bacteria	Proteobacteria	Gammaproteobacteria	Enterobacterales	Enterobacteriaceae	Pantoea
Pantoea ananatis	Bacteria	Proteobacteria	Gammaproteobacteria	Enterobacterales	Enterobacteriaceae	Pantoea
Parabacteroides distasonis	Bacteria	Bacteroidota	Bacteroidia	Bacteroidales	Tannerellaceae	Parabacteroides
Pasteurella multocida	Bacteria	Proteobacteria	Gammaproteobacteria	Enterobacterales	Pasteurellaceae	Pasteurella
Pediococcus acidilactici	Bacteria	Firmicutes	Bacilli	Lactobacillales	Lactobacillaceae	Pediococcus
Phocaeicola vulgatus	Bacteria	Bacteroidota	Bacteroidia	Bacteroidales	Bacteroidaceae	Phocaeicola
Porphyromonas gingivalis	Bacteria	Bacteroidota	Bacteroidia	Bacteroidales	Porphyromonadaceae	Porphyromonas
Prevotella copri	Bacteria	Bacteroidota	Bacteroidia	Bacteroidales	Bacteroidaceae	Prevotella
Priestia megaterium	Bacteria	Firmicutes	Bacilli	Bacillales	Bacillaceae_H	Priestia
Proteus mirabilis	Bacteria	Proteobacteria	Gammaproteobacteria	Enterobacterales	Enterobacteriaceae	Proteus
Pseudomonas aeruginosa	Bacteria	Proteobacteria	Gammaproteobacteria	Pseudomonadales	Pseudomonadaceae	Pseudomonas
Pseudomonas_A stutzeri	Bacteria	Proteobacteria	Gammaproteobacteria	Pseudomonadales	Pseudomonadaceae	Pseudomonas_A
Pseudomonas_E amygdali	Bacteria	Proteobacteria	Gammaproteobacteria	Pseudomonadales	Pseudomonadaceae	Pseudomonas_E
Pseudomonas_E avellanae	Bacteria	Proteobacteria	Gammaproteobacteria	Pseudomonadales	Pseudomonadaceae	Pseudomonas_E
Pseudomonas_E hunanensis	Bacteria	Proteobacteria	Gammaproteobacteria	Pseudomonadales	Pseudomonadaceae	Pseudomonas_E
Pseudomonas_E syringae	Bacteria	Proteobacteria	Gammaproteobacteria	Pseudomonadales	Pseudomonadaceae	Pseudomonas_E
Pseudomonas_E viridiflava	Bacteria	Proteobacteria	Gammaproteobacteria	Pseudomonadales	Pseudomonadaceae	Pseudomonas_E
Raoultella ornithinolytica	Bacteria	Proteobacteria	Gammaproteobacteria	Enterobacterales	Enterobacteriaceae	Raoultella
Rathayibacter sp002930885	Bacteria	Actinobacteriota	Actinomycetia	Actinomycetales	Microbacteriaceae	Rathayibacter
Rhizobium leguminosarum	Bacteria	Proteobacteria	Alphaproteobacteria	Rhizobiales	Rhizobiaceae	Rhizobium
Rhizobium ruizarguesonis	Bacteria	Proteobacteria	Alphaproteobacteria	Rhizobiales	Rhizobiaceae	Rhizobium
Ruminococcus_E sp900317315	Bacteria	Firmicutes_A	Clostridia	Oscillospirales	Acutalibacteraceae	Ruminococcus_E
Salmonella enterica	Bacteria	Proteobacteria	Gammaproteobacteria	Enterobacterales	Enterobacteriaceae	Salmonella
Serratia marcescens_I	Bacteria	Proteobacteria	Gammaproteobacteria	Enterobacterales	Enterobacteriaceae	Serratia
Serratia marcescens_K	Bacteria	Proteobacteria	Gammaproteobacteria	Enterobacterales	Enterobacteriaceae	Serratia
Sinorhizobium medicae	Bacteria	Proteobacteria	Alphaproteobacteria	Rhizobiales	Rhizobiaceae	Sinorhizobium
Sinorhizobium meliloti	Bacteria	Proteobacteria	Alphaproteobacteria	Rhizobiales	Rhizobiaceae	Sinorhizobium
Staphylococcus argenteus	Bacteria	Firmicutes	Bacilli	Staphylococcales	Staphylococcaceae	Staphylococcus
Staphylococcus aureus	Bacteria	Firmicutes	Bacilli	Staphylococcales	Staphylococcaceae	Staphylococcus
Staphylococcus capitis	Bacteria	Firmicutes	Bacilli	Staphylococcales	Staphylococcaceae	Staphylococcus
Staphylococcus chromogenes	Bacteria	Firmicutes	Bacilli	Staphylococcales	Staphylococcaceae	Staphylococcus
Staphylococcus epidermidis	Bacteria	Firmicutes	Bacilli	Staphylococcales	Staphylococcaceae	Staphylococcus
Staphylococcus haemolyticus	Bacteria	Firmicutes	Bacilli	Staphylococcales	Staphylococcaceae	Staphylococcus
Staphylococcus hominis	Bacteria	Firmicutes	Bacilli	Staphylococcales	Staphylococcaceae	Staphylococcus
Staphylococcus pseudintermedius	Bacteria	Firmicutes	Bacilli	Staphylococcales	Staphylococcaceae	Staphylococcus
Staphylococcus saprophyticus	Bacteria	Firmicutes	Bacilli	Staphylococcales	Staphylococcaceae	Staphylococcus
Staphylococcus simulans	Bacteria	Firmicutes	Bacilli	Staphylococcales	Staphylococcaceae	Staphylococcus
Staphylococcus_A sciuri	Bacteria	Firmicutes	Bacilli	Staphylococcales	Staphylococcaceae	Staphylococcus_A
Stenotrophomonas maltophilia	Bacteria	Proteobacteria	Gammaproteobacteria	Xanthomonadales	Xanthomonadaceae	Stenotrophomonas
Streptococcus agalactiae	Bacteria	Firmicutes	Bacilli	Lactobacillales	Streptococcaceae	Streptococcus
Streptococcus anginosus	Bacteria	Firmicutes	Bacilli	Lactobacillales	Streptococcaceae	Streptococcus
Streptococcus dysgalactiae	Bacteria	Firmicutes	Bacilli	Lactobacillales	Streptococcaceae	Streptococcus
Streptococcus equi	Bacteria	Firmicutes	Bacilli	Lactobacillales	Streptococcaceae	Streptococcus
Streptococcus mutans	Bacteria	Firmicutes	Bacilli	Lactobacillales	Streptococcaceae	Streptococcus
Streptococcus pneumoniae	Bacteria	Firmicutes	Bacilli	Lactobacillales	Streptococcaceae	Streptococcus
Streptococcus pseudopneumoniae	Bacteria	Firmicutes	Bacilli	Lactobacillales	Streptococcaceae	Streptococcus
Streptococcus pyogenes	Bacteria	Firmicutes	Bacilli	Lactobacillales	Streptococcaceae	Streptococcus
Streptococcus suis	Bacteria	Firmicutes	Bacilli	Lactobacillales	Streptococcaceae	Streptococcus
Streptococcus suis_P	Bacteria	Firmicutes	Bacilli	Lactobacillales	Streptococcaceae	Streptococcus
Streptococcus suis_W	Bacteria	Firmicutes	Bacilli	Lactobacillales	Streptococcaceae	Streptococcus
Streptomyces albidoflavus	Bacteria	Actinobacteriota	Actinomycetia	Streptomycetales	Streptomycetaceae	Streptomyces
Vibrio cholerae	Bacteria	Proteobacteria	Gammaproteobacteria	Enterobacterales	Vibrionaceae	Vibrio
Vibrio cyclitrophicus	Bacteria	Proteobacteria	Gammaproteobacteria	Enterobacterales	Vibrionaceae	Vibrio
Vibrio lentus	Bacteria	Proteobacteria	Gammaproteobacteria	Enterobacterales	Vibrionaceae	Vibrio
Vibrio parahaemolyticus	Bacteria	Proteobacteria	Gammaproteobacteria	Enterobacterales	Vibrionaceae	Vibrio
Vibrio splendidus	Bacteria	Proteobacteria	Gammaproteobacteria	Enterobacterales	Vibrionaceae	Vibrio
Vibrio vulnificus	Bacteria	Proteobacteria	Gammaproteobacteria	Enterobacterales	Vibrionaceae	Vibrio
Wolbachia pipientis	Bacteria	Proteobacteria	Alphaproteobacteria	Rickettsiales	Anaplasmataceae	Wolbachia
Xanthomonas arboricola	Bacteria	Proteobacteria	Gammaproteobacteria	Xanthomonadales	Xanthomonadaceae	Xanthomonas
Xanthomonas citri	Bacteria	Proteobacteria	Gammaproteobacteria	Xanthomonadales	Xanthomonadaceae	Xanthomonas
Xanthomonas oryzae	Bacteria	Proteobacteria	Gammaproteobacteria	Xanthomonadales	Xanthomonadaceae	Xanthomonas
Xanthomonas perforans	Bacteria	Proteobacteria	Gammaproteobacteria	Xanthomonadales	Xanthomonadaceae	Xanthomonas
Xanthomonas phaseoli	Bacteria	Proteobacteria	Gammaproteobacteria	Xanthomonadales	Xanthomonadaceae	Xanthomonas
Xanthomonas vasicola	Bacteria	Proteobacteria	Gammaproteobacteria	Xanthomonadales	Xanthomonadaceae	Xanthomonas
Xylella fastidiosa	Bacteria	Proteobacteria	Gammaproteobacteria	Xanthomonadales	Xanthomonadaceae	Xylella
Yersinia enterocolitica	Bacteria	Proteobacteria	Gammaproteobacteria	Enterobacterales	Enterobacteriaceae	Yersinia
Yersinia pestis	Bacteria	Proteobacteria	Gammaproteobacteria	Enterobacterales	Enterobacteriaceae	Yersinia

## Sheet: representative_nodes
species	node
ROOT	N3623
Acinetobacter baumannii	N148047
Acinetobacter indicus	N146980
Acinetobacter junii	N147384
Acinetobacter nosocomialis	N147872
Acinetobacter pittii	N147506
Acinetobacter radioresistens	N146766
Acinetobacter ursingii	N150155
Aeromonas caviae	N115742
Aeromonas veronii	N115804
Agathobacter rectalis	N78593
Aggregatibacter actinomycetemcomitans	N144810
Agrobacterium sp000192635	N182608
Agrobacterium tumefaciens	N182753
Akkermansia muciniphila	N204107
Bacillus altitudinis	N71349
Bacillus licheniformis	N71504
Bacillus safensis	N71279
Bacillus subtilis	N71742
Bacillus velezensis	N72014
Bacillus_A anthracis	N72796
Bacillus_A mycoides	N72513
Bacillus_A pseudomycoides	N72348
Bacillus_A toyonensis	N72589
Bacteroides fragilis	N196290
Bacteroides uniformis	N195751
Bacteroides xylanisolvens	N195901
Bifidobacterium adolescentis	N18031
Bifidobacterium bifidum	N17171
Bifidobacterium breve	N17292
Bifidobacterium globosum	N17077
Bifidobacterium longum	N17382
Bifidobacterium pseudocatenulatum	N17924
Bordetella pertussis	N167167
Borreliella burgdorferi	N206960
Brucella melitensis	N180305
Burkholderia cenocepacia	N170586
Burkholderia cepacia	N170411
Burkholderia mallei	N169107
Burkholderia multivorans	N170051
Burkholderia ubonensis	N170817
CAG-791 sp900317555	N77256
Campylobacter_D coli	N106109
Campylobacter_D coli_A	N105972
Campylobacter_D jejuni	N89733
Chlamydia trachomatis	N204743
Citrobacter braakii	N126915
Citrobacter freundii	N127017
Clostridioides difficile	N83886
Clostridium_F botulinum	N85883
Clostridium_P perfringens	N85420
Corynebacterium diphtheriae	N14474
Corynebacterium pseudotuberculosis	N14851
Cronobacter sakazakii	N121298
Cutibacterium acnes	N20702
Enterobacter cloacae	N140892
Enterobacter cloacae_M	N140658
Enterobacter hormaechei_A	N141018
Enterobacter kobei	N140717
Enterobacter roggenkampii	N140476
Enterococcus faecalis	N58435
Enterococcus_B faecium	N59481
Enterococcus_B hirae	N60454
Enterococcus_B lactis	N59325
Erwinia amylovora	N120964
Escherichia albertii	N133801
Escherichia coli	N134186
Escherichia coli_D	N134906
Escherichia dysenteriae	N135381
Escherichia flexneri	N135789
Flavobacterium psychrophilum	N199885
Francisella tularensis	N158996
GCF-000787395 sp000787395	N163776
Glaesserella parasuis	N143770
Haemophilus influenzae	N144063
Haemophilus influenzae_E	N144365
Haemophilus influenzae_F	N144306
Helicobacter pylori	N87741
Helicobacter pylori_BU	N88121
Helicobacter pylori_C	N87372
Klebsiella aerogenes	N122189
Klebsiella pneumoniae	N123039
Klebsiella quasipneumoniae	N122765
Klebsiella variicola	N122396
Klebsiella_A grimontii	N121942
Klebsiella_A michiganensis	N122036
Klebsiella_A oxytoca	N121844
Lacticaseibacillus paracasei	N38835
Lacticaseibacillus rhamnosus	N38690
Lactiplantibacillus plantarum	N37694
Lactobacillus crispatus	N39484
Lactobacillus delbrueckii	N39230
Lactobacillus helveticus	N39391
Lactococcus lactis	N39873
Leclercia adecarboxylata	N140347
Legionella pneumophila	N159383
Leptospira interrogans	N206565
Leuconostoc mesenteroides	N36903
Ligilactobacillus salivarius	N38471
Limosilactobacillus fermentum	N38078
Limosilactobacillus reuteri	N38181
Listeria monocytogenes	N33239
Listeria monocytogenes_B	N30163
Listeria monocytogenes_C	N29679
Mannheimia haemolytica	N143955
Mesorhizobium muleiense	N181321
Mesorhizobium sp002294985	N181046
Micrococcus luteus	N18562
Moraxella catarrhalis	N146557
Morganella morganii	N119886
Mycobacterium abscessus	N8009
Mycobacterium avium	N13283
Mycobacterium tuberculosis	N9371
Mycoplasmoides pneumoniae	N75424
Neisseria gonorrhoeae	N165117
Neisseria meningitidis	N165484
Oenococcus oeni	N36979
Pantoea agglomerans	N120556
Pantoea ananatis	N120680
Parabacteroides distasonis	N192911
Pasteurella multocida	N144966
Pediococcus acidilactici	N37257
Phocaeicola vulgatus	N195424
Porphyromonas gingivalis	N193088
Prevotella copri	N194663
Priestia megaterium	N71040
Proteus mirabilis	N120024
Pseudomonas aeruginosa	N150890
Pseudomonas_A stutzeri	N150347
Pseudomonas_E amygdali	N154962
Pseudomonas_E avellanae	N155405
Pseudomonas_E hunanensis	N154620
Pseudomonas_E syringae	N155243
Pseudomonas_E viridiflava	N154769
Raoultella ornithinolytica	N121766
Rathayibacter sp002930885	N19148
Rhizobium leguminosarum	N183227
Rhizobium ruizarguesonis	N183290
Ruminococcus_E sp900317315	N81622
Salmonella enterica	N127213
Serratia marcescens_I	N143487
Serratia marcescens_K	N143563
Sinorhizobium medicae	N182201
Sinorhizobium meliloti	N182000
Staphylococcus argenteus	N61983
Staphylococcus aureus	N62066
Staphylococcus capitis	N68961
Staphylococcus chromogenes	N60833
Staphylococcus epidermidis	N69043
Staphylococcus haemolyticus	N61739
Staphylococcus hominis	N61589
Staphylococcus pseudintermedius	N60994
Staphylococcus saprophyticus	N61231
Staphylococcus simulans	N69830
Staphylococcus_A sciuri	N60728
Stenotrophomonas maltophilia	N161340
Streptococcus agalactiae	N40392
Streptococcus anginosus	N57956
Streptococcus dysgalactiae	N41683
Streptococcus equi	N41419
Streptococcus mutans	N43723
Streptococcus pneumoniae	N45009
Streptococcus pseudopneumoniae	N44948
Streptococcus pyogenes	N41783
Streptococcus suis	N44254
Streptococcus suis_P	N44040
Streptococcus suis_W	N44169
Streptomyces albidoflavus	N21682
Vibrio cholerae	N118319
Vibrio cyclitrophicus	N116401
Vibrio lentus	N116490
Vibrio parahaemolyticus	N117142
Vibrio splendidus	N116563
Vibrio vulnificus	N116738
Wolbachia pipientis	N174849
Xanthomonas arboricola	N162689
Xanthomonas citri	N162235
Xanthomonas oryzae	N161905
Xanthomonas perforans	N162442
Xanthomonas phaseoli	N162375
Xanthomonas vasicola	N162166
Xylella fastidiosa	N162857
Yersinia enterocolitica	N142500
Yersinia pestis	N142754
