# Supplementary material for: Reconstruction of the last bacterial common ancestor from 183 pangenomes reveals a versatile ancient core genome
Source: Genome Biol. 2023 Aug 8;24:183. doi: 10.1186/s13059-023-03028-2 (PMC10411014; doi:10.1186/s13059-023-03028-2)
Supplement: Supplementary file 3 — Additional file 3: DatasetS2. Species phylogenetic tree used for ancestral reconstruction. [file 13059_2023_3028_MOESM3_ESM.nwk]

((((((((((((((((((((N127213:0.20677,(N126915:0.03963,N127017:0.042205)N126903:0.04588)N126845:0.00714,(N133801:0.045985,((N134906:0.03632,(N135789:0.02671,N135381:0.031655)N135345:0.00103)N134905:0.00039,N134186:0.031095)N134022:0.00241)N133594:0.05885)N126844:0.0218,((N121766:0.08773,(N121844:0.04286,(N121942:0.02581,N122036:0.052645)N121941:0.00965)N121843:0.03436)N121695:0.00816,(((N123039:0.074105,N122765:0.04283)N122763:0.00913,N122396:0.064145)N122393:0.04219,N122189:0.07501)N122185:0.01928)N121694:0.05726)N121669:0.00701,((((N140717:0.031845,(N140658:0.02506,N140476:0.02419)N140468:0.00465)N140446:0.00413,N140892:0.04059)N140444:0.00728,N141018:0.05353)N140442:0.02793,N140347:0.11765)N140287:0.0371)N121668:0.03716,N121298:0.10062)N121131:0.06786,((N120680:0.074995,N120556:0.06124)N120534:0.0883,N120964:0.15665)N120526:0.04066)N120524:0.03416,((N143563:0.018705,N143487:0.027525)N143482:0.0917,(N142500:0.073925,N142754:0.07854)N142300:0.08648)N142257:0.02798)N120522:0.05585,(N119886:0.15513,N120024:0.19483)N119868:0.11131)N119627:0.14911,(((N144810:0.18171,((N144063:0.01275,N144306:0.01591)N144062:0.00091,N144365:0.0145)N144061:0.16989)N144054:0.04981,N144966:0.26885)N144052:0.07489,(N143955:0.244005,N143770:0.25375)N143748:0.15094)N143743:0.35446)N119488:0.07482,(((N116401:0.04288,(N116490:0.02917,N116563:0.02613)N116488:0.00658)N116400:0.15147,(N116738:0.1781,N117142:0.10807)N116723:0.05498)N116245:0.00521,N118319:0.284675)N116244:0.27951)N116006:0.03531,(N115742:0.05831,N115804:0.07133)N115580:0.2578)N115573:0.2483,(((((((N147872:0.03748,N148047:0.07766)N147841:0.01538,N147506:0.069955)N147439:0.06555,N147384:0.18574)N147227:0.02714,N150155:0.15567)N147226:0.02096,(N146766:0.18223,N146980:0.263355)N146759:0.01506)N146758:0.36509,N146557:0.51186)N146364:0.20569,(((N154620:0.19103,(((N155243:0.03009,N154962:0.04066)N154950:0.00632,N155405:0.05287)N154949:0.01893,N154769:0.04349)N154757:0.09852)N154261:0.12081,N150890:0.27216)N150734:0.03728,N150347:0.25435)N150313:0.28233)N146350:0.05665)N115565:0.02968,(N158996:0.883435,N159383:0.810325)N158934:0.15007)N115564:0.06366,(N163776:0.44716,((((((N162375:0.04639,N162442:0.0247)N162374:0.00145,N162235:0.03001)N162234:0.00911,(N162166:0.0449,N161905:0.08395)N161904:0.00712)N161902:0.01653,N162689:0.04132)N161899:0.08859,N162857:0.31044)N161895:0.06256,N161340:0.177495)N161004:0.61499)N160128:0.06706)N115561:0.07276,((((((N170411:0.05043,N170586:0.05621)N170337:0.01548,N170051:0.06959)N170030:0.01101,N170817:0.07148)N170029:0.05332,N169107:0.17187)N169047:0.34094,N167167:0.48895)N167093:0.16706,(N165117:0.08179,N165484:0.05614)N165116:0.71854)N164069:0.11945)N114685:0.12879,((((N181321:0.13409,N181046:0.2027)N180799:0.30926,N180305:0.27052)N179971:0.02468,(((N183227:0.03434,N183290:0.02623)N183216:0.18267,(N182608:0.05486,N182753:0.043535)N182566:0.17257)N182253:0.01607,(N182201:0.04785,N182000:0.04082)N181990:0.14718)N181790:0.11359)N179970:0.55766,N174849:1.01382)N172650:0.22921)N114575:0.19272,(((N105972:0.06227,N106109:0.04701)N105914:0.09988,N89733:0.25449)N89731:0.66543,((N87741:0.01968,N87372:0.039815)N87363:0.00346,N88121:0.048175)N87362:0.70291)N86770:0.41379)N86652:0.01691,(((((((N195901:0.17136,N196290:0.168255)N195886:0.02493,N195751:0.197165)N195598:0.09658,N195424:0.253985)N195267:0.06661,N194663:0.58131)N193759:0.11537,(N193088:0.426815,N192911:0.33367)N192562:0.02491)N192560:0.3997,N199885:0.60349)N192023:0.55326,(N204107:0.90679,N204743:0.79557)N202985:0.15898)N189895:0.04783)N86651:0.01877,(N206960:0.877815,N206565:0.80465)N206237:0.09228)N86641:0.10017,(((N75424:1.44682,(((N60728:0.314085,((((((N61983:0.10425,N62066:0.101695)N61975:0.23119,(N68961:0.15486,N69043:0.20483)N68945:0.08376)N61972:0.02396,(N61589:0.23627,N61739:0.170105)N61588:0.09026)N61537:0.08314,N61231:0.24707)N61167:0.02922,N69830:0.20467)N61166:0.0239,(N60833:0.177665,N60994:0.184865)N60790:0.10457)N60786:0.10699)N60701:0.31994,((((((((N38078:0.34104,N38181:0.24391)N38047:0.21546,N37694:0.30585)N37337:0.01895,N37257:0.40555)N37186:0.03041,(N36903:0.32821,N36979:0.51557)N36773:0.22851)N36656:0.03597,N38471:0.44935)N36654:0.03088,(((N39391:0.137525,N39484:0.18859)N39373:0.14605,N39230:0.34129)N39220:0.44484,(N38690:0.09012,N38835:0.05961)N38664:0.36215)N38632:0.08089)N36653:0.1011,(((N60454:0.19281,(N59481:0.04577,N59325:0.065605)N59323:0.0475)N59320:0.27312,N58435:0.28656)N58398:0.10527,(((((N44169:0.02906,N44254:0.02206)N44168:0.00959,N44040:0.03668)N44035:0.25049,(N57956:0.19073,(N44948:0.06465,N45009:0.19266)N44947:0.22984)N44783:0.08248)N43951:0.02903,(((N41419:0.29377,(N41683:0.10983,N41783:0.17873)N41682:0.08837)N41418:0.17865,N40392:0.375715)N40389:0.08105,N43723:0.18882)N40022:0.07725)N40014:0.17314,N39873:0.49363)N39734:0.23735)N39732:0.06358)N36652:0.18485,((N30163:0.04943,N29679:0.05269)N29674:0.00974,N33239:0.03485)N29673:0.30607)N29560:0.08618)N29558:0.04478,(((((N72014:0.07405,N71742:0.08442)N71640:0.06203,N71504:0.14206)N71426:0.02177,(N71279:0.027115,N71349:0.0273)N71206:0.13725)N71204:0.20548,N71040:0.29746)N70955:0.03132,(N72348:0.08272,(N72513:0.07603,(N72589:0.07567,N72796:0.077465)N72588:0.01957)N72412:0.03435)N72328:0.22517)N70358:0.13175)N29557:0.03395)N29555:0.30683,(((N85883:0.38456,N85420:0.56145)N85130:0.20329,N83886:0.77368)N83262:0.02266,((N77256:0.70652,N78593:0.47412)N76716:0.32761,N81622:1.0532)N75890:0.04631)N75888:0.17948)N28768:0.10292,(((N21682:0.482615,N20702:0.753905)N20200:0.01148,((N19148:0.55436,N18562:0.43623)N18195:0.04319,(N17077:0.27637,((N17171:0.260805,(N17292:0.09707,N17382:0.10985)N17291:0.14216)N17157:0.02579,(N18031:0.109975,N17924:0.09979)N17903:0.12375)N17150:0.0307)N17013:0.87211)N16077:0.11463)N15879:0.02583,((N14851:0.18765,N14474:0.18054)N14472:0.51247,((N13283:0.14921,N9371:0.9437)N9221:0.15746,N8009:0.25397)N8004:0.18516)N8000:0.31839)N7504:0.49589)N6411:0.11582);
