# Supplementary material for: Reconstruction of the last bacterial common ancestor from 183 pangenomes reveals a versatile ancient core genome
Source: Genome Biol. 2023 Aug 8;24:183. doi: 10.1186/s13059-023-03028-2 (PMC10411014; doi:10.1186/s13059-023-03028-2)
Supplement: Supplementary file 4 — Additional file 4: DatasetS3. Results of benchmarking experiments for estimating true gene frequencies and genome-specific gene recovery rates from pangenomes. [file 13059_2023_3028_MOESM4_ESM.xlsx]

## Sheet: Legend
Q_vs_quality
	Spearman correlations between estimated genome-specific gene recovery rates (q) and various genome quality metrics provided by GTDB.
		For five species, all values are blank as all genomes had estimated q = 1.0, resulting in no variation with which to compute correlation.
		Similarly, for Chlamydia trachomatis, all genomes had identical L50, resulting in no variation with which to compute correlation.
Q_vs_quality_single_contig
	Estimated genome-specific gene recovery rates (q) and quality metrics provided by GTDB for all genome assemblies with exactly one contig.
bootstrapping_robustness
	Pairwise Spearman correlations for final parameter values when re-estimating parameters on randomly sampled genome subsets, for six species.
		For each species, 90% of genomes were randomly sampled 10 times and used to estimate parameters.
		Each row indicates the Spearman correlation between parameters derived from a pair of random samplings (10 samplings choose 2 = 45 pairs).
gene_frequency_fits
	Results of fitting estimated (est) and initial observed (init) gene frequency distributions to either the Power (pwr) or Exponential (exp) models by species.
		R^2 and MAE between fitted and input gene frequency distributions are included for all four fitting pairs (est vs. pwr, init vs. pwr, est vs. exp, init vs. exp).
		R^2 and MAE are calculated for both gene frequency distributions (P) and corresponding cumulative distributions (F).
		Also includes final fitted parameters for all four fitting pairs.
		Species are sorted by genome count.
core_genome_comparisons
	Comparison of core genome sizes and gene content for three definitions of core genome
		est9999_size: Number of genes with estimated frequency > 99.99%
		obs99_size: Number of genes with observed frequency > 99%
		obs95_size: Number of genes with observed frequency > 95%
		est9999_obs99: Jaccard similarity between genes with estimated frequency > 99.99% vs. observed frequency > 99%
		est9999_obs95: Jaccard similarity between genes with estimated frequency > 99.99% vs. observed frequency > 95%
		obs99_obs95: : Jaccard similarity between genes with observed frequency > 99% vs. observed frequency > 95%

## Sheet: Q_vs_quality
species	num_contigs	N50	L50	completeness	contamination	strain_heterogeneity
Acinetobacter baumannii	-0.244604	0.287644	-0.282581	0.374323	-0.0259484	-0.106618
Acinetobacter indicus
Acinetobacter junii	0.0873657	0.30777	-0.273288	0.736218	-0.333714	-0.481366
Acinetobacter nosocomialis	-0.039662	0.164637	-0.130892	0.793821	-0.0607446	-0.0117804
Acinetobacter pittii	-0.0650286	0.0894141	-0.0748523	0.757006	-0.24009	-0.0688194
Acinetobacter radioresistens	-0.321758	0.606035	-0.566072	0.832328	-0.209581	-0.184199
Acinetobacter ursingii	0.224502	0.0338008	-0.0351679	0.627544	-0.103954	0.026935
Aeromonas caviae	0.124692	-0.078216	0.0914727	0.346883	0.171079	0.0465459
Aeromonas veronii	-0.0385914	0.0335455	-0.0083158	0.643794	0.110997	-0.0778012
Agathobacter rectalis	-0.364816	0.535822	-0.504074	0.761255	0.0289738	-0.194884
Aggregatibacter actinomycetemcomitans	0.41277	-0.429151	0.402478	0.431682	-0.200689	-0.398539
Agrobacterium sp000192635	-0.256418	0.25625	-0.167486	0.230347	-0.108491	-0.0922915
Agrobacterium tumefaciens	-0.0952382	0.0630737	-0.101219	0.32283	-0.0354993	-0.122648
Akkermansia muciniphila	0.0491455	0.052955	0.0310245	0.767399	-0.250652	-0.219507
Bacillus altitudinis	-0.0582385	0.153455	-0.146122	0.302486	0.131634	0.032511
Bacillus licheniformis	0.0418854	-0.0511349	0.0769549	0.243777	-0.030193	-0.0354169
Bacillus safensis	-0.124984	0.152768	-0.152708	0.75427	-0.297664	-0.536394
Bacillus subtilis	0.0205893	-0.0736695	0.0188817	0.538103	-0.229855	-0.242296
Bacillus velezensis	0.0566391	-0.0252652	0.0526119	0.343637	-0.030033	-0.116466
Bacillus_A anthracis	-0.179078	0.213519	-0.195416	0.547835	-0.193474	-0.233292
Bacillus_A mycoides	0.103382	-0.104128	0.10155	0.245701	-0.0691122	-0.255157
Bacillus_A pseudomycoides	0.209542	-0.216509	0.202916	0.259312	-0.126868	0.0283881
Bacillus_A toyonensis	-0.0448803	0.0489476	-0.0801427	0.558337	0.0778875	-0.166066
Bacteroides fragilis	-0.368101	0.398543	-0.370105	0.744933	-0.168488	0.0252433
Bacteroides uniformis	-0.0219259	0.123399	-0.07415	0.752764	-0.0259926	-0.104048
Bacteroides xylanisolvens	-0.205907	0.189327	-0.214609	0.671197	-0.242217	-0.088644
Bifidobacterium adolescentis	-0.272017	0.393731	-0.427074	0.704675	-0.108923	-0.372639
Bifidobacterium bifidum	-0.0889951	0.126559	-0.170911	0.489783	-0.256929	-0.602596
Bifidobacterium breve	-0.181722	0.29073	-0.273656	0.625904	0.0734045	0.10836
Bifidobacterium globosum	-0.276075	0.318805	-0.310632	0.337204	0.162424	0.0926021
Bifidobacterium longum	-0.182572	0.205484	-0.182251	0.64074	-0.313248	-0.172973
Bifidobacterium pseudocatenulatum	-0.234816	0.22761	-0.27663	0.929608	-0.101918	-0.0797245
Bordetella pertussis	-0.217099	0.204492	-0.217948	0.539701	-0.131225	-0.018626
Borreliella burgdorferi	-0.498473	0.530442	-0.748424	0.776768	-0.629344	0.0455708
Brucella melitensis	-0.126377	-0.0328995	-0.0144771	0.621219	0.0111549	-0.290537
Burkholderia cenocepacia	-0.101068	0.136857	-0.0950887	0.588875	-0.0730114	-0.039298
Burkholderia cepacia	0.262277	-0.12955	0.133487	0.570969	-0.0746297	-0.304504
Burkholderia mallei	-0.0219714	0.00229865	0.00434595	0.562203	-0.034887	-0.198159
Burkholderia multivorans	-0.321363	0.223121	-0.178572	0.222691	-0.17529	-0.105714
Burkholderia ubonensis	-0.0118662	0.102459	-0.058129	0.319048	0.0501591	-0.0989679
CAG-791 sp900317555	-0.694754	0.740004	-0.738456	0.768219	-0.0580817	-0.00518178
Campylobacter_D coli	-0.0952228	0.172503	-0.148558	0.383176	-0.297526	-0.255524
Campylobacter_D coli_A
Campylobacter_D jejuni	0.198476	-0.0848835	0.134143	0.474834	-0.157038	-0.227533
Chlamydia trachomatis	-0.170116	0.0939037		0.405913	0.0344647	0.0344581
Citrobacter braakii	0.133608	-0.106906	0.135633	0.695784	0.0594763	0.0632907
Citrobacter freundii	0.0648041	0.0146574	0.0107914	0.428897	-0.080885	-0.147067
Clostridioides difficile	-0.35745	0.479592	-0.480756	0.713093	-0.19286	-0.3527
Clostridium_F botulinum	-0.260566	0.266534	-0.303558	0.749746	-0.0861479	-0.129889
Clostridium_P perfringens	0.0475757	0.0111594	0.00107579	0.533387	-0.0272035	-0.102214
Corynebacterium diphtheriae	-0.190981	0.0219655	-0.0549369	0.641637	-0.09311	-0.00784729
Corynebacterium pseudotuberculosis	-0.221191	-0.0670829	0.0399633	0.61286	-0.454433	-0.350789
Cronobacter sakazakii	-0.524575	0.518399	-0.487547	0.607318	-0.269607	-0.10248
Cutibacterium acnes	-0.0704325	0.0323141	0.0114844	0.0259498	0.180606	0.0282947
Enterobacter cloacae	-0.0428211	0.0172448	-0.0132969	0.550232	-0.307785	-0.268796
Enterobacter cloacae_M	0.347391	-0.0332953	0.0904073	0.538351	0.152397	-0.112188
Enterobacter hormaechei_A	-0.0690798	0.191671	-0.180988	0.409137	-0.113816	-0.191018
Enterobacter kobei	0.157808	-0.0640053	0.0928196	0.493095	0.0752726	-0.0327149
Enterobacter roggenkampii	-0.172642	0.230088	-0.236971	0.275691	-0.184613	-0.123236
Enterococcus faecalis	-0.061925	0.0885517	-0.100924	0.239887	-0.0841199	-0.136193
Enterococcus_B faecium	-0.190352	0.237187	-0.228786	0.455462	-0.139407	-0.173471
Enterococcus_B hirae	-0.253077	0.33292	-0.350935	0.703244	0.00620692	-0.22351
Enterococcus_B lactis	-0.0336444	0.109403	-0.102236	0.490613	0.00825068	-0.100131
Erwinia amylovora	0.220341	-0.175099	0.166441	0.374688	-0.300658	-0.300108
Escherichia albertii	0.0821321	-0.0402155	0.0530082	0.263782	-0.165696	-0.314452
Escherichia coli	-0.190621	0.265379	-0.275312	0.774937	-0.367173	-0.195175
Escherichia coli_D	0.0253641	-0.00420937	0.0151376	0.741406	-0.116815	-0.0210059
Escherichia dysenteriae	0.118221	-0.0056711	0.0236019	0.680465	-0.00845736	0.0229583
Escherichia flexneri	-0.122386	0.185221	-0.184385	0.588737	-0.174649	-0.0610191
Flavobacterium psychrophilum	-0.289303	0.262069	-0.234817	0.687231	-0.322695	-0.34335
Francisella tularensis	0.234806	-0.284416	0.277418	0.642058	-0.384581	-0.219862
GCF-000787395 sp000787395	-0.388339	0.423054	-0.476612	0.303272	-0.0997543	-0.35868
Glaesserella parasuis	0.234092	-0.200178	0.236849	0.516651	0.041687	-0.0627789
Haemophilus influenzae	-0.0278358	0.0690475	-0.0910442	0.233351	-0.205221	-0.135014
Haemophilus influenzae_E	-0.18518	0.167618	-0.199388	0.225406	-0.0859143	-0.0562066
Haemophilus influenzae_F	0.245257	-0.234214	0.25448	0.266667	-0.0355191	0.0758187
Helicobacter pylori	-0.125695	0.103959	-0.102767	0.311537	-0.25274	-0.198896
Helicobacter pylori_BU	-0.0695607	-0.00553008	-0.0128565	0.280841	-0.32171	-0.167501
Helicobacter pylori_C	0.0543341	-0.0703955	0.0824762	0.247729	-0.119203	0.00940698
Klebsiella aerogenes	0.0621023	-0.0859792	0.0948832	0.512532	-0.0699826	-0.0455196
Klebsiella pneumoniae	-0.0543449	0.130158	-0.131525	0.529036	-0.154599	-0.17502
Klebsiella quasipneumoniae	-0.19753	0.18228	-0.179646	0.371494	-0.093467	-0.051635
Klebsiella variicola	0.0688529	0.0286729	-0.0465654	0.546744	-0.0638011	-0.175481
Klebsiella_A grimontii	0.106084	-0.0488367	0.0535006	0.639954	0.177685	-0.147218
Klebsiella_A michiganensis	0.443606	-0.294899	0.323517	0.680132	0.27054	0.141448
Klebsiella_A oxytoca	0.126912	0.0562943	-0.0324045	0.472255	0.0107695	-0.0874534
Lacticaseibacillus paracasei	-0.336139	0.428203	-0.429964	0.453051	-0.42185	-0.259127
Lacticaseibacillus rhamnosus	-0.198985	0.257807	-0.21742	0.650497	-0.366802	-0.174693
Lactiplantibacillus plantarum	-0.197909	0.259444	-0.193493	0.352374	0.152433	-0.10076
Lactobacillus crispatus	-0.129973	0.239086	-0.20146	0.284926	-0.0339578	0.0299534
Lactobacillus delbrueckii	0.00254872	-0.0538893	0.00841534	0.578698	0.174621	0.117919
Lactobacillus helveticus	-0.122479	0.0548257	-0.0236184	0.537031	-0.102189	-0.0850157
Lactococcus lactis	-0.0534493	0.253321	-0.227657	0.512774	-0.0261631	-0.00538728
Leclercia adecarboxylata	-0.49867	0.551505	-0.576744	0.748137	-0.190906	-0.538481
Legionella pneumophila	-0.154666	0.146395	-0.143943	0.555163	-0.0759059	0.0377144
Leptospira interrogans	-0.216894	0.252522	-0.24898	0.367396	-0.355263	-0.219334
Leuconostoc mesenteroides	-0.0369153	0.133634	-0.0711817	0.572118	0.0207516	0.0703349
Ligilactobacillus salivarius	0.083674	-0.0280414	0.0268576	0.368955	-0.0772835	0.00600756
Limosilactobacillus fermentum	-0.0732495	0.123296	-0.0783355	0.663534	-0.224063	-0.193213
Limosilactobacillus reuteri	-0.13583	0.207615	-0.184733	0.513109	-0.164011	-0.108275
Listeria monocytogenes	0.0440662	0.0371613	-0.033693	0.427891	-0.0528919	-0.107262
Listeria monocytogenes_B	0.104964	-0.0172038	0.000287057	0.570676	-0.000697293	0.0475581
Listeria monocytogenes_C
Mannheimia haemolytica	0.0538898	0.0295624	0.0573625	0.484155	-0.070796	-0.0986563
Mesorhizobium muleiense	0.0407241	0.0519233	-0.119251	0.324985	0.127129	0.100861
Mesorhizobium sp002294985	-0.589368	0.599983	-0.605009	0.27165	-0.358977	-0.161108
Micrococcus luteus	-0.205778	0.267674	-0.288101	0.63905	-0.153755	-0.203992
Moraxella catarrhalis	-0.179865	0.25115	-0.249098	0.408613	0.107659	0.0652282
Morganella morganii	0.0254292	0.0330622	0.0495877	0.476281	-0.212907	0.0353361
Mycobacterium abscessus	-0.144872	0.104755	-0.111447	0.522064	-0.107038	-0.16011
Mycobacterium avium	-0.370169	0.433178	-0.423102	0.624505	-0.240349	-0.0743103
Mycobacterium tuberculosis	-0.340521	0.346723	-0.365425	0.209214	-0.258063	-0.199113
Mycoplasmoides pneumoniae	-0.198107	0.222737	-0.239333	-0.214803	0.0291545	0.0204082
Neisseria gonorrhoeae	-0.0816474	0.0920639	-0.0680168	0.499115	-0.217956	-0.297399
Neisseria meningitidis	-0.0028583	0.057087	-0.0753697	0.399638	-0.408675	-0.485329
Oenococcus oeni	-0.274536	0.319239	-0.321377	0.372703	-0.219803	0.0158573
Pantoea agglomerans	0.184045	-0.0972896	0.0758912	0.553026	0.169767	-0.0756498
Pantoea ananatis	-0.283624	0.319633	-0.309629	0.292511	0.0312377	-0.202228
Parabacteroides distasonis	-0.3703	0.428288	-0.428584	0.767162	-0.14593	-0.0878737
Pasteurella multocida	0.225606	-0.230835	0.264559	0.650809	-0.150302	-0.196133
Pediococcus acidilactici	0.112328	-0.127036	0.126093	0.849094	-0.378958	-0.361274
Phocaeicola vulgatus	-0.181264	0.230937	-0.219678	0.900983	-0.345104	-0.20009
Porphyromonas gingivalis	0.146403	-0.0679695	0.146494	0.229758	0.0924005	0.0288636
Prevotella copri	-0.0704211	0.208238	-0.139656	0.728023	0.179499	0.274228
Priestia megaterium	0.207998	-0.149426	0.167144	0.569547	0.1028	-0.0878274
Proteus mirabilis	-0.0235145	0.035124	-0.00143105	0.749387	-0.124681	-0.0458353
Pseudomonas aeruginosa	-0.243295	0.287276	-0.272821	0.570524	-0.111301	-0.176105
Pseudomonas_A stutzeri	-0.311255	0.419844	-0.372847	0.77428	0.174068	-0.128154
Pseudomonas_E amygdali	-0.424827	0.45439	-0.432485	0.548276	-0.124303	-0.213401
Pseudomonas_E avellanae	-0.507166	0.476946	-0.477289	0.614944	-0.200832	-0.156059
Pseudomonas_E hunanensis	-0.134527	0.198414	-0.208488	0.522919	-0.218482	-0.229356
Pseudomonas_E syringae	-0.300232	0.385575	-0.396021	0.648185	-0.224903	-0.277343
Pseudomonas_E viridiflava	-0.490131	0.50153	-0.483955	0.210845	-0.150023	-0.109243
Raoultella ornithinolytica	0.0401229	0.000776681	-0.0139357	0.630564	0.409858	0.183274
Rathayibacter sp002930885	0.217642	-0.226637	0.227751	0.00495292	-0.170857	0.0494323
Rhizobium leguminosarum
Rhizobium ruizarguesonis	-0.184301	0.0254773	-0.164695	-0.0358007	-0.00246404	-0.0762624
Ruminococcus_E sp900317315	-0.574132	0.619399	-0.615052	0.546824	-0.194172	0.194307
Salmonella enterica	-0.0550747	0.107289	-0.0956121	0.830395	-0.221633	-0.181986
Serratia marcescens_I	0.0402648	0.0368389	-0.0199741	0.31793	0.060328	-0.172396
Serratia marcescens_K	-0.294307	0.258664	-0.253196	0.00295413	0.145947	0.0702129
Sinorhizobium medicae	-0.528698	0.50999	-0.456494	0.7343	-0.193276	-0.053836
Sinorhizobium meliloti	-0.518111	0.525944	-0.533168	0.365159	-0.194816	-0.175284
Staphylococcus argenteus
Staphylococcus aureus	-0.180061	0.215502	-0.207948	0.450953	-0.0790713	-0.219363
Staphylococcus capitis	-0.183247	0.173226	-0.164984	-0.0499289	0.026862	-0.404825
Staphylococcus chromogenes	0.161459	-0.125109	0.114859	0.460466	0.0826069	0.0419691
Staphylococcus epidermidis	-0.23729	0.319024	-0.30999	0.495475	-0.194074	-0.323502
Staphylococcus haemolyticus	-0.443837	0.486383	-0.484225	0.479207	-0.262218	-0.095433
Staphylococcus hominis	-0.160562	0.249197	-0.227525	0.213858	0.00201383	-0.0289873
Staphylococcus pseudintermedius	0.257498	-0.237481	0.203015	0.708493	-0.231884	-0.415102
Staphylococcus saprophyticus	0.0110415	0.321907	-0.265108	0.809391	0.206943	0.114981
Staphylococcus simulans	-0.193251	0.186551	-0.190371	0.44708	-0.160913	0.0274872
Staphylococcus_A sciuri	-0.212382	0.227071	-0.227869	0.449622	0.0694987	-0.315519
Stenotrophomonas maltophilia	-0.301986	0.405968	-0.322621	0.752841	0.0535187	-0.138986
Streptococcus agalactiae	-0.0246444	0.0621558	-0.0374609	0.576713	-0.111526	-0.223076
Streptococcus anginosus	-0.237541	0.191794	-0.206235	0.428274	0.152138	0.0320661
Streptococcus dysgalactiae	0.255057	-0.161402	0.252577	0.579895	-0.0977761	-0.0806705
Streptococcus equi	0.0561499	-0.141491	0.132361	0.524574	0.323811	-0.287312
Streptococcus mutans	-0.0498097	0.0361561	-0.0347186	0.298241	0.0333498	-0.091962
Streptococcus pneumoniae	-0.115789	0.202859	-0.197657	0.25266	-0.0660374	-0.0568628
Streptococcus pseudopneumoniae	-0.2605	0.270158	-0.232408	0.318526	-0.0620755	-0.168284
Streptococcus pyogenes	-0.0680267	0.0862869	-0.120406	0.197879	-0.169072	-0.0581183
Streptococcus suis	-0.114778	0.145844	-0.137339	0.351769	-0.17706	-0.241558
Streptococcus suis_P	0.11124	-0.0186494	-0.00327699	0.520945	-0.0328	-0.151924
Streptococcus suis_W	0.29043	-0.273385	0.295035	0.57719	-0.329131	-0.32661
Streptomyces albidoflavus	0.143506	-0.193545	0.246695	0.63494	0.118802	-0.0767964
Vibrio cholerae	-0.133173	0.173035	-0.159377	0.559545	-0.203449	-0.272153
Vibrio cyclitrophicus
Vibrio lentus	-0.0522168	-0.0274154	0.0481531	0.29592	-0.00808713	0.0651138
Vibrio parahaemolyticus	-0.0977301	0.0419403	-0.0254096	0.751804	-0.118422	-0.217753
Vibrio splendidus	-0.0243317	0.0559309	-0.0490913	0.391254	0.064992	-0.184589
Vibrio vulnificus	-0.141765	0.0953866	-0.114452	0.677724	-0.132886	0.036054
Wolbachia pipientis	-0.79318	0.770635	-0.755183	0.802115	-0.698056	-0.442816
Xanthomonas arboricola	-0.174773	0.178412	-0.18253	0.476548	0.0824395	0.149585
Xanthomonas citri	-0.270011	0.327276	-0.294926	0.352502	-0.0633886	-0.113657
Xanthomonas oryzae	-0.287832	0.318366	-0.313397	0.515342	-0.320937	-0.0939165
Xanthomonas perforans	-0.816493	0.767895	-0.757812	0.758849	-0.606189	-0.523725
Xanthomonas phaseoli	-0.176604	0.171313	-0.177647	0.282316	-0.463603	-0.251732
Xanthomonas vasicola	0.0454316	0.0412466	0.0654725	0.398542	-0.271075	0.100387
Xylella fastidiosa	-0.0570825	0.194288	-0.15839	0.514646	-0.181224	-0.411176
Yersinia enterocolitica	-0.138584	0.138082	-0.131931	0.229212	-0.0346944	0.0369665
Yersinia pestis	-0.374232	0.387343	-0.383247	0.596554	-0.179729	-0.0249761

## Sheet: Q_vs_quality_single_contig
accession	GTDB_species	q	num_contigs	N50	L50	completeness	contamination	strain_heterogeneity
GCF_004101685.1	Acinetobacter baumannii	1	1	3937511	1	99.98	2.97	87.5
GCF_001261895.2	Acinetobacter baumannii	1	1	3819158	1	100	0.82	0
GCF_001077555.2	Acinetobacter baumannii	0.996649	1	3947826	1	100	0.33	0
GCF_000828795.1	Acinetobacter baumannii	0.998584	1	4021920	1	99.19	0.8	42.86
GCF_006385075.1	Acinetobacter baumannii	1	1	4130187	1	100	0	0
GCF_000226275.2	Acinetobacter baumannii	1	1	4022275	1	99.98	0.61	0
GCF_000746605.1	Acinetobacter baumannii	1	1	3803317	1	100	0.12	100
GCF_000746645.1	Acinetobacter baumannii	0.998744	1	4335793	1	100	0.82	16.67
GCF_000761175.1	Acinetobacter baumannii	0.99513	1	3875775	1	99.73	0.82	16.67
GCF_004794275.2	Acinetobacter baumannii	0.999961	1	3971718	1	100	0.27	0
GCF_004354165.1	Acinetobacter baumannii	1	1	3783653	1	100	0	0
GCF_004354145.1	Acinetobacter baumannii	1	1	3954288	1	100	0	0
GCF_004354125.1	Acinetobacter baumannii	1	1	3975250	1	100	0.64	100
GCF_001721705.1	Acinetobacter baumannii	1	1	3719282	1	100	0	0
GCA_001628795.1	Acinetobacter baumannii	0.92145	1	3976746	1	99.35	0	0
GCF_002762095.1	Acinetobacter baumannii	1	1	3966912	1	99.98	0.61	0
GCF_002082845.1	Acinetobacter baumannii	1	1	3972565	1	99.98	0.61	0
GCF_002082805.1	Acinetobacter baumannii	1	1	3870945	1	100	0	0
GCF_002082745.1	Acinetobacter baumannii	1	1	3884414	1	99.56	0.61	0
GCA_000372585.2	Acinetobacter baumannii	0.984821	1	3937175	1	98.95	0	0
GCF_000302575.1	Acinetobacter baumannii	0.980588	1	3957368	1	97.58	2.31	86.96
GCF_001578145.1	Acinetobacter baumannii	1	1	4172609	1	99.59	0.68	0
GCF_002803025.2	Acinetobacter baumannii	1	1	3759495	1	100	0	0
GCF_001573125.1	Acinetobacter baumannii	1	1	3908399	1	99.98	0.61	0
GCF_000368185.1	Acinetobacter baumannii	1	1	3953145	1	100	0	0
GCF_002948925.1	Acinetobacter baumannii	0.997791	1	3871930	1	100	0.27	100
GCF_009455505.1	Acinetobacter baumannii	0.997126	1	4092125	1	99.54	1.02	20
GCF_009498335.1	Acinetobacter baumannii	0.993363	1	4030371	1	99.88	0.63	0
GCF_009428985.1	Acinetobacter baumannii	0.999827	1	4250546	1	100	0.27	50
GCF_009833005.1	Acinetobacter baumannii	0.97925	1	3809822	1	100	0.82	100
GCF_000498375.2	Acinetobacter baumannii	0.99444	1	4178958	1	99.59	0.61	0
GCF_008124045.1	Acinetobacter baumannii	1	1	3843574	1	100	0.41	0
GCF_009734145.1	Acinetobacter indicus	1	1	3256420	1	99.89	0.27	0
GCF_002953575.2	Acinetobacter indicus	1	1	3157380	1	99.93	0.27	0
GCF_002761875.1	Acinetobacter junii	1	1	3288057	1	100	0.27	0
GCF_001941805.1	Acinetobacter junii	1	1	3378307	1	100	0	0
GCF_003143895.1	Acinetobacter nosocomialis	1	1	4010110	1	99.18	0	0
GCF_004792395.1	Acinetobacter nosocomialis	1	1	3793191	1	100	0.27	0
GCF_000368085.1	Acinetobacter nosocomialis	1	1	3906876	1	100	0	0
GCF_002951295.1	Acinetobacter nosocomialis	1	1	4002679	1	100	0	0
GCF_004295305.1	Acinetobacter nosocomialis	1	1	3958196	1	100	0.14	0
GCA_006351765.1	Acinetobacter pittii	1	1	3919498	1	100	0.27	0
GCF_009931315.1	Acinetobacter pittii	1	1	3990427	1	100	0.55	0
GCA_003354845.1	Acinetobacter pittii	0.608836	1	4176213	1	93.34	0.81	0
GCF_000191145.1	Acinetobacter pittii	0.983133	1	3862530	1	99.77	0	0
GCF_002993105.1	Acinetobacter radioresistens	1	1	3132860	1	99.59	0	0
GCF_003258335.1	Acinetobacter radioresistens	1	1	3089777	1	100	0.27	0
GCA_003294925.1	Aeromonas caviae	0.904637	1	4690132	1	99.27	0	0
GCF_000783715.2	Aeromonas caviae	1	1	4555415	1	99.97	0	0
GCA_000959705.2	Aeromonas caviae	0.896554	1	4551368	1	99.38	0	0
GCF_000783775.2	Aeromonas caviae	1	1	4518310	1	99.97	0	0
GCF_007179295.1	Aeromonas caviae	1	1	4684096	1	99.67	0	0
GCF_003294895.1	Aeromonas caviae	0.969302	1	4650143	1	100	0	0
GCF_003294855.1	Aeromonas caviae	1	1	4702913	1	99.97	0	0
GCF_003722175.1	Aeromonas veronii	1	1	4683931	1	100	0	0
GCA_001634345.1	Aeromonas veronii	0.943634	1	4584103	1	100	0	0
GCF_000204115.1	Aeromonas veronii	1	1	4551783	1	100	0	0
GCF_009834065.1	Aeromonas veronii	1	1	4807642	1	100	0	0
GCF_001593245.1	Aeromonas veronii	1	1	4923009	1	100	0	0
GCF_011045495.1	Aeromonas veronii	1	1	4711383	1	100	0.58	100
GCF_002803945.1	Aeromonas veronii	1	1	4773186	1	100	0	0
GCF_002803925.1	Aeromonas veronii	0.933433	1	4283286	1	92.98	0	0
GCF_000020605.1	Agathobacter rectalis	1	1	3449685	1	99.28	0	0
GCF_902387715.1	Agathobacter rectalis	1	1	3449685	1	99.28	0	0
GCA_000209955.1	Agathobacter rectalis	1	1	3698419	1	99.52	2.58	0
GCA_000209935.1	Agathobacter rectalis	1	1	3344951	1	99.28	1.21	0
GCA_000241025.2	Aggregatibacter actinomycetemcomitans	0.967851	1	2136808	1	99.55	0	0
GCF_008086365.1	Aggregatibacter actinomycetemcomitans	0.98035	1	2316234	1	99.89	0.45	50
GCF_008086385.1	Aggregatibacter actinomycetemcomitans	0.975094	1	2298901	1	99.55	0.23	0
GCF_008086405.1	Aggregatibacter actinomycetemcomitans	1	1	2284248	1	99.66	0.23	100
GCF_001547775.1	Aggregatibacter actinomycetemcomitans	0.987419	1	2382853	1	99.45	0.23	0
GCF_000163615.3	Aggregatibacter actinomycetemcomitans	1	1	2308962	1	99.66	0.23	0
GCF_001594245.1	Aggregatibacter actinomycetemcomitans	1	1	2129092	1	99.89	0.08	0
GCF_001594265.1	Aggregatibacter actinomycetemcomitans	1	1	2367908	1	99.89	0.23	0
GCF_001690155.1	Aggregatibacter actinomycetemcomitans	1	1	2291252	1	99.89	0.23	0
GCF_000604045.1	Aggregatibacter actinomycetemcomitans	1	1	2105503	1	99.66	0	0
GCF_003716935.1	Akkermansia muciniphila	0.959594	1	2663833	1	97.73	0	0
GCF_001688765.2	Akkermansia muciniphila	1	1	2745278	1	97.96	0	0
GCF_004101765.1	Akkermansia muciniphila	1	1	2819944	1	97.05	0.68	100
GCF_000020225.1	Akkermansia muciniphila	1	1	2664102	1	97.96	0	0
GCF_003716975.1	Akkermansia muciniphila	1	1	2764211	1	97.96	0	0
GCF_008000975.1	Akkermansia muciniphila	1	1	2664043	1	97.96	0	0
GCF_003716955.1	Akkermansia muciniphila	1	1	2664010	1	97.28	0	0
GCF_002885265.1	Akkermansia muciniphila	1	1	2762447	1	97.96	0	0
GCF_004015285.1	Akkermansia muciniphila	0.948983	1	2763965	1	97.05	0.68	0
GCF_003716915.1	Akkermansia muciniphila	1	1	2772237	1	97.96	0	0
GCF_004015265.1	Akkermansia muciniphila	1	1	2824041	1	97.96	0	0
GCF_004015245.1	Akkermansia muciniphila	1	1	2799431	1	97.96	0	0
GCF_004015205.1	Akkermansia muciniphila	1	1	2770073	1	97.96	0	0
GCF_004015125.1	Akkermansia muciniphila	1	1	2724161	1	97.96	0	0
GCF_004015105.1	Akkermansia muciniphila	1	1	2724248	1	97.96	0	0
GCF_004015005.1	Akkermansia muciniphila	0.941446	1	2763834	1	96.37	0	0
GCF_004015025.1	Akkermansia muciniphila	1	1	2764311	1	97.96	0	0
GCF_004015065.1	Akkermansia muciniphila	1	1	2764188	1	97.96	0	0
GCF_004015085.1	Akkermansia muciniphila	1	1	2770124	1	97.73	0	0
GCF_004015225.1	Akkermansia muciniphila	1	1	2770146	1	97.73	0	0
GCF_004015345.1	Akkermansia muciniphila	0.978645	1	2724154	1	97.28	0	0
GCF_004015305.1	Akkermansia muciniphila	1	1	2770098	1	97.28	0	0
GCF_000723745.2	Akkermansia muciniphila	0.947141	1	2664738	1	96.6	0	0
GCF_001431145.1	Bacillus altitudinis	1	1	3793419	1	99.59	0.21	0
GCA_002953695.1	Bacillus altitudinis	1	1	3751533	1	99.59	0.21	0
GCF_004101925.1	Bacillus altitudinis	1	1	3829464	1	99.59	0	0
GCF_004563755.2	Bacillus altitudinis	1	1	3867833	1	99.59	0.21	0
GCF_001687085.1	Bacillus altitudinis	1	1	3659360	1	99.55	0	0
GCF_000590455.1	Bacillus altitudinis	1	1	3763493	1	99.17	0	0
GCF_002741745.1	Bacillus altitudinis	1	1	3765752	1	98.76	0	0
GCF_006715705.1	Bacillus altitudinis	1	1	3776934	1	99.59	0.21	0
GCF_001578165.1	Bacillus altitudinis	1	1	3860091	1	99.59	0.03	0
GCF_001548215.1	Bacillus altitudinis	1	1	3723433	1	99.55	0	0
GCF_001543165.1	Bacillus altitudinis	1	1	3745118	1	99.17	0	0
GCF_000972685.1	Bacillus altitudinis	1	1	3745123	1	99.59	0	0
GCF_007923025.1	Bacillus altitudinis	1	1	3748650	1	99.59	0	0
GCA_900637645.1	Bacillus licheniformis	0.965439	1	4226784	1	99.26	0	0
GCF_002074135.1	Bacillus licheniformis	1	1	4405338	1	99.03	0.59	0
GCF_000011645.1	Bacillus licheniformis	1	1	4222597	1	98.82	0	0
GCF_000008425.1	Bacillus licheniformis	1	1	4222645	1	98.82	0	0
GCF_002074115.1	Bacillus licheniformis	1	1	4475542	1	98.72	0	0
GCF_002074075.1	Bacillus licheniformis	1	1	4300706	1	98.72	0	0
GCF_006494795.1	Bacillus licheniformis	1	1	4280457	1	98.86	0	0
GCF_006974025.1	Bacillus licheniformis	0.9852	1	4341076	1	98.37	0.21	0
GCF_002236895.1	Bacillus licheniformis	1	1	4287720	1	99.03	0	0
GCF_001596055.1	Bacillus licheniformis	1	1	4252398	1	98.96	0	0
GCF_004526275.1	Bacillus licheniformis	0.991363	1	4230480	1	98.65	0	0
GCF_001726125.1	Bacillus licheniformis	1	1	4422181	1	99.15	0	0
GCF_004119755.1	Bacillus licheniformis	1	1	4419047	1	99.17	0	0
GCF_004119795.1	Bacillus licheniformis	1	1	4298206	1	98.96	0	0
GCF_002966955.1	Bacillus licheniformis	1	1	4332232	1	98.86	0	0
GCA_002953475.1	Bacillus licheniformis	1	1	4223986	1	98.96	0	0
GCF_000258125.2	Bacillus licheniformis	1	1	4286821	1	98.96	0	0
GCF_003097715.1	Bacillus safensis	1	1	3766664	1	99.59	0.21	0
GCA_009936195.2	Bacillus safensis	0.207201	1	3794970	1	82.34	1.24	0
GCF_000800825.1	Bacillus safensis	1	1	3708888	1	99.59	0.24	0
GCF_002077215.1	Bacillus safensis	1	1	3740842	1	99.59	0.21	0
GCF_001938685.1	Bacillus safensis	1	1	3735181	1	99.59	0.21	0
GCA_003660145.1	Bacillus safensis	1	1	3672548	1	99.59	0.21	0
GCF_008244765.1	Bacillus safensis	1	1	3786744	1	99.59	0.21	0
GCF_003610955.1	Bacillus subtilis	1	1	4214174	1	99.74	0.25	0
GCF_003612735.1	Bacillus subtilis	1	1	4145727	1	99.69	0.12	0
GCF_004119615.1	Bacillus subtilis	0.993363	1	4012178	1	99.81	0.19	0
GCF_000259365.1	Bacillus subtilis	1	1	4120406	1	99.81	0.4	0
GCF_004119655.1	Bacillus subtilis	0.983797	1	4126329	1	99.19	1.13	20
GCF_003665255.1	Bacillus subtilis	1	1	4199434	1	99.81	0.12	0
GCF_003665195.1	Bacillus subtilis	1	1	4202955	1	99.81	0.07	0
GCA_001596535.1	Bacillus subtilis	0.938098	1	4142635	1	98.91	0.5	0
GCF_003600785.1	Bacillus subtilis	1	1	4231912	1	99.8	0.56	25
GCF_004119815.1	Bacillus subtilis	1	1	4129860	1	99.81	0.12	0
GCF_001541905.1	Bacillus subtilis	1	1	4056281	1	99.44	0.12	0
GCF_002072735.1	Bacillus subtilis	1	1	4072961	1	99.81	0.26	0
GCA_003515125.1	Bacillus subtilis	1	1	4192717	1	98.62	0.12	0
GCF_001465815.1	Bacillus subtilis	1	1	4030837	1	99.73	0.19	0
GCF_000009045.1	Bacillus subtilis	1	1	4215606	1	99.81	0.25	0
GCF_002142595.1	Bacillus subtilis	1	1	3923177	1	99.29	0.12	0
GCF_009884005.1	Bacillus subtilis	1	1	4112497	1	99.81	0.12	0
GCF_004119695.1	Bacillus subtilis	1	1	4143637	1	99.63	0.5	0
GCF_009866865.1	Bacillus subtilis	1	1	4209045	1	99.44	1.24	0
GCF_009857115.1	Bacillus subtilis	1	1	4119195	1	99.81	0.25	0
GCA_003932815.1	Bacillus subtilis	0.49069	1	4077762	1	89.01	0.32	0
GCF_009662275.1	Bacillus subtilis	1	1	4166516	1	99.81	0.15	0
GCF_009662335.1	Bacillus subtilis	1	1	4103324	1	99.81	0.33	0
GCF_001720505.1	Bacillus subtilis	0.993076	1	4165121	1	99.72	0.25	0
GCF_004101345.1	Bacillus subtilis	1	1	4133206	1	99.81	0.5	0
GCF_002096095.1	Bacillus subtilis	1	1	4142593	1	99.81	0.99	50
GCF_004101405.1	Bacillus subtilis	1	1	4113808	1	99.79	0.12	0
GCF_004101425.1	Bacillus subtilis	1	1	4136114	1	99.81	0.17	0
GCF_004101445.1	Bacillus subtilis	1	1	4147136	1	99.81	0.12	0
GCF_004101485.1	Bacillus subtilis	1	1	4058528	1	99.69	0.25	0
GCF_004103875.1	Bacillus subtilis	1	1	4202080	1	99.72	0.12	0
GCF_001746575.1	Bacillus subtilis	0.98798	1	4010416	1	99.81	0.12	0
GCF_004101945.1	Bacillus subtilis	0.990201	1	4110138	1	99.26	0.81	23.08
GCF_004103595.1	Bacillus subtilis	1	1	4133685	1	99.81	0.57	0
GCF_009662375.1	Bacillus subtilis	1	1	4087720	1	99.81	0.12	0
GCF_000737405.1	Bacillus subtilis	1	1	4057487	1	99.81	0.25	0
GCF_000349795.1	Bacillus subtilis	1	1	4021944	1	99.81	0.12	0
GCF_004328925.1	Bacillus subtilis	1	1	4216133	1	99.79	0.12	0
GCF_009662235.1	Bacillus subtilis	1	1	4156459	1	99.81	0.5	0
GCF_009662195.1	Bacillus subtilis	1	1	4225362	1	99.81	0.68	0
GCF_009662175.1	Bacillus subtilis	1	1	4263919	1	99.81	0.12	0
GCF_009662155.1	Bacillus subtilis	1	1	4105407	1	99.81	0.15	0
GCF_009497815.1	Bacillus subtilis	1	1	4178124	1	99.81	1.61	96.77
GCF_009497795.1	Bacillus subtilis	1	1	4083694	1	99.81	0.13	0
GCF_004119555.1	Bacillus subtilis	1	1	4110403	1	99.81	0.12	0
GCF_001704095.1	Bacillus subtilis	1	1	4235115	1	99.81	0.12	0
GCF_000321395.1	Bacillus subtilis	0.983015	1	4043754	1	99.8	0.5	0
GCF_000706705.1	Bacillus subtilis	1	1	4039155	1	99.81	0.12	0
GCA_002556525.1	Bacillus subtilis	1	1	4192617	1	99.81	0.32	0
GCF_001719185.1	Bacillus subtilis	1	1	4100094	1	99.63	0.44	80
GCA_011765645.1	Bacillus subtilis	1	1	4142132	1	99.81	0.12	0
GCF_005234095.1	Bacillus subtilis	1	1	4063004	1	99.81	0.5	0
GCF_011456075.1	Bacillus subtilis	0.970489	1	4356270	1	99.44	0.5	0
GCF_002205435.1	Bacillus subtilis	1	1	4093698	1	99.55	0.12	0
GCF_002202055.1	Bacillus subtilis	1	1	4065429	1	99.69	0.12	0
GCF_002202035.1	Bacillus subtilis	1	1	4147173	1	99.81	0.12	0
GCF_002201955.1	Bacillus subtilis	1	1	3988630	1	99.44	0.5	0
GCF_002290305.1	Bacillus subtilis	1	1	4072939	1	99.44	0.52	12.5
GCF_005849145.1	Bacillus subtilis	1	1	4073059	1	99.42	0.26	0
GCF_002269175.1	Bacillus subtilis	0.983397	1	4014255	1	99.74	0.12	0
GCF_012648205.1	Bacillus subtilis	1	1	4059834	1	99.81	0.25	0
GCF_012931705.1	Bacillus subtilis	1	1	4227167	1	98.6	0.99	60
GCA_012534935.1	Bacillus subtilis	0.939629	1	4100930	1	98.84	1.1	18.75
GCF_000155325.1	Bacillus subtilis	0.98916	1	4214547	1	99.81	0.26	0
GCF_000155355.1	Bacillus subtilis	0.991941	1	4187615	1	98.7	0.12	0
GCF_000155375.1	Bacillus subtilis	0.994632	1	4214643	1	99.81	0.25	0
GCF_003148355.1	Bacillus subtilis	1	1	4120380	1	99.81	0.12	0
GCF_003184225.1	Bacillus subtilis	1	1	4040837	1	99.44	0.25	0
GCF_013009385.1	Bacillus subtilis	0.993215	1	4316079	1	98.52	0.25	0
GCA_003265285.1	Bacillus subtilis	0.689703	1	4326173	1	97.24	0.19	0
GCF_002220075.1	Bacillus subtilis	1	1	4215606	1	99.81	0.25	0
GCF_000523045.1	Bacillus subtilis	1	1	4043042	1	99.81	0.12	0
GCA_003324735.1	Bacillus subtilis	1	1	3982150	1	99.81	0.13	0
GCF_001015095.1	Bacillus subtilis	1	1	4025326	1	99.81	0.12	0
GCF_001808235.1	Bacillus subtilis	1	1	4013819	1	99.81	0.25	0
GCF_009017455.1	Bacillus subtilis	1	1	4049437	1	99.75	0.52	0
GCF_000978495.1	Bacillus subtilis	1	1	4069266	1	99.81	0.12	0
GCF_000973605.1	Bacillus subtilis	1	1	4012933	1	99.81	0.12	0
GCF_009914155.1	Bacillus subtilis	1	1	4089165	1	99.81	0.12	0
GCF_009913595.1	Bacillus subtilis	1	1	4145782	1	99.81	0.64	0
GCF_009913575.1	Bacillus subtilis	1	1	4047680	1	99.81	0.12	0
GCF_009913395.1	Bacillus subtilis	1	1	4102601	1	99.81	0.12	0
GCF_000952895.1	Bacillus subtilis	1	1	4233615	1	99.81	0.25	0
GCF_009913255.1	Bacillus subtilis	1	1	4025706	1	99.81	0.12	0
GCF_000338735.1	Bacillus subtilis	0.992937	1	4061186	1	99.81	0.12	0
GCF_004103555.1	Bacillus subtilis	1	1	4051556	1	99.81	0.12	0
GCF_000186745.1	Bacillus subtilis	1	1	4093599	1	99.81	0.12	0
GCF_000789295.1	Bacillus subtilis	1	1	4215367	1	99.81	0.25	0
GCF_002173715.1	Bacillus subtilis	1	1	3988649	1	99.44	0.5	0
GCF_002173695.1	Bacillus subtilis	1	1	3988602	1	99.39	0.5	0
GCF_000782835.1	Bacillus subtilis	1	1	4079669	1	99.69	0.54	0
GCF_000293765.1	Bacillus subtilis	1	1	4146839	1	99.81	0.25	0
GCF_009937745.1	Bacillus subtilis	1	1	4457201	1	99.81	7.47	23.91
GCF_003426125.1	Bacillus subtilis	0.990866	1	4060726	1	99.34	0.57	0
GCF_000227485.1	Bacillus subtilis	1	1	4011949	1	99.42	0.12	0
GCF_000769515.1	Bacillus velezensis	1	1	3941446	1	99.81	0.12	0
GCA_000772165.1	Bacillus velezensis	1	1	3959897	1	99.54	0	0
GCF_001752685.2	Bacillus velezensis	1	1	3921966	1	99.63	0.12	0
GCF_000772205.1	Bacillus velezensis	1	1	3981674	1	99.63	0	0
GCF_001854345.1	Bacillus velezensis	1	1	3884433	1	98.7	0.12	0
GCF_001593395.2	Bacillus velezensis	1	1	4167153	1	99.58	0.06	0
GCF_001874385.1	Bacillus velezensis	1	1	3957164	1	99.26	0.5	25
GCF_001889285.1	Bacillus velezensis	1	1	3989393	1	99.81	0.5	0
GCF_001889385.1	Bacillus velezensis	1	1	4117900	1	99.8	0.18	0
GCF_001175005.1	Bacillus velezensis	1	1	3922431	1	99.81	0.12	0
GCF_001023595.1	Bacillus velezensis	1	1	4009746	1	99.26	0	0
GCF_000988345.1	Bacillus velezensis	0.981622	1	4006637	1	99.73	0.12	0
GCF_000987825.1	Bacillus velezensis	1	1	4105955	1	99.8	0.12	0
GCF_000973585.1	Bacillus velezensis	1	1	4052546	1	99.63	0.64	14.29
GCF_000875875.2	Bacillus velezensis	1	1	4006441	1	99.37	0.12	0
GCF_000835145.1	Bacillus velezensis	1	1	3953361	1	99.81	0	0
GCF_000833005.1	Bacillus velezensis	1	1	3905973	1	99.81	0.12	0
GCF_000827045.1	Bacillus velezensis	1	1	4069641	1	99.81	0.41	100
GCF_001593765.1	Bacillus velezensis	1	1	4034636	1	99.63	0	0
GCF_000815275.2	Bacillus velezensis	0.982822	1	3933292	1	98.92	0.05	0
GCF_001593785.1	Bacillus velezensis	1	1	4005145	1	99.81	0	0
GCF_000815145.1	Bacillus velezensis	1	1	3982168	1	99.63	0	0
GCF_001596755.1	Bacillus velezensis	1	1	4006754	1	99.63	0.39	100
GCA_001634675.1	Bacillus velezensis	0.982186	1	3814720	1	97.58	0	0
GCF_000508265.1	Bacillus velezensis	1	1	3942754	1	99.63	0.27	0
GCF_000685725.1	Bacillus velezensis	1	1	4117023	1	99.81	0.28	0
GCF_000583065.1	Bacillus velezensis	1	1	3957904	1	99.63	0	0
GCF_001723585.1	Bacillus velezensis	1	1	4007450	1	99.8	0.5	0
GCF_000455565.1	Bacillus velezensis	1	1	4071167	1	99.81	0	0
GCF_003071465.1	Bacillus velezensis	1	1	3975084	1	99.63	0	0
GCF_002290045.1	Bacillus velezensis	0.987961	1	4179934	1	99.39	3.1	85.71
GCF_004135455.2	Bacillus velezensis	1	1	3925184	1	99.74	0.19	0
GCF_004119855.1	Bacillus velezensis	1	1	4235113	1	99.61	0.07	0
GCF_004119735.1	Bacillus velezensis	1	1	4144097	1	99.61	0.07	0
GCF_002243325.2	Bacillus velezensis	1	1	4162569	1	99.81	0.5	25
GCF_002237515.1	Bacillus velezensis	1	1	3979382	1	99.67	0	0
GCF_004119575.1	Bacillus velezensis	0.976841	1	4139533	1	99.33	0.07	0
GCF_012572025.1	Bacillus velezensis	0.985437	1	3929648	1	99.73	0	0
GCF_000341875.1	Bacillus velezensis	1	1	3910324	1	99.63	0	0
GCF_002201935.1	Bacillus velezensis	0.956488	1	4001762	1	98.95	0	0
GCF_004101805.1	Bacillus velezensis	1	1	3997902	1	99.63	0	0
GCF_003860445.1	Bacillus velezensis	1	1	4118468	1	99.63	0.01	0
GCF_002850475.1	Bacillus velezensis	1	1	3975220	1	99.07	0.12	0
GCF_007362635.1	Bacillus velezensis	1	1	4064151	1	99.81	0	0
GCF_003855275.1	Bacillus velezensis	1	1	3713516	1	99.69	0	0
GCF_003854915.1	Bacillus velezensis	1	1	4141063	1	99.81	0	0
GCF_006489275.1	Bacillus velezensis	1	1	3888990	1	99.63	0	0
GCF_003390415.1	Bacillus velezensis	1	1	3919798	1	99.48	0.12	0
GCF_008824205.1	Bacillus velezensis	0.991163	1	4118763	1	99.32	0.07	0
GCF_008807995.1	Bacillus velezensis	0.956651	1	3907893	1	99.67	0	0
GCF_009663035.1	Bacillus velezensis	1	1	3894709	1	99.5	0	0
GCF_009664145.1	Bacillus velezensis	1	1	3984544	1	99.07	0.12	0
GCF_002845365.1	Bacillus velezensis	1	1	3928489	1	99.63	0.12	0
GCF_009738165.1	Bacillus velezensis	1	1	4004056	1	99.63	0	0
GCF_002844125.1	Bacillus velezensis	1	1	4246605	1	99.81	0.19	0
GCF_009789615.1	Bacillus velezensis	0.983219	1	4035062	1	99.44	0	0
GCF_002843505.1	Bacillus velezensis	1	1	4041647	1	99.81	0.42	0
GCF_005696395.1	Bacillus velezensis	1	1	3900464	1	99.63	0	0
GCF_009834085.1	Bacillus velezensis	1	1	3986791	1	99.81	0.12	0
GCF_009856975.1	Bacillus velezensis	0.986118	1	3966723	1	99.81	0.12	14.29
GCF_000319475.1	Bacillus velezensis	0.990834	1	3961368	1	99.37	0	0
GCF_004799565.1	Bacillus velezensis	1	1	3947206	1	99.63	0	0
GCF_008727675.1	Bacillus velezensis	1	1	3995978	1	99.63	0.18	0
GCF_012647845.1	Bacillus velezensis	0.986711	1	3980571	1	99.75	0.37	100
GCF_002993245.1	Bacillus velezensis	0.988033	1	3921410	1	99.76	0.37	100
GCF_002157265.1	Bacillus velezensis	1	1	3922711	1	99.81	0.12	0
GCF_002105595.1	Bacillus velezensis	1	1	3963726	1	99.63	0	0
GCF_003184945.1	Bacillus velezensis	1	1	4184278	1	99.81	0.22	25
GCF_012226065.1	Bacillus velezensis	1	1	3889281	1	98.7	0.54	0
GCF_011784665.1	Bacillus velezensis	1	1	4065174	1	99.63	0.25	0
GCF_009931675.1	Bacillus velezensis	1	1	4050296	1	99.63	0.37	33.33
GCF_002741705.1	Bacillus velezensis	1	1	4197217	1	99.44	0.38	0
GCF_002761535.1	Bacillus velezensis	1	1	4006746	1	99.81	0	0
GCF_003150855.1	Bacillus velezensis	1	1	3913872	1	99.26	0.12	0
GCF_007923205.1	Bacillus velezensis	1	1	3952640	1	99.07	0.12	0
GCF_003149715.1	Bacillus velezensis	1	1	4041665	1	99.81	0	0
GCA_002763555.1	Bacillus velezensis	0.764039	1	3903499	1	94.86	0.1	0
GCF_002556565.1	Bacillus velezensis	1	1	3972310	1	99.81	0.1	0
GCF_008244925.1	Bacillus velezensis	1	1	3934563	1	99.63	0.37	0
GCF_006489235.1	Bacillus velezensis	1	1	3983303	1	99.81	0.01	0
GCF_008245105.1	Bacillus velezensis	0.847361	1	4018867	1	98.07	0.56	0
GCF_000455585.1	Bacillus velezensis	1	1	3889532	1	99.63	0	0
GCF_008534375.1	Bacillus velezensis	1	1	3993985	1	99.62	0.64	14.29
GCF_002764075.1	Bacillus velezensis	1	1	4061552	1	99.63	0	0
GCF_003546955.1	Bacillus velezensis	1	1	3978954	1	99.61	0.37	0
GCF_002796465.1	Bacillus velezensis	1	1	3995812	1	99.81	0	0
GCF_003076535.1	Bacillus velezensis	1	1	4013888	1	99.81	0	0
GCF_000283695.1	Bacillus velezensis	1	1	4019861	1	99.76	0.25	0
GCF_000015785.2	Bacillus velezensis	1	1	3918596	1	99.63	0	0
GCF_006489255.1	Bacillus velezensis	1	1	3983323	1	99.81	0.01	0
GCF_003047005.1	Bacillus velezensis	1	1	3893072	1	99.44	0.12	0
GCF_003047165.1	Bacillus velezensis	1	1	3899251	1	99.07	0.25	0
GCF_003441635.1	Bacillus velezensis	1	1	4009999	1	99.7	0.99	11.11
GCF_002688525.1	Bacillus velezensis	1	1	4090582	1	99.63	0.01	33.33
GCF_003721475.1	Bacillus velezensis	1	1	4074913	1	99.63	0	0
GCF_000259405.1	Bacillus velezensis	1	1	3899657	1	99.5	0	0
GCF_009913295.1	Bacillus velezensis	1	1	4044843	1	99.81	0.02	0
GCF_009913315.1	Bacillus velezensis	1	1	4018059	1	99.63	0	0
GCF_009913355.1	Bacillus velezensis	1	1	3963851	1	99.63	0.02	0
GCF_009914135.1	Bacillus velezensis	1	1	3971509	1	99.4	0.02	0
GCF_009914175.1	Bacillus velezensis	1	1	4088134	1	99.81	0.5	0
GCF_000262385.1	Bacillus velezensis	1	1	4238624	1	99.81	0.19	0
GCF_009906915.1	Bacillus velezensis	1	1	4203926	1	99.44	0	0
GCF_002795885.1	Bacillus velezensis	0.601173	1	4146154	1	90.66	0.67	0
GCF_000160915.1	Bacillus_A anthracis	0.994248	1	5730178	1	99.07	0.47	0
GCF_000008165.1	Bacillus_A anthracis	1	1	5228663	1	99.23	0.15	0
GCF_000007845.1	Bacillus_A anthracis	1	1	5227293	1	99.23	0.15	0
GCA_012273335.1	Bacillus_A anthracis	1	1	5255974	1	99.23	0.46	66.67
GCF_002833485.1	Bacillus_A anthracis	1	1	5230501	1	99.23	0	0
GCF_000161235.1	Bacillus_A anthracis	0.96733	1	5202904	1	98.42	0.52	0
GCF_000742695.1	Bacillus_A anthracis	1	1	5229650	1	99.23	0.15	0
GCF_000161695.1	Bacillus_A anthracis	0.990935	1	6002603	1	98.43	0.57	0
GCA_012273315.1	Bacillus_A anthracis	1	1	5251490	1	99.23	0.46	50
GCA_000747335.1	Bacillus_A anthracis	0.962098	1	5227170	1	98.95	0.18	0
GCF_009806595.1	Bacillus_A anthracis	1	1	5225746	1	99.23	0.15	0
GCA_004328845.1	Bacillus_A anthracis	0.998116	1	5294779	1	99.23	0.08	0
GCF_003410255.1	Bacillus_A anthracis	1	1	5231857	1	99.07	0.31	0
GCF_000161335.1	Bacillus_A mycoides	1	1	5799451	1	97.59	0.25	0
GCF_000160975.1	Bacillus_A mycoides	1	1	5674808	1	98.73	0.36	0
GCF_000161095.1	Bacillus_A mycoides	1	1	5576566	1	98.22	0.85	20
GCF_000003925.1	Bacillus_A mycoides	1	1	5561906	1	99.32	0.02	0
GCF_000161415.1	Bacillus_A pseudomycoides	0.950486	1	5841497	1	95.71	0.93	0
GCF_000161435.1	Bacillus_A pseudomycoides	1	1	5713954	1	99.33	0	0
GCF_000161455.1	Bacillus_A pseudomycoides	1	1	5782514	1	99.42	0.06	0
GCA_009799785.1	Bacillus_A toyonensis	1	1	5351266	1	99.34	0.1	50
GCF_000161155.1	Bacillus_A toyonensis	1	1	5859854	1	98.95	0.49	0
GCF_000161215.1	Bacillus_A toyonensis	1	1	5878111	1	98.97	0.38	0
GCF_000161295.1	Bacillus_A toyonensis	1	1	5923634	1	99.34	0	0
GCA_003355115.1	Bacillus_A toyonensis	0.992563	1	5806513	1	98.68	0.33	0
GCF_000965785.1	Bacteroides fragilis	1	1	5282232	1	99.26	0.12	0
GCF_000210835.1	Bacteroides fragilis	1	1	5373121	1	99.26	0	0
GCF_001682215.1	Bacteroides fragilis	1	1	4902215	1	99.26	0	0
GCF_001286525.1	Bacteroides fragilis	1	1	5188967	1	99.26	0	0
GCA_009739405.1	Bacteroides uniformis	0.878498	1	5026450	1	96	0.74	0
GCF_004328515.1	Bacteroides uniformis	1	1	4502190	1	99.26	0.56	50
GCA_000210075.1	Bacteroides xylanisolvens	0.972584	1	5976145	1	98.57	0.11	0
GCF_000737885.1	Bifidobacterium adolescentis	1	1	2203222	1	99.86	0.09	0
GCF_003429385.1	Bifidobacterium adolescentis	1	1	2201808	1	100	0.15	0
GCF_000010425.1	Bifidobacterium adolescentis	1	1	2089645	1	100	0	0
GCA_008679245.1	Bifidobacterium adolescentis	1	1	2179748	1	99.55	0	0
GCF_009832825.1	Bifidobacterium adolescentis	1	1	2401766	1	100	0.2	0
GCF_003030905.1	Bifidobacterium adolescentis	1	1	2192428	1	100	0.15	0
GCF_003856735.1	Bifidobacterium adolescentis	1	1	2202982	1	100	0.09	0
GCF_000817995.1	Bifidobacterium adolescentis	1	1	2173720	1	100	0	0
GCF_002845845.1	Bifidobacterium bifidum	1	1	2243572	1	99.54	0	0
GCA_008681015.1	Bifidobacterium bifidum	1	1	2205987	1	99.54	0	0
GCF_003390735.1	Bifidobacterium bifidum	1	1	2311342	1	99.54	0	0
GCF_000164965.1	Bifidobacterium bifidum	1	1	2186882	1	99.54	0	0
GCF_003573895.1	Bifidobacterium bifidum	1	1	2178894	1	99.31	0	0
GCF_000165905.1	Bifidobacterium bifidum	1	1	2214656	1	99.54	0	0
GCF_001281345.1	Bifidobacterium bifidum	1	1	2210370	1	99.54	0.12	0
GCF_000265095.1	Bifidobacterium bifidum	1	1	2223664	1	99.54	0	0
GCA_003573955.1	Bifidobacterium bifidum	0.952775	1	2261666	1	98.36	0.61	66.67
GCF_002838505.1	Bifidobacterium breve	1	1	2462170	1	100	0	0
GCF_002838525.1	Bifidobacterium breve	1	1	2273173	1	100	0	0
GCF_002838585.1	Bifidobacterium breve	1	1	2464852	1	99.77	0	0
GCF_002838565.1	Bifidobacterium breve	1	1	2411276	1	100	0.23	0
GCF_002838745.1	Bifidobacterium breve	1	1	2289759	1	100	0	0
GCF_002838545.1	Bifidobacterium breve	1	1	2286339	1	100	0	0
GCF_002838485.1	Bifidobacterium breve	1	1	2589602	1	100	0	0
GCF_902167875.1	Bifidobacterium breve	1	1	2359653	1	100	0.12	0
GCF_000220135.1	Bifidobacterium breve	1	1	2422684	1	100	0	0
GCF_002838225.1	Bifidobacterium breve	1	1	2396387	1	99.77	0.23	33.33
GCF_002838245.1	Bifidobacterium breve	1	1	2269404	1	100	0	0
GCF_002838265.1	Bifidobacterium breve	1	1	2289884	1	100	0	0
GCF_002838305.1	Bifidobacterium breve	1	1	2377562	1	100	0	0
GCF_002838325.1	Bifidobacterium breve	0.980511	1	2265557	1	98.85	0	0
GCF_002838345.1	Bifidobacterium breve	1	1	2510381	1	100	0	0
GCF_002838385.1	Bifidobacterium breve	1	1	2379672	1	99.54	0	0
GCF_002838405.1	Bifidobacterium breve	1	1	2402272	1	100	0.35	50
GCF_002838425.1	Bifidobacterium breve	1	1	2425122	1	100	0	0
GCF_002838445.1	Bifidobacterium breve	1	1	2435083	1	100	0	0
GCF_002838465.1	Bifidobacterium breve	1	1	2301422	1	100	0	0
GCF_002838365.1	Bifidobacterium breve	1	1	2409058	1	100	0	0
GCF_000569035.1	Bifidobacterium breve	1	1	2315904	1	100	0	0
GCF_000568975.1	Bifidobacterium breve	1	1	2288919	1	100	0	0
GCF_001990225.1	Bifidobacterium breve	1	1	2403402	1	100	0.12	0
GCF_009498435.1	Bifidobacterium breve	1	1	2274146	1	100	0	0
GCF_001025175.1	Bifidobacterium breve	1	1	2269415	1	100	0	0
GCF_000569015.1	Bifidobacterium breve	1	1	2359009	1	100	0	0
GCF_009931415.1	Bifidobacterium breve	1	1	2304912	1	99.85	0	0
GCF_000569075.1	Bifidobacterium breve	1	1	2294458	1	100	0	0
GCF_000569055.1	Bifidobacterium breve	1	1	2331707	1	100	0	0
GCF_000213865.1	Bifidobacterium breve	1	1	2327492	1	100	0	0
GCF_003860285.1	Bifidobacterium breve	1	1	2313172	1	100	0	0
GCF_002282915.1	Bifidobacterium globosum	1	1	2008102	1	100	0.44	0
GCF_000800475.2	Bifidobacterium globosum	1	1	2032698	1	100	0.44	0
GCA_011764605.1	Bifidobacterium longum	1	1	2371107	1	100	0	0
GCF_009728915.1	Bifidobacterium longum	1	1	2430682	1	100	0.23	33.33
GCF_009738515.1	Bifidobacterium longum	1	1	2258667	1	100	0	0
GCF_900103055.1	Bifidobacterium longum	0.956306	1	2392976	1	99.08	1.15	85.71
GCF_009931635.1	Bifidobacterium longum	1	1	2281664	1	100	0	0
GCF_000497735.1	Bifidobacterium longum	1	1	2372966	1	99.85	0	0
GCF_000829295.1	Bifidobacterium longum	1	1	2290145	1	100	0	0
GCF_001051015.2	Bifidobacterium longum	1	1	2467698	1	100	0.12	0
GCF_000772485.1	Bifidobacterium longum	0.994753	1	2337521	1	100	0	0
GCF_001725985.1	Bifidobacterium longum	0.998677	1	2421287	1	99.54	0	0
GCF_001446255.1	Bifidobacterium longum	0.985995	1	2340989	1	100	0	0
GCF_001446275.1	Bifidobacterium longum	0.995511	1	2458004	1	99.46	0	0
GCF_003342655.1	Bifidobacterium longum	1	1	2311020	1	100	0	0
GCF_008086305.1	Bifidobacterium longum	1	1	2268110	1	100	0	0
GCF_005406285.1	Bifidobacterium longum	1	1	2414672	1	100	0.12	0
GCF_004936435.1	Bifidobacterium longum	1	1	2365873	1	100	0.46	0
GCF_000210755.1	Bifidobacterium longum	1	1	2384987	1	99.29	0	0
GCF_000092325.1	Bifidobacterium longum	0.956276	1	2477838	1	99.54	0.46	0
GCF_000196555.1	Bifidobacterium longum	1	1	2385164	1	100	0	0
GCF_000166315.1	Bifidobacterium longum	1	1	2265943	1	100	0	0
GCA_008680165.1	Bifidobacterium pseudocatenulatum	0.961612	1	2034231	1	98.18	0.23	0
GCF_003952825.1	Bifidobacterium pseudocatenulatum	1	1	2192395	1	100	0.23	0
GCF_003937715.1	Bordetella pertussis	1	1	5105658	1	100	0.12	0
GCF_900186845.1	Bordetella pertussis	1	1	4108502	1	100	0.47	100
GCF_000306945.1	Bordetella pertussis	0.959706	1	4043846	1	100	0	0
GCF_004008095.1	Bordetella pertussis	1	1	5081368	1	99.53	0	0
GCF_004006815.1	Bordetella pertussis	1	1	5303666	1	100	0.12	0
GCF_004006735.1	Bordetella pertussis	1	1	5206932	1	100	0	0
GCF_001525545.2	Bordetella pertussis	1	1	4800737	1	99.77	0.47	100
GCF_002286115.1	Bordetella pertussis	1	1	4102255	1	100	0.47	100
GCF_009625935.1	Bordetella pertussis	1	1	4773877	1	100	0	0
GCF_004006935.1	Bordetella pertussis	1	1	5193581	1	99.53	0	0
GCF_009625975.1	Bordetella pertussis	1	1	4773909	1	100	0	0
GCF_009626155.1	Bordetella pertussis	0.98774	1	4773805	1	100	0	0
GCA_009626415.1	Bordetella pertussis	0.986857	1	4773756	1	99.3	0	0
GCF_009626455.1	Bordetella pertussis	1	1	4773518	1	100	0	0
GCF_009626735.1	Bordetella pertussis	1	1	4773982	1	100	0	0
GCF_003991055.1	Bordetella pertussis	1	1	4106512	1	100	0.47	100
GCF_011305335.1	Bordetella pertussis	1	1	5211648	1	99.21	0	0
GCF_004635705.1	Bordetella pertussis	1	1	4105341	1	100	0.47	100
GCF_001686525.1	Bordetella pertussis	1	1	4120993	1	99.53	0.47	100
GCF_000829175.1	Bordetella pertussis	1	1	5191712	1	100	0	0
GCF_001686445.1	Bordetella pertussis	1	1	4113555	1	99.77	0.78	100
GCF_001686405.1	Bordetella pertussis	1	1	4115166	1	100	0.93	100
GCF_003186205.1	Bordetella pertussis	1	1	5209087	1	100	0	0
GCF_003184485.1	Bordetella pertussis	1	1	5200288	1	100	0	0
GCA_012273255.1	Bordetella pertussis	1	1	5094150	1	100	0.12	0
GCF_000318015.1	Bordetella pertussis	1	1	5264383	1	99.53	0	0
GCF_000317955.1	Bordetella pertussis	1	1	5091817	1	100	0	0
GCF_003186225.1	Bordetella pertussis	1	1	4773898	1	100	0	0
GCF_002892725.1	Bordetella pertussis	1	1	4102813	1	100	0.16	0
GCF_900636925.1	Bordetella pertussis	1	1	5199761	1	100	0	0
GCF_002859225.1	Bordetella pertussis	1	1	5109505	1	100	0.12	0
GCF_001704355.1	Bordetella pertussis	1	1	5077489	1	99.53	0	0
GCF_003186765.1	Bordetella pertussis	1	1	4773876	1	100	0	0
GCF_002859645.1	Bordetella pertussis	1	1	4102575	1	100	0.47	100
GCF_002859785.1	Bordetella pertussis	1	1	4105872	1	99.53	0.47	100
GCF_901472525.1	Bordetella pertussis	1	1	4102960	1	99.07	0	0
GCF_001988795.1	Bordetella pertussis	1	1	4105291	1	100	0.47	100
GCF_001988655.1	Bordetella pertussis	1	1	4105353	1	100	0.47	100
GCF_001988215.1	Bordetella pertussis	1	1	4104135	1	100	0.47	100
GCF_001988055.1	Bordetella pertussis	1	1	4134432	1	100	0.47	100
GCF_001986335.1	Bordetella pertussis	1	1	4109711	1	100	0.47	100
GCF_001985365.1	Bordetella pertussis	1	1	4108484	1	100	0.47	100
GCF_001985345.1	Bordetella pertussis	1	1	4107280	1	100	0.47	100
GCF_001985085.1	Bordetella pertussis	1	1	4116415	1	100	0.47	100
GCF_003186685.1	Bordetella pertussis	1	1	5200001	1	100	0	0
GCF_003186265.1	Bordetella pertussis	1	1	4773897	1	100	0	0
GCF_001986915.1	Bordetella pertussis	1	1	4109547	1	99.53	0.47	100
GCF_003431345.1	Bordetella pertussis	1	1	4102412	1	100	0	0
GCF_002119705.1	Bordetella pertussis	1	1	5163295	1	99.53	0.12	0
GCA_003431425.1	Bordetella pertussis	0.930489	1	4108173	1	97.79	0.47	100
GCF_000193595.2	Bordetella pertussis	1	1	4102186	1	100	0.47	100
GCF_000193615.2	Bordetella pertussis	1	1	4114630	1	100	0.47	100
GCF_000195675.1	Bordetella pertussis	1	1	5339179	1	100	0	0
GCF_000195715.1	Bordetella pertussis	1	1	4086189	1	100	0	0
GCF_004636865.1	Bordetella pertussis	1	1	4106349	1	100	0.47	100
GCF_004635145.1	Bordetella pertussis	1	1	4110583	1	100	0.47	100
GCF_002240495.1	Bordetella pertussis	1	1	4114583	1	100	0.47	100
GCF_000195695.1	Bordetella pertussis	1	1	4773551	1	100	0	0
GCF_000746565.1	Bordetella pertussis	1	1	5142886	1	99.07	0	0
GCF_001605035.1	Bordetella pertussis	1	1	4107437	1	100	0.47	100
GCF_008693665.1	Bordetella pertussis	1	1	5116077	1	100	0	0
GCF_003184465.1	Bordetella pertussis	1	1	5336932	1	100	0.58	0
GCF_000313085.1	Bordetella pertussis	1	1	5208522	1	100	0	0
GCF_900475665.1	Bordetella pertussis	1	1	4133344	1	100	0.47	100
GCF_000313065.1	Bordetella pertussis	0.957173	1	5115717	1	97.44	0	0
GCA_000312945.1	Bordetella pertussis	0.896406	1	5243194	1	93.11	0	0
GCF_900327865.1	Bordetella pertussis	1	1	4162738	1	100	0	0
GCF_001605295.1	Bordetella pertussis	1	1	4102978	1	100	0	0
GCF_001605345.1	Bordetella pertussis	1	1	4109554	1	100	0.47	100
GCF_000742255.1	Brucella melitensis	0.960813	1	3329464	1	97.56	0.69	0
GCF_003516085.1	Brucella melitensis	1	1	3311860	1	99.45	0.76	0
GCF_000774885.1	Burkholderia mallei	0.990425	1	7204939	1	100	0	0
GCF_001487955.1	Campylobacter_D coli	1	1	1782395	1	98.52	0.23	50
GCF_001305715.1	Campylobacter_D coli	0.974636	1	1720506	1	99.32	1.81	50
GCF_010232325.1	Campylobacter_D coli	1	1	1728473	1	99.38	0.19	0
GCF_006347295.1	Campylobacter_D coli	0.951568	1	1575988	1	95.17	0.11	0
GCF_006346985.1	Campylobacter_D coli	0.946712	1	1565806	1	93.15	0.28	0
GCF_008727355.1	Campylobacter_D coli	0.919011	1	1726506	1	98.59	0.11	0
GCF_008727375.1	Campylobacter_D coli	0.937291	1	1730910	1	97.99	0.23	0
GCF_006347645.1	Campylobacter_D coli	0.939899	1	1571714	1	93.97	0.11	0
GCF_009498195.1	Campylobacter_D coli	1	1	1721406	1	99.37	0.11	0
GCF_009498315.1	Campylobacter_D coli	1	1	1708396	1	99.44	0.11	0
GCF_001639125.1	Campylobacter_D coli	0.987529	1	1668523	1	98.86	0.19	0
GCF_006348495.1	Campylobacter_D coli	0.933293	1	1577810	1	95.27	0.19	0
GCF_006348485.1	Campylobacter_D coli	0.937632	1	1570422	1	95.52	0.69	50
GCF_006346685.1	Campylobacter_D coli	0.881364	1	1562966	1	92.56	0.46	0
GCF_006348225.1	Campylobacter_D coli	0.877323	1	1577233	1	88.8	0.11	0
GCF_006348115.1	Campylobacter_D coli	0.971846	1	1577809	1	96.79	0.11	0
GCF_006348085.1	Campylobacter_D coli	0.778749	1	1557376	1	92.64	2.7	33.33
GCF_006348005.1	Campylobacter_D coli	0.945851	1	1574061	1	92.24	0.23	0
GCF_008727315.1	Campylobacter_D coli	1	1	1715182	1	99.72	0.11	0
GCF_006346865.1	Campylobacter_D coli	0.890344	1	1576583	1	90.97	0.22	0
GCF_004307315.1	Campylobacter_D coli	1	1	1684122	1	99.44	0.11	0
GCF_006348765.1	Campylobacter_D coli	0.900997	1	1557510	1	96.08	0.31	0
GCF_006347455.1	Campylobacter_D coli	0.927855	1	1567575	1	95.34	0.39	0
GCF_001498675.1	Campylobacter_D coli_A	1	1	1604113	1	98.54	0.4	0
GCF_000470055.1	Campylobacter_D coli_A	1	1	1584486	1	97.75	0.11	0
GCF_006348775.1	Campylobacter_D jejuni	0.891596	1	1563362	1	97.55	0.45	0
GCF_006348835.1	Campylobacter_D jejuni	0.981536	1	1578222	1	97.1	0	0
GCF_006347465.1	Campylobacter_D jejuni	0.91605	1	1562285	1	97.9	0.14	0
GCF_006348925.1	Campylobacter_D jejuni	0.957278	1	1578866	1	94.34	0.11	0
GCF_006348905.1	Campylobacter_D jejuni	0.941052	1	1575364	1	93.68	0.5	0
GCF_006348805.1	Campylobacter_D jejuni	0.74233	1	1558216	1	93.6	0.57	0
GCF_006348825.1	Campylobacter_D jejuni	0.929365	1	1564707	1	95.73	0.11	0
GCF_006348885.1	Campylobacter_D jejuni	0.958	1	1578216	1	94.31	0.11	0
GCF_006348845.1	Campylobacter_D jejuni	0.924675	1	1566063	1	96.6	0.24	0
GCF_006348615.1	Campylobacter_D jejuni	0.953735	1	1572381	1	98.1	0.11	0
GCF_006347935.1	Campylobacter_D jejuni	0.924908	1	1571296	1	94.36	0.2	0
GCF_006347925.1	Campylobacter_D jejuni	0.91559	1	1561729	1	97.09	0.44	0
GCF_006347905.1	Campylobacter_D jejuni	0.892232	1	1572928	1	93.76	0.83	0
GCF_006347865.1	Campylobacter_D jejuni	0.946057	1	1574647	1	91.49	0.11	0
GCF_006347845.1	Campylobacter_D jejuni	0.957521	1	1574154	1	95.89	0.11	0
GCF_006347835.1	Campylobacter_D jejuni	0.963901	1	1567511	1	98.73	0.19	33.33
GCF_006347825.1	Campylobacter_D jejuni	0.930267	1	1575810	1	91.52	0.23	0
GCF_006347785.1	Campylobacter_D jejuni	0.839382	1	1566684	1	93.95	0.58	0
GCF_006347775.1	Campylobacter_D jejuni	0.913497	1	1569011	1	97.24	1.11	0
GCF_006347765.1	Campylobacter_D jejuni	0.925805	1	1571397	1	91.03	0.29	0
GCF_006347745.1	Campylobacter_D jejuni	0.862737	1	1563252	1	94.44	0.65	25
GCF_006347725.1	Campylobacter_D jejuni	0.962157	1	1569905	1	96.87	0.2	0
GCF_006347695.1	Campylobacter_D jejuni	0.98804	1	1577908	1	98.69	0.69	0
GCF_006347675.1	Campylobacter_D jejuni	0.94532	1	1575725	1	93.21	0.11	0
GCF_006347535.1	Campylobacter_D jejuni	0.907698	1	1575479	1	90.95	0.11	0
GCF_006347985.1	Campylobacter_D jejuni	0.959705	1	1575961	1	97.64	0.11	0
GCF_006347565.1	Campylobacter_D jejuni	0.934925	1	1571874	1	94.13	0.16	0
GCF_006347575.1	Campylobacter_D jejuni	0.965983	1	1573068	1	97.54	0.11	0
GCF_006347605.1	Campylobacter_D jejuni	0.953778	1	1572986	1	96.18	0.2	0
GCF_006347615.1	Campylobacter_D jejuni	0.909115	1	1566817	1	92.43	0.03	0
GCF_006347655.1	Campylobacter_D jejuni	0.991054	1	1577709	1	97.26	0.11	0
GCF_006348025.1	Campylobacter_D jejuni	0.931288	1	1578919	1	92.56	0.2	0
GCF_006348105.1	Campylobacter_D jejuni	0.940713	1	1578111	1	95.44	0.13	0
GCF_006348745.1	Campylobacter_D jejuni	0.991341	1	1576894	1	98.59	0.11	0
GCF_006348725.1	Campylobacter_D jejuni	0.925187	1	1575746	1	95.88	0.19	0
GCF_006348695.1	Campylobacter_D jejuni	0.978999	1	1574299	1	97.8	0.11	0
GCF_006348675.1	Campylobacter_D jejuni	0.93727	1	1567489	1	97.07	0.14	0
GCF_006348655.1	Campylobacter_D jejuni	0.923987	1	1561399	1	97.27	0.81	0
GCF_006348645.1	Campylobacter_D jejuni	0.944274	1	1570719	1	97.23	0.11	0
GCF_006347525.1	Campylobacter_D jejuni	0.97958	1	1575719	1	97.04	0.11	0
GCF_006348595.1	Campylobacter_D jejuni	0.924552	1	1572773	1	97.13	0.4	0
GCF_006347495.1	Campylobacter_D jejuni	0.877708	1	1556862	1	84.48	0.11	0
GCF_006348575.1	Campylobacter_D jejuni	0.952502	1	1569620	1	98.31	0.32	25
GCF_006348535.1	Campylobacter_D jejuni	0.942142	1	1567808	1	98.05	0.28	0
GCF_006348505.1	Campylobacter_D jejuni	0.90148	1	1561067	1	97.53	0.2	0
GCF_006348435.1	Campylobacter_D jejuni	0.902359	1	1571628	1	93.89	0.29	0
GCF_006348425.1	Campylobacter_D jejuni	0.93433	1	1571347	1	97.01	0.16	0
GCF_006348415.1	Campylobacter_D jejuni	0.685979	1	1567207	1	89.79	0.63	0
GCF_006348145.1	Campylobacter_D jejuni	0.982704	1	1578388	1	97.27	0.15	0
GCF_006348155.1	Campylobacter_D jejuni	0.929968	1	1577426	1	91.89	0.11	0
GCF_006348185.1	Campylobacter_D jejuni	0.972846	1	1578279	1	96.47	0.16	0
GCF_006348195.1	Campylobacter_D jejuni	0.983147	1	1578382	1	96.06	0.11	0
GCF_006348235.1	Campylobacter_D jejuni	0.968484	1	1576864	1	97.36	0.11	0
GCF_006348065.1	Campylobacter_D jejuni	0.901109	1	1578454	1	92.63	0.18	0
GCF_006348265.1	Campylobacter_D jejuni	0.974277	1	1577836	1	95.97	0.11	0
GCF_006348305.1	Campylobacter_D jejuni	0.874997	1	1554344	1	96.13	0.33	20
GCF_006348325.1	Campylobacter_D jejuni	0.971309	1	1577125	1	96.59	0.11	0
GCF_006348345.1	Campylobacter_D jejuni	0.98459	1	1575646	1	97.71	0.16	0
GCF_006348355.1	Campylobacter_D jejuni	0.91318	1	1577078	1	92.39	0.34	0
GCF_006348385.1	Campylobacter_D jejuni	0.952377	1	1577508	1	95.03	0.69	0
GCF_006348405.1	Campylobacter_D jejuni	0.951725	1	1577199	1	98.18	0.19	0
GCF_006348275.1	Campylobacter_D jejuni	0.963584	1	1577202	1	96.71	0.26	0
GCF_006347945.1	Campylobacter_D jejuni	0.964942	1	1571449	1	98.63	0.15	0
GCF_000148705.1	Campylobacter_D jejuni	0.98734	1	1616648	1	99.74	0.11	0
GCF_008727335.1	Campylobacter_D jejuni	0.981385	1	1690158	1	99.76	0.11	0
GCF_003368045.1	Campylobacter_D jejuni	1	1	1727122	1	99.66	0.24	0
GCF_003368085.1	Campylobacter_D jejuni	1	1	1634294	1	99.82	0.11	0
GCF_003368105.1	Campylobacter_D jejuni	0.999256	1	1681088	1	99.34	0.18	0
GCF_000807355.1	Campylobacter_D jejuni	0.968504	1	1712361	1	99.3	0.11	0
GCF_001299565.1	Campylobacter_D jejuni	1	1	1664565	1	99.69	0.29	0
GCF_000163975.1	Campylobacter_D jejuni	0.973944	1	1702833	1	99.11	0.19	0
GCF_000835285.1	Campylobacter_D jejuni	1	1	1742047	1	99.57	0.11	0
GCF_000835305.1	Campylobacter_D jejuni	0.998311	1	1670781	1	99.81	0.11	0
GCF_003368125.1	Campylobacter_D jejuni	1	1	1614027	1	99.66	0.21	0
GCF_000168755.1	Campylobacter_D jejuni	0.924617	1	1616175	1	97.94	0.11	0
GCF_000934305.1	Campylobacter_D jejuni	1	1	1612378	1	99.66	0.11	0
GCF_009939645.1	Campylobacter_D jejuni	0.99148	1	1709614	1	99.5	0.11	0
GCF_000171795.2	Campylobacter_D jejuni	0.996045	1	1636029	1	99.34	0.11	0
GCF_000772225.1	Campylobacter_D jejuni	0.997095	1	1691939	1	99.18	0.38	55.56
GCF_003368145.1	Campylobacter_D jejuni	1	1	1605714	1	99.52	0.11	0
GCF_007107025.1	Campylobacter_D jejuni	0.991382	1	1743985	1	99.57	0.11	0
GCF_003368185.1	Campylobacter_D jejuni	1	1	1747565	1	99.52	0.18	0
GCF_003368205.1	Campylobacter_D jejuni	1	1	1567232	1	99.4	0.15	0
GCF_003368225.1	Campylobacter_D jejuni	1	1	1793733	1	99.57	0.11	0
GCF_003368245.1	Campylobacter_D jejuni	1	1	1658441	1	99.85	0.11	0
GCF_003368165.1	Campylobacter_D jejuni	1	1	1692979	1	99.38	0.11	0
GCF_012224585.1	Campylobacter_D jejuni	1	1	1660741	1	99.57	0.11	0
GCF_006346705.1	Campylobacter_D jejuni	0.959633	1	1575785	1	96.48	0.11	0
GCF_006346715.1	Campylobacter_D jejuni	0.955243	1	1571876	1	98.89	0.59	33.33
GCF_006346745.1	Campylobacter_D jejuni	0.9225	1	1577413	1	91.43	0.11	0
GCF_006346525.1	Campylobacter_D jejuni	0.829687	1	1563868	1	93.27	0.63	0
GCF_006346535.1	Campylobacter_D jejuni	0.851784	1	1547662	1	87.65	0.77	16.67
GCF_006346585.1	Campylobacter_D jejuni	0.976993	1	1577034	1	96.12	0.11	0
GCF_006346605.1	Campylobacter_D jejuni	0.987121	1	1574630	1	99.52	0.11	0
GCF_006346615.1	Campylobacter_D jejuni	0.930076	1	1565785	1	96.44	0.38	16.67
GCF_006346665.1	Campylobacter_D jejuni	0.926009	1	1576426	1	94.39	0.15	0
GCF_006346765.1	Campylobacter_D jejuni	0.94273	1	1577522	1	94.34	0.11	0
GCF_006346775.1	Campylobacter_D jejuni	0.944926	1	1576332	1	95.8	0.15	0
GCF_006346785.1	Campylobacter_D jejuni	0.920441	1	1568283	1	95.09	0.78	0
GCF_006347235.1	Campylobacter_D jejuni	0.98456	1	1576947	1	99.2	0.15	0
GCF_006347285.1	Campylobacter_D jejuni	0.90376	1	1564424	1	91.9	0.21	0
GCF_006347305.1	Campylobacter_D jejuni	0.915886	1	1570129	1	97.7	0.69	0
GCF_006347225.1	Campylobacter_D jejuni	0.911016	1	1570375	1	92.97	0.72	0
GCF_006347315.1	Campylobacter_D jejuni	0.978344	1	1563743	1	97.2	0.11	0
GCF_006347375.1	Campylobacter_D jejuni	0.914108	1	1566467	1	91.13	0.11	0
GCF_006347385.1	Campylobacter_D jejuni	0.922857	1	1563682	1	97.53	0.67	33.33
GCF_006347425.1	Campylobacter_D jejuni	0.893914	1	1559716	1	95.16	0.11	0
GCF_006347365.1	Campylobacter_D jejuni	0.979287	1	1574569	1	99.1	0.25	0
GCF_006347215.1	Campylobacter_D jejuni	0.959737	1	1574388	1	98.08	0.11	0
GCF_006347205.1	Campylobacter_D jejuni	0.995255	1	1576813	1	99.63	0.11	0
GCF_006347185.1	Campylobacter_D jejuni	0.917401	1	1572885	1	92.86	0.11	0
GCF_006346825.1	Campylobacter_D jejuni	0.940467	1	1576826	1	97.56	0.2	0
GCF_006346835.1	Campylobacter_D jejuni	0.956937	1	1574223	1	94.49	0.18	0
GCF_006346885.1	Campylobacter_D jejuni	0.904015	1	1572925	1	90.78	0.11	0
GCF_006346895.1	Campylobacter_D jejuni	0.896282	1	1565684	1	88.24	0.11	0
GCF_006346925.1	Campylobacter_D jejuni	0.969235	1	1576959	1	96.17	0.25	25
GCF_006346945.1	Campylobacter_D jejuni	0.986268	1	1577271	1	98.13	0.15	0
GCF_006346965.1	Campylobacter_D jejuni	0.984886	1	1578398	1	97.7	0.11	0
GCF_006346975.1	Campylobacter_D jejuni	0.984645	1	1574134	1	98.22	0.11	0
GCF_006346995.1	Campylobacter_D jejuni	0.92313	1	1572285	1	90.06	0.11	0
GCF_006347045.1	Campylobacter_D jejuni	0.894644	1	1575387	1	91.26	0.15	0
GCF_006347055.1	Campylobacter_D jejuni	0.95524	1	1577106	1	95.35	0.15	0
GCF_006347065.1	Campylobacter_D jejuni	0.952259	1	1574380	1	96.77	0.11	0
GCF_006347075.1	Campylobacter_D jejuni	0.954881	1	1577938	1	96.26	0.11	0
GCF_006347125.1	Campylobacter_D jejuni	0.936154	1	1576711	1	93.48	0.11	0
GCF_006347135.1	Campylobacter_D jejuni	0.94165	1	1575822	1	95.97	0.11	0
GCF_006347145.1	Campylobacter_D jejuni	0.83634	1	1556697	1	96.28	2.54	0
GCF_006346505.1	Campylobacter_D jejuni	0.905122	1	1566945	1	95.77	0.18	0
GCF_000737085.1	Campylobacter_D jejuni	1	1	1651739	1	99.85	0.11	0
GCF_003999645.1	Campylobacter_D jejuni	1	1	1782924	1	99.57	0.86	83.33
GCF_012898015.1	Campylobacter_D jejuni	0.998815	1	1745502	1	99.57	0.11	0
GCF_012897855.1	Campylobacter_D jejuni	1	1	1824459	1	99.5	0.15	0
GCF_012889985.1	Campylobacter_D jejuni	1	1	1688111	1	99.53	0.11	0
GCF_004924295.1	Campylobacter_D jejuni	0.994417	1	1608510	1	99.4	0.11	0
GCF_006346515.1	Campylobacter_D jejuni	0.919891	1	1567941	1	94.01	0.21	50
GCF_000304375.1	Campylobacter_D jejuni	1	1	1641481	1	99.57	0.15	0
GCF_000302555.5	Campylobacter_D jejuni	1	1	1635301	1	99.53	0.11	0
GCF_001507045.1	Campylobacter_D jejuni	1	1	1642497	1	99.57	0.11	0
GCF_001721945.1	Campylobacter_D jejuni	1	1	1652714	1	99.44	0.11	0
GCF_001721965.1	Campylobacter_D jejuni	1	1	1684409	1	99.38	0.15	0
GCF_001721985.1	Campylobacter_D jejuni	1	1	1785310	1	99.59	0.16	0
GCF_001506965.1	Campylobacter_D jejuni	1	1	1635237	1	99.57	0.11	0
GCF_001506885.1	Campylobacter_D jejuni	1	1	1640646	1	99.57	0.11	0
GCF_001506725.1	Campylobacter_D jejuni	1	1	1671231	1	99.57	0.15	0
GCF_001506685.1	Campylobacter_D jejuni	1	1	1675952	1	99.57	0.11	0
GCF_001506525.1	Campylobacter_D jejuni	1	1	1666051	1	99.57	0.15	0
GCF_001506445.1	Campylobacter_D jejuni	1	1	1632718	1	99.57	0.11	0
GCF_001506365.1	Campylobacter_D jejuni	0.993531	1	1668335	1	99.45	0.7	12.5
GCF_001506345.1	Campylobacter_D jejuni	1	1	1665175	1	99.57	0.11	0
GCF_001506285.1	Campylobacter_D jejuni	0.996756	1	1668425	1	98.67	0.11	0
GCF_001506265.1	Campylobacter_D jejuni	1	1	1672553	1	99.57	0.11	0
GCF_001507105.1	Campylobacter_D jejuni	1	1	1634189	1	99.57	0.11	0
GCF_001507125.1	Campylobacter_D jejuni	1	1	1661567	1	99.57	0.11	0
GCF_001507225.1	Campylobacter_D jejuni	1	1	1629790	1	99.57	0.11	0
GCF_900638165.1	Campylobacter_D jejuni	1	1	1801392	1	99.57	0.11	0
GCF_900638175.1	Campylobacter_D jejuni	1	1	1664663	1	99.69	0.29	0
GCF_900638185.1	Campylobacter_D jejuni	1	1	1822834	1	99.53	0.31	0
GCF_900638195.1	Campylobacter_D jejuni	1	1	1666666	1	99.85	0.11	0
GCF_900638205.1	Campylobacter_D jejuni	1	1	1666864	1	99.85	0.23	0
GCF_900638235.1	Campylobacter_D jejuni	1	1	1653145	1	99.56	0.16	0
GCF_900638365.1	Campylobacter_D jejuni	1	1	1641302	1	99.38	0.15	0
GCA_900638625.1	Campylobacter_D jejuni	0.927438	1	1762226	1	99.26	0.18	75
GCF_900474415.1	Campylobacter_D jejuni	0.927495	1	1728869	1	98.93	0.48	75
GCF_002587105.1	Campylobacter_D jejuni	1	1	1690358	1	99.57	0.15	0
GCA_000017485.1	Campylobacter_D jejuni	0.934323	1	1845106	1	98.87	0.55	60
GCF_000017905.1	Campylobacter_D jejuni	1	1	1628115	1	99.66	0.11	0
GCF_001457695.1	Campylobacter_D jejuni	1	1	1766442	1	99.38	0.11	0
GCF_001506205.1	Campylobacter_D jejuni	1	1	1669766	1	99.57	0.11	0
GCF_000430385.1	Campylobacter_D jejuni	1	1	1702398	1	99.57	0.23	0
GCF_001506245.1	Campylobacter_D jejuni	1	1	1642281	1	99.57	0.11	0
GCF_000011865.1	Campylobacter_D jejuni	1	1	1777831	1	99.53	0.11	0
GCF_000632435.1	Campylobacter_D jejuni	0.984835	1	1795858	1	99.49	0.15	0
GCF_001951235.1	Campylobacter_D jejuni	1	1	1821520	1	99.57	0.15	0
GCF_001951255.1	Campylobacter_D jejuni	1	1	1629484	1	99.82	0.21	0
GCA_001808165.1	Campylobacter_D jejuni	0.863279	1	1632543	1	97.7	0.16	0
GCF_003060785.1	Campylobacter_D jejuni	0.998572	1	1634231	1	99.53	0.11	0
GCF_000493495.1	Campylobacter_D jejuni	1	1	1669329	1	99.66	0.21	0
GCF_002209065.1	Campylobacter_D jejuni	1	1	1620455	1	99.66	0.15	0
GCF_001865395.1	Campylobacter_D jejuni	0.993585	1	1694324	1	99.52	2.99	97.96
GCF_000466065.2	Campylobacter_D jejuni	1	1	1719369	1	99.38	0.15	0
GCF_000009085.1	Campylobacter_D jejuni	1	1	1641481	1	99.57	0.15	0
GCA_002312965.1	Campylobacter_D jejuni	0.92731	1	1558306	1	95.05	0.18	0
GCF_002224385.1	Campylobacter_D jejuni	0.991635	1	1620303	1	99.88	0.11	0
GCF_002238355.1	Campylobacter_D jejuni	0.957986	1	1616132	1	99.5	0.11	0
GCF_002238375.1	Campylobacter_D jejuni	0.962119	1	1648502	1	99.17	0.15	0
GCF_001412295.1	Campylobacter_D jejuni	0.992491	1	1616662	1	99.74	0.11	0
GCF_000590615.1	Chlamydia trachomatis	1	1	1042767	1	98.92	0	0
GCF_000092705.1	Chlamydia trachomatis	1	1	1042354	1	98.92	0	0
GCF_000092685.1	Chlamydia trachomatis	1	1	1042810	1	98.92	0	0
GCF_000092665.1	Chlamydia trachomatis	1	1	1042996	1	98.92	0	0
GCF_000008725.1	Chlamydia trachomatis	1	1	1042519	1	98.92	0	0
GCF_000590755.1	Chlamydia trachomatis	1	1	1043207	1	98.92	0	0
GCF_000590715.1	Chlamydia trachomatis	1	1	1043181	1	98.92	0	0
GCF_000590695.1	Chlamydia trachomatis	1	1	1041595	1	98.92	0	0
GCF_002088355.1	Chlamydia trachomatis	1	1	1042376	1	98.38	0	0
GCF_000590675.1	Chlamydia trachomatis	1	1	1042752	1	98.92	0	0
GCF_000068585.1	Chlamydia trachomatis	1	1	1038842	1	98.92	0	0
GCF_000068525.2	Chlamydia trachomatis	1	1	1038863	1	98.92	0	0
GCF_004135145.1	Chlamydia trachomatis	1	1	1054567	1	98.92	0	0
GCF_000590635.1	Chlamydia trachomatis	1	1	1042853	1	98.92	0	0
GCF_002088315.1	Chlamydia trachomatis	1	1	1042393	1	98.11	0	0
GCF_000590735.1	Chlamydia trachomatis	1	1	1042783	1	98.92	0	0
GCF_000590655.1	Chlamydia trachomatis	1	1	1043010	1	98.38	0	0
GCF_000441585.1	Chlamydia trachomatis	1	1	1046087	1	98.92	0	0
GCF_000441615.1	Chlamydia trachomatis	1	1	1038817	1	98.92	0	0
GCF_000441635.1	Chlamydia trachomatis	1	1	1083893	1	98.92	2.16	42.86
GCF_000441655.1	Chlamydia trachomatis	1	1	1038797	1	98.92	0	0
GCF_000441675.1	Chlamydia trachomatis	1	1	1038792	1	98.92	0	0
GCF_000304495.1	Chlamydia trachomatis	1	1	1042903	1	98.92	0	0
GCF_000441695.1	Chlamydia trachomatis	1	1	1046171	1	98.92	0	0
GCF_000590595.1	Chlamydia trachomatis	1	1	1042619	1	98.92	0	0
GCF_000441715.1	Chlamydia trachomatis	1	1	1083842	1	98.92	2.16	57.14
GCF_000441735.1	Chlamydia trachomatis	1	1	1061854	1	98.92	0	0
GCF_000304515.1	Chlamydia trachomatis	1	1	1042736	1	98.92	0	0
GCF_000304535.1	Chlamydia trachomatis	1	1	1042743	1	98.92	0	0
GCF_000441775.1	Chlamydia trachomatis	1	1	1080953	1	98.92	2.16	42.86
GCF_000441795.1	Chlamydia trachomatis	1	1	1038442	1	98.92	0	0
GCF_000092745.1	Chlamydia trachomatis	1	1	1043025	1	98.92	0	0
GCF_000092725.1	Chlamydia trachomatis	1	1	1042875	1	98.92	0	0
GCF_000441815.1	Chlamydia trachomatis	1	1	1038870	1	98.92	0	0
GCF_003788915.1	Chlamydia trachomatis	1	1	1042547	1	98.92	0	0
GCF_000441755.1	Chlamydia trachomatis	1	1	1038839	1	98.92	0	0
GCF_000173515.1	Chlamydia trachomatis	1	1	1048006	1	98.92	0	0
GCF_000026925.1	Chlamydia trachomatis	1	1	1044352	1	98.92	0	0
GCF_000220105.1	Chlamydia trachomatis	1	1	1038313	1	98.92	0	0
GCF_000969785.1	Chlamydia trachomatis	1	1	1042626	1	98.92	0	0
GCF_000969805.1	Chlamydia trachomatis	1	1	1042731	1	98.92	0	0
GCF_000173475.1	Chlamydia trachomatis	1	1	1043181	1	98.92	0	0
GCF_000173495.1	Chlamydia trachomatis	1	1	1043182	1	98.92	0	0
GCF_000174055.1	Chlamydia trachomatis	1	1	1042757	1	98.92	0	0
GCF_000318885.1	Chlamydia trachomatis	1	1	1038839	1	98.92	0	0
GCF_000318825.1	Chlamydia trachomatis	1	1	1039261	1	98.92	0	0
GCF_000590575.1	Chlamydia trachomatis	1	1	1042588	1	98.92	0	0
GCF_002776745.1	Chlamydia trachomatis	1	1	1047716	1	98.92	0	0
GCF_000175515.1	Chlamydia trachomatis	1	1	1076624	1	98.92	2.16	57.14
GCF_002776845.1	Chlamydia trachomatis	1	1	1048530	1	98.92	0	0
GCF_000026905.1	Chlamydia trachomatis	1	1	1044282	1	98.92	0	0
GCF_002777135.1	Chlamydia trachomatis	1	1	1048307	1	98.92	0	0
GCF_002777095.1	Chlamydia trachomatis	1	1	1043246	1	98.92	0	0
GCF_002777055.1	Chlamydia trachomatis	1	1	1048696	1	98.92	0	0
GCF_002777035.1	Chlamydia trachomatis	1	1	1048696	1	98.92	0	0
GCF_002776955.1	Chlamydia trachomatis	1	1	1042567	1	98.92	0	0
GCF_002776935.1	Chlamydia trachomatis	1	1	1043042	1	98.92	0	0
GCF_002776915.1	Chlamydia trachomatis	1	1	1042998	1	98.83	0	0
GCF_009648935.1	Citrobacter braakii	1	1	4917491	1	99.97	0.36	12.5
GCA_012955545.1	Citrobacter freundii	0.999373	1	4664379	1	99.85	0.04	0
GCA_900635425.1	Citrobacter freundii	0.927632	1	4960737	1	99.33	0.57	0
GCF_009905315.1	Citrobacter freundii	1	1	5034577	1	99.9	0.44	0
GCF_003665595.1	Citrobacter freundii	1	1	5343952	1	99.9	0.47	11.11
GCF_003019835.1	Citrobacter freundii	0.977486	1	5028563	1	97.1	0.04	0
GCF_003665635.1	Citrobacter freundii	1	1	4917351	1	100	0.86	0
GCF_003665655.1	Citrobacter freundii	1	1	4899014	1	100	0.13	0
GCF_003482035.1	Clostridioides difficile	1	1	4205365	1	99.51	0.37	0
GCF_003482225.1	Clostridioides difficile	1	1	4191653	1	99.48	0.84	0
GCF_003490105.1	Clostridioides difficile	1	1	4214812	1	99.5	0.71	0
GCF_003482065.1	Clostridioides difficile	1	1	4122585	1	99.5	0.91	0
GCA_000027105.1	Clostridioides difficile	1	1	4191339	1	99.51	0.37	0
GCF_002812585.1	Clostridioides difficile	1	1	4190038	1	99.51	0.37	0
GCA_001447175.1	Clostridioides difficile	0.889922	1	4298263	1	96.33	0.63	0
GCF_003456975.1	Clostridioides difficile	0.970638	1	4247015	1	97.73	0.67	0
GCF_000085225.1	Clostridioides difficile	1	1	4110554	1	99.51	0.37	0
GCA_000270485.1	Clostridioides difficile	0.940301	1	4178227	1	98.26	0.4	0
GCF_003697205.1	Clostridioides difficile	0.988242	1	4049580	1	98.03	0.34	0
GCA_003597775.1	Clostridioides difficile	0.944234	1	4108203	1	95.3	0.37	0
GCF_003597855.1	Clostridioides difficile	1	1	4091287	1	99.51	0.37	0
GCF_000932055.2	Clostridioides difficile	1	1	4274782	1	99.51	0.37	0
GCF_009867095.1	Clostridioides difficile	1	1	4038993	1	99.51	0.7	0
GCF_002946035.1	Clostridioides difficile	0.981987	1	4119749	1	99.39	0.37	0
GCF_001971945.1	Clostridioides difficile	1	1	4093719	1	99.45	0.55	0
GCF_000953275.1	Clostridioides difficile	1	1	4293049	1	99.51	0.37	0
GCA_001984465.1	Clostridioides difficile	0.919521	1	4191506	1	99.1	0.41	0
GCA_000210455.1	Clostridioides difficile	1	1	4179867	1	99.32	0.37	0
GCF_000210435.1	Clostridioides difficile	0.970314	1	4047729	1	97.62	0.37	0
GCA_000210415.1	Clostridioides difficile	0.993883	1	4159517	1	99.06	0.37	0
GCF_000210395.1	Clostridioides difficile	1	1	4308325	1	99.51	0.56	25
GCA_001010825.1	Clostridioides difficile	0.971709	1	4133893	1	81.03	0	0
GCA_000152665.1	Clostridioides difficile	0.877491	1	4109689	1	98.1	0.45	0
GCF_002865745.1	Clostridium_F botulinum	1	1	3945134	1	99.31	0	0
GCF_003058345.1	Clostridium_F botulinum	1	1	3858511	1	99.31	0	0
GCF_000017045.1	Clostridium_F botulinum	1	1	3760560	1	99.31	0	0
GCF_001879605.1	Clostridium_F botulinum	1	1	4089027	1	99.31	0	0
GCA_000816945.1	Clostridium_F botulinum	1	1	3892029	1	99.31	0	0
GCF_000829015.1	Clostridium_F botulinum	1	1	3901300	1	99.31	0	0
GCF_000253195.1	Clostridium_F botulinum	0.97185	1	3919740	1	98.62	0	0
GCF_000022765.1	Clostridium_F botulinum	1	1	4155278	1	99.31	0	0
GCF_000017025.1	Clostridium_F botulinum	1	1	3863450	1	99.31	0	0
GCF_001889345.1	Clostridium_F botulinum	1	1	3867627	1	99.31	0	0
GCF_001854085.1	Clostridium_P perfringens	1	1	3343822	1	100	0	0
GCA_902166765.1	Clostridium_P perfringens	0.986867	1	3382360	1	99.19	0	0
GCF_003350945.1	Clostridium_P perfringens	1	1	3324072	1	100	0	0
GCF_000013285.1	Clostridium_P perfringens	1	1	3256683	1	99.19	0	0
GCF_900475545.1	Clostridium_P perfringens	1	1	3291135	1	99.19	0.09	0
GCF_900478015.1	Clostridium_P perfringens	1	1	3273517	1	100	0	0
GCA_002287985.1	Clostridium_P perfringens	1	1	3415553	1	100	0	0
GCF_003194045.1	Corynebacterium diphtheriae	1	1	2557381	1	99.45	0.44	100
GCF_000241875.1	Corynebacterium diphtheriae	1	1	2535346	1	99.4	0.44	100
GCF_000241895.1	Corynebacterium diphtheriae	1	1	2426551	1	99.45	0	0
GCF_000241915.1	Corynebacterium diphtheriae	1	1	2449071	1	99.45	0.44	100
GCF_000241935.1	Corynebacterium diphtheriae	1	1	2485519	1	99.45	0	0
GCF_000255155.1	Corynebacterium diphtheriae	1	1	2468612	1	99.45	0.13	0
GCF_000255175.1	Corynebacterium diphtheriae	1	1	2499189	1	99.45	0	0
GCF_000255195.1	Corynebacterium diphtheriae	1	1	2484332	1	99.45	0.88	100
GCF_000255215.1	Corynebacterium diphtheriae	0.992592	1	2433326	1	99.18	0	0
GCF_000255235.1	Corynebacterium diphtheriae	1	1	2427149	1	99.45	0	0
GCF_000255255.1	Corynebacterium diphtheriae	1	1	2395441	1	99.45	0	0
GCF_000255275.1	Corynebacterium diphtheriae	0.995714	1	2530683	1	99.45	0	0
GCF_900638715.1	Corynebacterium diphtheriae	1	1	2435114	1	99.45	0.44	100
GCF_000242775.1	Corynebacterium diphtheriae	1	1	2478364	1	99.45	0	0
GCF_000195815.1	Corynebacterium diphtheriae	1	1	2488635	1	99.45	0	0
GCF_001457455.1	Corynebacterium diphtheriae	1	1	2463666	1	99.45	0	0
GCF_004758745.1	Corynebacterium diphtheriae	1	1	2504185	1	99.45	0.22	0
GCF_000814865.1	Corynebacterium pseudotuberculosis	1	1	2337177	1	99.56	0	0
GCF_001579825.2	Corynebacterium pseudotuberculosis	1	1	2370431	1	99.56	0	0
GCF_001298505.1	Corynebacterium pseudotuberculosis	1	1	2337124	1	99.45	0	0
GCF_001579925.1	Corynebacterium pseudotuberculosis	0.979694	1	2372202	1	99.12	0	0
GCF_001579885.2	Corynebacterium pseudotuberculosis	1	1	2368101	1	99.56	0	0
GCF_001579865.1	Corynebacterium pseudotuberculosis	0.98021	1	2370761	1	98.9	0	0
GCF_001682275.1	Corynebacterium pseudotuberculosis	1	1	2342237	1	99.56	0	0
GCF_004771435.1	Corynebacterium pseudotuberculosis	1	1	2337519	1	99.56	0	0
GCF_001682255.2	Corynebacterium pseudotuberculosis	1	1	2337578	1	99.56	0	0
GCF_009762695.1	Corynebacterium pseudotuberculosis	1	1	2369377	1	99.56	0	0
GCF_001969095.1	Corynebacterium pseudotuberculosis	0.983115	1	2371210	1	99.34	0	0
GCF_009759705.1	Corynebacterium pseudotuberculosis	1	1	2337511	1	99.56	0	0
GCF_001456175.1	Corynebacterium pseudotuberculosis	1	1	2337920	1	99.56	0	0
GCF_002794435.1	Corynebacterium pseudotuberculosis	1	1	2337756	1	99.56	0	0
GCF_001447295.1	Corynebacterium pseudotuberculosis	1	1	2337845	1	99.56	0	0
GCF_001433475.1	Corynebacterium pseudotuberculosis	1	1	2335107	1	99.56	0	0
GCF_002869805.1	Corynebacterium pseudotuberculosis	1	1	2337666	1	99.56	0	0
GCF_006971625.1	Corynebacterium pseudotuberculosis	1	1	2337594	1	99.56	0	0
GCF_002953235.1	Corynebacterium pseudotuberculosis	1	1	2337575	1	99.56	0	0
GCF_002953275.1	Corynebacterium pseudotuberculosis	1	1	2337498	1	99.56	0	0
GCF_002953315.1	Corynebacterium pseudotuberculosis	1	1	2337549	1	99.56	0	0
GCF_002953955.1	Corynebacterium pseudotuberculosis	1	1	2337541	1	99.56	0	0
GCF_001047215.2	Corynebacterium pseudotuberculosis	1	1	2361125	1	99.56	0	0
GCF_002072715.1	Corynebacterium pseudotuberculosis	1	1	2339255	1	99.34	0	0
GCF_001481675.1	Corynebacterium pseudotuberculosis	1	1	2337529	1	99.56	0	0
GCF_001922265.1	Corynebacterium pseudotuberculosis	0.983474	1	2368140	1	99.12	0.44	0
GCF_001017615.1	Corynebacterium pseudotuberculosis	1	1	2337451	1	99.34	0	0
GCF_008462025.1	Corynebacterium pseudotuberculosis	1	1	2338159	1	99.56	0	0
GCF_002009415.1	Corynebacterium pseudotuberculosis	1	1	2337147	1	99.56	0	0
GCF_002009385.1	Corynebacterium pseudotuberculosis	1	1	2339296	1	99.78	0	0
GCF_004193695.1	Corynebacterium pseudotuberculosis	1	1	2337580	1	99.56	0	0
GCF_004193675.1	Corynebacterium pseudotuberculosis	1	1	2337533	1	99.56	0	0
GCF_001989595.1	Corynebacterium pseudotuberculosis	1	1	2338093	1	99.56	0	0
GCF_000972805.1	Corynebacterium pseudotuberculosis	1	1	2337820	1	99.12	0	0
GCF_000248375.2	Corynebacterium pseudotuberculosis	1	1	2368850	1	99.56	0	0
GCF_001975165.1	Corynebacterium pseudotuberculosis	1	1	2337090	1	99.56	0	0
GCF_001942005.2	Corynebacterium pseudotuberculosis	1	1	2337352	1	99.56	0	0
GCF_001969485.1	Corynebacterium pseudotuberculosis	0.963738	1	2320434	1	98.68	0	0
GCF_001026945.2	Corynebacterium pseudotuberculosis	1	1	2337990	1	99.56	0	0
GCF_009759765.1	Corynebacterium pseudotuberculosis	1	1	2337549	1	99.56	0	0
GCF_001481715.1	Corynebacterium pseudotuberculosis	1	1	2337508	1	99.56	0	0
GCF_000221625.1	Corynebacterium pseudotuberculosis	1	1	2335323	1	99.56	0	0
GCF_000255935.1	Corynebacterium pseudotuberculosis	1	1	2337657	1	98.68	0	0
GCF_001663495.1	Corynebacterium pseudotuberculosis	1	1	2328435	1	99.56	0	0
GCF_000258385.1	Corynebacterium pseudotuberculosis	1	1	2337628	1	99.56	0	0
GCF_000259155.4	Corynebacterium pseudotuberculosis	1	1	2404921	1	99.56	0	0
GCF_002155265.1	Corynebacterium pseudotuberculosis	1	1	2337763	1	99.56	0	0
GCF_001653315.1	Corynebacterium pseudotuberculosis	1	1	2337578	1	99.56	0	0
GCF_001653295.1	Corynebacterium pseudotuberculosis	1	1	2335383	1	99.78	0	0
GCF_000233735.1	Corynebacterium pseudotuberculosis	0.963583	1	2279118	1	99.12	0	0
GCF_001186445.1	Corynebacterium pseudotuberculosis	1	1	2367956	1	99.78	0	0
GCF_000265545.3	Corynebacterium pseudotuberculosis	0.986874	1	2382103	1	99.56	0	0
GCF_000241855.1	Corynebacterium pseudotuberculosis	1	1	2337938	1	99.56	0	0
GCF_001481755.1	Corynebacterium pseudotuberculosis	1	1	2335773	1	99.78	0	0
GCF_001867165.1	Corynebacterium pseudotuberculosis	1	1	2403301	1	99.12	0	0
GCF_001867125.1	Corynebacterium pseudotuberculosis	1	1	2365075	1	99.56	0	0
GCF_001867105.1	Corynebacterium pseudotuberculosis	1	1	2403579	1	99.56	0	0
GCF_001867085.1	Corynebacterium pseudotuberculosis	1	1	2403515	1	99.56	0	0
GCF_001867065.1	Corynebacterium pseudotuberculosis	1	1	2403412	1	99.56	0	0
GCF_001867045.1	Corynebacterium pseudotuberculosis	1	1	2403502	1	99.56	0	0
GCF_004332355.1	Corynebacterium pseudotuberculosis	1	1	2338134	1	99.56	0	0
GCF_000227605.3	Corynebacterium pseudotuberculosis	1	1	2369131	1	99.56	0	0
GCF_001867025.1	Corynebacterium pseudotuberculosis	1	1	2403550	1	99.12	0	0
GCF_001867005.1	Corynebacterium pseudotuberculosis	1	1	2403533	1	99.56	0	0
GCF_001866985.1	Corynebacterium pseudotuberculosis	1	1	2403454	1	99.56	0	0
GCF_001865765.1	Corynebacterium pseudotuberculosis	1	1	2337866	1	99.56	0	0
GCF_000227175.1	Corynebacterium pseudotuberculosis	1	1	2337606	1	99.56	0	0
GCF_001867145.1	Corynebacterium pseudotuberculosis	1	1	2366565	1	99.56	0	0
GCF_003634885.1	Corynebacterium pseudotuberculosis	1	1	2338546	1	99.56	0	0
GCF_001889145.1	Corynebacterium pseudotuberculosis	1	1	2370282	1	99.56	0	0
GCF_000764045.2	Corynebacterium pseudotuberculosis	0.955309	1	2370901	1	98.7	0	0
GCF_000144675.2	Corynebacterium pseudotuberculosis	1	1	2337250	1	99.56	0	0
GCF_000730365.1	Corynebacterium pseudotuberculosis	1	1	2338139	1	99.56	0	0
GCF_000730405.1	Corynebacterium pseudotuberculosis	1	1	2338144	1	99.56	0	0
GCF_000144935.2	Corynebacterium pseudotuberculosis	1	1	2334828	1	99.56	0	0
GCF_000730445.1	Corynebacterium pseudotuberculosis	1	1	2338300	1	99.56	0	0
GCF_000143705.2	Corynebacterium pseudotuberculosis	1	1	2337241	1	99.56	0	0
GCF_000152065.3	Corynebacterium pseudotuberculosis	1	1	2337350	1	99.56	0	0
GCF_000263215.1	Cronobacter sakazakii	1	1	4268675	1	99.99	0.14	0
GCA_011399315.1	Cutibacterium acnes	1	1	2494525	1	98.94	0.03	0
GCA_000221085.2	Cutibacterium acnes	1	1	2550549	1	100	0	0
GCF_001281065.1	Cutibacterium acnes	1	1	2522438	1	100	0	0
GCF_000008345.1	Cutibacterium acnes	1	1	2560265	1	100	0	0
GCF_000709495.1	Cutibacterium acnes	1	1	2494562	1	99.43	0.03	0
GCF_000213155.1	Cutibacterium acnes	1	1	2494578	1	99.43	0.03	0
GCF_001469555.1	Cutibacterium acnes	1	1	2530708	1	100	0	0
GCF_001481615.1	Cutibacterium acnes	1	1	2399738	1	100	0	0
GCF_001469595.1	Cutibacterium acnes	1	1	2560354	1	100	0	0
GCF_001469615.1	Cutibacterium acnes	1	1	2540008	1	98.94	0.03	0
GCF_001469635.1	Cutibacterium acnes	1	1	2470017	1	98.46	0.03	0
GCF_001469655.1	Cutibacterium acnes	1	1	2491961	1	99.43	0.03	0
GCF_003390995.1	Cutibacterium acnes	1	1	2560321	1	100	0	0
GCF_006739385.1	Cutibacterium acnes	1	1	2494738	1	99.43	0.03	0
GCF_000217615.1	Cutibacterium acnes	1	1	2560282	1	100	0	0
GCF_003812785.1	Cutibacterium acnes	1	1	2494539	1	99.43	0.03	0
GCF_000240055.1	Cutibacterium acnes	1	1	2498766	1	99.43	0.03	0
GCA_000240035.1	Cutibacterium acnes	1	1	2522885	1	98.91	0.03	0
GCF_000240015.1	Cutibacterium acnes	1	1	2489623	1	99.43	0.03	0
GCF_009177305.1	Cutibacterium acnes	1	1	2494387	1	99.36	0.03	0
GCF_003798465.1	Cutibacterium acnes	1	1	2495332	1	98.94	0.03	0
GCF_000025765.1	Cutibacterium acnes	1	1	2495334	1	98.94	0.03	0
GCF_000302515.1	Cutibacterium acnes	1	1	2519002	1	100	0	0
GCF_000231215.1	Cutibacterium acnes	1	1	2488626	1	100	0	0
GCA_001708345.1	Enterobacter cloacae	1	1	4854065	1	99.03	0.06	0
GCF_000235765.1	Enterobacter cloacae	1	1	4968248	1	99.86	0.33	0
GCF_000770155.1	Enterobacter cloacae	1	1	4848754	1	99.97	0.2	0
GCA_900050915.1	Enterobacter cloacae	0.946638	1	5159348	1	99.22	7.18	1.1
GCF_000783675.2	Enterobacter cloacae_M	1	1	4876999	1	99.07	0.65	0
GCF_001617645.1	Enterobacter cloacae_M	0.908042	1	4648696	1	98.91	0.63	0
GCF_003940765.1	Enterobacter cloacae_M	1	1	5046183	1	99.97	0.57	0
GCF_001729705.1	Enterobacter hormaechei_A	0.997804	1	4724316	1	99.95	0.48	0
GCF_001729725.1	Enterobacter hormaechei_A	1	1	4782480	1	99.47	0.21	33.33
GCF_001729785.1	Enterobacter hormaechei_A	1	1	4661849	1	99.77	0.43	33.33
GCF_008271405.2	Enterobacter hormaechei_A	1	1	4636526	1	99.47	0.04	0
GCF_008693905.1	Enterobacter hormaechei_A	1	1	4698106	1	99.47	0.19	0
GCF_003999755.1	Enterobacter hormaechei_A	1	1	4924340	1	99.77	0.79	20
GCF_000783855.2	Enterobacter hormaechei_A	1	1	4642123	1	99.47	0.51	80
GCA_000210775.1	Enterobacter hormaechei_A	0.900146	1	4908759	1	92.4	0.04	0
GCF_002142555.1	Enterobacter hormaechei_A	0.926004	1	4954364	1	98.81	0.62	0
GCF_001037805.1	Enterobacter hormaechei_A	1	1	4701014	1	99.47	0.04	0
GCF_001037725.1	Enterobacter hormaechei_A	1	1	4607622	1	99.47	0.04	0
GCF_900635705.1	Enterobacter hormaechei_A	0.994424	1	4552052	1	99.48	0.29	33.33
GCF_009905155.1	Enterobacter hormaechei_A	1	1	4619717	1	99.47	0.21	33.33
GCF_902166455.1	Enterobacter hormaechei_A	0.988433	1	5002290	1	99.37	0.82	20
GCF_902166375.1	Enterobacter hormaechei_A	0.996604	1	5132545	1	99.72	0.61	16.67
GCF_902164705.1	Enterobacter hormaechei_A	0.991694	1	5077894	1	99.37	0.48	0
GCF_902166485.1	Enterobacter hormaechei_A	1	1	4975856	1	99.47	0.62	14.29
GCF_902164655.1	Enterobacter hormaechei_A	1	1	5063609	1	99.97	0.48	0
GCF_000492495.1	Enterobacter hormaechei_A	1	1	4650382	1	99.97	0.32	0
GCF_009497055.1	Enterobacter hormaechei_A	1	1	4869611	1	99.76	0.91	12.5
GCA_902166535.1	Enterobacter hormaechei_A	0.979476	1	4738893	1	98.69	0.04	0
GCF_902166805.1	Enterobacter hormaechei_A	0.989307	1	5114720	1	98.92	0.33	0
GCF_902166595.1	Enterobacter hormaechei_A	0.993578	1	5016704	1	99.11	0.33	0
GCF_900177445.1	Enterobacter hormaechei_A	0.999295	1	4773509	1	99.27	0.45	0
GCF_000534275.1	Enterobacter kobei	1	1	4773801	1	99.11	0.3	0
GCF_000286275.1	Enterobacter kobei	1	1	4726582	1	99.7	0.25	20
GCF_000493055.1	Enterobacter kobei	1	1	4684377	1	99.7	0.44	0
GCF_001623605.1	Enterobacter kobei	0.926017	1	4534036	1	90.77	0.11	0
GCF_004684365.1	Enterobacter roggenkampii	0.98436	1	4851717	1	98.59	0.51	37.5
GCF_004135955.1	Enterobacter roggenkampii	1	1	5036275	1	98.48	0.05	50
GCF_002952735.2	Enterobacter roggenkampii	0.998799	1	4826853	1	99.92	0.93	25
GCF_001689055.2	Enterococcus faecalis	0.985419	1	3026009	1	99.63	0	0
GCF_000550745.1	Enterococcus faecalis	1	1	2961043	1	99.63	0.19	0
GCF_003812665.1	Enterococcus faecalis	1	1	2963654	1	99.63	0	0
GCF_002355755.1	Enterococcus faecalis	1	1	2704865	1	99.63	0	0
GCF_902166575.1	Enterococcus faecalis	0.996538	1	3392575	1	98.88	0	0
GCF_902166605.1	Enterococcus faecalis	0.997837	1	3375521	1	98.88	0	0
GCF_006766145.1	Enterococcus faecalis	1	1	2785968	1	99.53	0	0
GCF_001598635.1	Enterococcus faecalis	1	1	2803429	1	99.63	0	0
GCF_004006275.1	Enterococcus faecalis	0.98934	1	2739584	1	99.63	0	0
GCF_004006595.1	Enterococcus faecalis	0.989909	1	2741190	1	99.63	0	0
GCF_005484525.1	Enterococcus faecalis	0.985731	1	2696714	1	99.53	0	0
GCF_003319815.1	Enterococcus faecalis	1	1	2707177	1	99.63	0	0
GCF_006364815.1	Enterococcus faecalis	1	1	2845446	1	99.63	0.19	0
GCF_002208945.1	Enterococcus faecalis	1	1	2861022	1	99.63	0	0
GCF_010103655.1	Enterococcus faecalis	1	1	2933718	1	99.63	0	0
GCA_000210115.1	Enterococcus faecalis	0.911162	1	3096657	1	95.82	0	0
GCF_002140075.1	Enterococcus faecalis	1	1	2893365	1	99.63	0.26	0
GCF_000519905.1	Enterococcus faecalis	1	1	2722584	1	99.63	0	0
GCF_002289045.2	Enterococcus faecalis	0.999114	1	3132715	1	99.63	0.19	0
GCA_009685155.1	Enterococcus faecalis	0.999627	1	3067042	1	99.53	0.07	0
GCF_000172575.2	Enterococcus faecalis	1	1	2739625	1	99.63	0	0
GCF_000317915.1	Enterococcus faecalis	1	1	2810675	1	99.63	0	0
GCF_901553725.1	Enterococcus faecalis	1	1	2864420	1	99.63	0	0
GCF_001886675.1	Enterococcus faecalis	1	1	2668255	1	99.63	0	0
GCF_005154485.1	Enterococcus faecalis	0.997031	1	2865654	1	99.63	0.75	66.67
GCF_012594215.1	Enterococcus faecalis	1	1	2993403	1	99.63	0	0
GCF_902164645.1	Enterococcus faecalis	0.987461	1	3380663	1	97.75	0	0
GCF_902164695.1	Enterococcus faecalis	0.973664	1	3380441	1	97.38	0.19	0
GCF_001298485.1	Enterococcus_B faecium	0.999349	1	2572333	1	99.63	0	0
GCF_002761555.1	Enterococcus_B faecium	0.943	1	2736595	1	99.63	1.12	83.33
GCF_002850515.1	Enterococcus_B faecium	1	1	2496099	1	99.63	0	0
GCF_900066025.1	Enterococcus_B faecium	1	1	2614649	1	99.63	0	0
GCF_900639705.1	Enterococcus_B faecium	1	1	2432228	1	99.63	0	0
GCF_900637035.1	Enterococcus_B faecium	1	1	2450323	1	99.63	0.06	0
GCF_900638765.1	Enterococcus_B faecium	0.995652	1	2528228	1	99.63	0.06	0
GCF_009938075.1	Enterococcus_B faecium	1	1	2736390	1	99.63	0	0
GCF_002006055.1	Enterococcus_B faecium	0.856729	1	2794873	1	98	0.69	33.33
GCF_002006005.1	Enterococcus_B faecium	0.976807	1	2668906	1	99.06	0	0
GCF_002005995.1	Enterococcus_B faecium	0.976536	1	2597551	1	98.88	0	0
GCF_002005975.1	Enterococcus_B faecium	0.762145	1	2625904	1	95.86	0	0
GCF_002005935.1	Enterococcus_B faecium	0.905722	1	2612410	1	98.31	0.12	100
GCF_002278015.2	Enterococcus_B hirae	1	1	2845651	1	99.63	0.19	0
GCF_900636615.1	Enterococcus_B hirae	1	1	2741688	1	99.24	0	0
GCF_004006255.1	Enterococcus_B lactis	0.964817	1	2696561	1	98.68	0	0
GCA_902166385.1	Enterococcus_B lactis	1	1	2775175	1	99.31	0.02	100
GCF_902166525.1	Enterococcus_B lactis	1	1	2774396	1	99.25	0	0
GCF_902166655.1	Enterococcus_B lactis	0.99286	1	2776457	1	98.79	0.01	100
GCF_002285475.1	Escherichia albertii	1	1	4598983	1	98.6	0.24	0
GCF_002285455.1	Escherichia albertii	1	1	4560575	1	98.6	0.14	0
GCF_001549955.1	Escherichia albertii	1	1	4657167	1	98.6	0.33	0
GCF_000512125.1	Escherichia albertii	1	1	4701875	1	98.45	0.63	0
GCF_002895205.1	Escherichia albertii	1	1	4730877	1	98.01	0.86	20
GCA_003864075.1	Escherichia albertii	0.955676	1	4923641	1	98.6	0.04	0
GCF_003312545.2	Escherichia albertii	0.982502	1	4659709	1	98.3	0.41	0
GCA_012955465.1	Escherichia coli	0.94813	1	4937450	1	98.59	3.62	95.65
GCF_900635195.1	Escherichia coli	0.955732	1	4969367	1	99.61	0.24	0
GCA_900635985.1	Escherichia coli	0.939122	1	5059690	1	99.09	0.08	0
GCF_003019095.1	Escherichia coli	1	1	5095223	1	99.97	0.21	0
GCF_900149875.1	Escherichia coli	0.988548	1	4792490	1	99.97	0.04	0
GCF_000026305.1	Escherichia coli	0.989978	1	5209548	1	99.97	0.14	0
GCF_003352325.1	Escherichia coli	0.972505	1	5456795	1	96.7	0.12	0
GCF_010668985.1	Escherichia coli	1	1	4769521	1	99.97	0.18	0
GCF_000007445.1	Escherichia coli	0.995666	1	5231428	1	99.92	0.43	0
GCA_010725135.1	Escherichia coli	0.305597	1	5296826	1	87.35	0.81	0
GCF_000013305.1	Escherichia coli	0.986463	1	4938920	1	99.62	0.07	0
GCF_001900315.1	Escherichia coli_D	1	1	4990476	1	99.97	0.07	0
GCF_000599665.1	Escherichia coli_D	1	1	5054509	1	99.97	0.48	80
GCF_000599685.1	Escherichia coli_D	1	1	4998910	1	99.97	0.48	80
GCF_000026345.1	Escherichia coli_D	0.987432	1	5132068	1	98.78	0.04	0
GCF_010092965.1	Escherichia coli_D	0.991674	1	5195374	1	99.57	0.16	0
GCF_900636065.1	Escherichia coli_D	0.966551	1	4972355	1	98.96	0.04	0
GCA_900636275.1	Escherichia coli_D	0.857044	1	5297958	1	97.18	0.53	0
GCA_900636225.1	Escherichia coli_D	0.828171	1	5278208	1	96.42	0.39	0
GCF_002058765.1	Escherichia dysenteriae	1	1	5445834	1	99.97	0.16	25
GCF_011045235.1	Escherichia dysenteriae	1	1	4866137	1	99.97	0.04	0
GCF_010669025.1	Escherichia dysenteriae	1	1	4945561	1	99.97	0.04	0
GCF_003722195.1	Escherichia dysenteriae	1	1	5569804	1	99.97	0.38	0
GCA_900635225.1	Escherichia dysenteriae	0.852978	1	5249174	1	97.02	0.12	0
GCF_900635185.1	Escherichia dysenteriae	0.99039	1	5468700	1	99.82	0.09	0
GCA_002949875.1	Escherichia flexneri	0.636233	1	4971516	1	95.41	0.37	0
GCF_002949455.1	Escherichia flexneri	0.821158	1	4531304	1	97.31	0.53	64.29
GCF_002949495.1	Escherichia flexneri	0.884532	1	4856857	1	99.31	0.44	0
GCF_000007405.1	Escherichia flexneri	0.917577	1	4599354	1	99.7	0.21	0
GCF_002949915.1	Escherichia flexneri	0.742611	1	4699491	1	97.08	0.95	0
GCF_000005845.2	Escherichia flexneri	0.999033	1	4641652	1	99.97	0.04	0
GCF_001900335.1	Escherichia flexneri	1	1	5021692	1	99.62	0.21	0
GCF_001900415.1	Escherichia flexneri	1	1	4833228	1	99.62	1.06	12.5
GCF_001900905.1	Escherichia flexneri	1	1	4632368	1	99.62	0.1	0
GCF_003031225.1	Escherichia flexneri	1	1	4774500	1	99.97	0.04	0
GCF_003052665.1	Escherichia flexneri	0.994724	1	4614635	1	99.94	0.04	0
GCF_002952695.1	Escherichia flexneri	0.99901	1	5052887	1	99.62	0.1	0
GCF_001901465.1	Escherichia flexneri	1	1	4886210	1	99.97	0.28	42.86
GCF_000009565.1	Escherichia flexneri	0.984621	1	4558947	1	99.39	0.04	0
GCF_000599625.1	Escherichia flexneri	0.998512	1	4807977	1	99.97	0.53	87.5
GCF_900635895.1	Escherichia flexneri	0.969561	1	4731931	1	99.27	0.1	0
GCA_900635685.1	Escherichia flexneri	0.917346	1	4692802	1	98.81	0.07	0
GCF_002174695.2	Escherichia flexneri	0.930063	1	4655489	1	99.7	0.33	0
GCF_900636245.1	Escherichia flexneri	0.979247	1	4742976	1	99.07	0.04	0
GCF_900636125.1	Escherichia flexneri	0.997314	1	4969847	1	99.97	0.04	0
GCF_900636115.1	Escherichia flexneri	0.961977	1	4573055	1	98.06	0.07	0
GCA_900636085.1	Escherichia flexneri	0.842921	1	4941549	1	97.48	0.17	0
GCF_002007705.1	Escherichia flexneri	0.996649	1	5111920	1	99.97	0.14	0
GCF_000017765.1	Escherichia flexneri	1	1	4643538	1	99.62	0.1	0
GCF_000019385.1	Escherichia flexneri	1	1	4746218	1	99.97	0.04	0
GCF_000013585.1	Escherichia flexneri	0.922771	1	4574284	1	99.43	0.21	0
GCF_900474445.1	Escherichia flexneri	0.98679	1	4705297	1	99.89	0.21	0
GCF_001455385.1	Escherichia flexneri	0.966035	1	4579074	1	99.21	0.19	0
GCF_000026245.1	Escherichia flexneri	1	1	5154862	1	99.62	0.41	0
GCA_002290225.1	Escherichia flexneri	0.996793	1	5320632	1	99.52	0.1	0
GCA_011404755.1	Escherichia flexneri	1	1	4557772	1	99.97	0.04	0
GCA_011404595.1	Escherichia flexneri	1	1	4701941	1	99.62	0.14	0
GCA_011404355.1	Escherichia flexneri	1	1	4711570	1	99.97	0.04	0
GCF_010669005.1	Escherichia flexneri	1	1	4703889	1	99.62	0.1	0
GCF_008761455.1	Escherichia flexneri	0.99829	1	5264517	1	99.62	0.1	0
GCF_000257275.1	Escherichia flexneri	0.974223	1	4935294	1	99.9	0.06	0
GCF_009738285.1	Escherichia flexneri	0.914424	1	5385859	1	94.14	0.1	0
GCF_009873375.1	Escherichia flexneri	0.894611	1	4820620	1	90.78	0.26	75
GCF_001276585.2	Escherichia flexneri	0.9955	1	4587291	1	99.47	0.04	0
GCA_009873415.1	Escherichia flexneri	0.937899	1	5315402	1	99.26	0.08	0
GCA_009873435.1	Escherichia flexneri	0.912033	1	5538597	1	95.57	0.35	0
GCF_000971575.2	Flavobacterium psychrophilum	1	1	2848408	1	99.29	0.44	0
GCF_000739395.1	Flavobacterium psychrophilum	1	1	2900735	1	99.29	0.44	0
GCF_000971605.2	Flavobacterium psychrophilum	1	1	2847905	1	99.29	0.44	0
GCF_009730675.1	Flavobacterium psychrophilum	1	1	2836981	1	99.29	0.44	0
GCF_000971645.2	Flavobacterium psychrophilum	1	1	2850726	1	99.29	0.44	0
GCF_000767095.1	Flavobacterium psychrophilum	1	1	2736292	1	99.12	0.44	0
GCF_000971685.2	Flavobacterium psychrophilum	1	1	2806870	1	99.29	0.44	0
GCF_000754365.1	Flavobacterium psychrophilum	1	1	2835130	1	99.29	0.44	0
GCF_000754405.1	Flavobacterium psychrophilum	1	1	2715909	1	99.29	0.35	0
GCF_000064305.2	Flavobacterium psychrophilum	1	1	2860382	1	99.29	0.44	0
GCF_000016105.1	Francisella tularensis	1	1	1898476	1	99.62	0	0
GCF_000017785.1	Francisella tularensis	1	1	1890909	1	99.82	0	0
GCF_010233385.1	Francisella tularensis	1	1	1892639	1	99.82	0	0
GCF_000018925.1	Francisella tularensis	0.955054	1	1893886	1	99.41	0	0
GCF_000248435.2	Francisella tularensis	1	1	1892857	1	99.62	0.27	0
GCF_002952075.1	Francisella tularensis	0.92675	1	2000087	1	99	0.14	0
GCF_000014645.1	Francisella tularensis	0.935911	1	1910031	1	99.82	0	0
GCF_001936015.1	Francisella tularensis	1	1	1877932	1	99.21	0.27	0
GCF_000014605.1	Francisella tularensis	1	1	1895727	1	99.82	0.41	50
GCF_000833335.1	Francisella tularensis	1	1	1892177	1	99.82	0	0
GCF_000008985.1	Francisella tularensis	1	1	1892775	1	99.62	0.27	0
GCF_001412545.1	Francisella tularensis	0.961922	1	1899676	1	97.66	0.05	100
GCF_000168775.2	Francisella tularensis	1	1	1894157	1	99.82	0	0
GCF_000313385.1	Francisella tularensis	0.982163	1	1886888	1	99.38	0	0
GCF_010233165.1	Francisella tularensis	1	1	1893151	1	99.82	0	0
GCF_000833235.1	Francisella tularensis	1	1	1892782	1	99.82	0	0
GCF_010232785.1	Francisella tularensis	1	1	1892749	1	99.82	0	0
GCF_000741935.1	Francisella tularensis	1	1	1859271	1	99.56	0.48	33.33
GCF_002886065.1	Francisella tularensis	0.97211	1	1890738	1	99.82	0	0
GCF_000742095.1	Francisella tularensis	0.970721	1	1818461	1	96.28	0	0
GCF_000195535.1	Francisella tularensis	0.931391	1	1913619	1	99.21	0.14	0
GCF_003955815.1	Francisella tularensis	1	1	1894185	1	99.82	0	0
GCF_001865695.1	Francisella tularensis	0.930741	1	1978958	1	99.21	0.21	0
GCF_000524575.1	Francisella tularensis	0.965827	1	1881193	1	99.24	0	0
GCF_000011405.1	Francisella tularensis	1	1	1895727	1	99.82	0.41	50
GCF_000009325.1	Francisella tularensis	1	1	1892616	1	99.62	0.27	0
GCF_000833355.1	Francisella tularensis	0.938846	1	1870206	1	99.41	0	0
GCF_000833475.1	Francisella tularensis	0.975395	1	1862444	1	96.32	2.33	100
GCF_000833495.1	Francisella tularensis	1	1	1893733	1	99.82	0	0
GCF_000833515.1	Francisella tularensis	1	1	1894186	1	99.82	0	0
GCF_000833555.1	Francisella tularensis	1	1	1891022	1	99.62	2.43	60
GCF_000009245.1	Francisella tularensis	1	1	1895994	1	99.82	0.41	100
GCF_001880205.1	Francisella tularensis	0.93316	1	1916455	1	99.82	0.14	0
GCF_001044315.2	Francisella tularensis	0.990297	1	1894154	1	99.82	0	0
GCF_011044295.1	Glaesserella parasuis	1	1	2275841	1	99.13	1.78	31.25
GCF_011044315.1	Glaesserella parasuis	1	1	2355923	1	99.36	1.97	26.67
GCF_000742795.1	Glaesserella parasuis	1	1	2280878	1	99.58	0.46	0
GCA_002055565.1	Glaesserella parasuis	1	1	2305354	1	99.36	3.65	65.52
GCF_000740985.1	Glaesserella parasuis	1	1	2265927	1	99.35	0.46	0
GCA_000439395.1	Glaesserella parasuis	0.965785	1	2324740	1	98.36	0.46	0
GCF_008330065.1	Glaesserella parasuis	1	1	2326414	1	99.35	0.29	0
GCF_003288155.1	Glaesserella parasuis	1	1	2248335	1	99.51	0.29	0
GCF_009831435.1	Glaesserella parasuis	1	1	2266893	1	99.58	0.46	0
GCF_011044275.1	Glaesserella parasuis	0.957499	1	2276207	1	95.04	1.78	25
GCF_001611775.1	Glaesserella parasuis	1	1	2277540	1	99.02	1.78	37.5
GCF_000021885.1	Glaesserella parasuis	1	1	2269156	1	99.47	0.46	0
GCF_000027305.1	Haemophilus influenzae	0.972016	1	1830138	1	99.67	0.22	100
GCF_000012185.1	Haemophilus influenzae	1	1	1914490	1	99.77	0	0
GCF_000165575.1	Haemophilus influenzae	1	1	1819370	1	99.77	0.23	0
GCF_000165525.1	Haemophilus influenzae	1	1	1932306	1	99.67	0	0
GCF_000016485.1	Haemophilus influenzae	0.900826	1	1887192	1	99.06	0.29	0
GCF_001457655.1	Haemophilus influenzae	1	1	1890645	1	99.77	0	0
GCF_900478325.1	Haemophilus influenzae	0.994019	1	1915356	1	99.77	0	0
GCF_900475995.1	Haemophilus influenzae	1	1	1850791	1	99.77	0.23	100
GCF_000016465.1	Haemophilus influenzae	0.938995	1	1813033	1	99.55	0.23	0
GCF_002966575.1	Haemophilus influenzae	1	1	1857175	1	99.77	0	0
GCF_002966615.1	Haemophilus influenzae	1	1	1886450	1	99.77	0	0
GCF_002966635.1	Haemophilus influenzae	1	1	1886411	1	99.77	0	0
GCF_003425715.1	Haemophilus influenzae	1	1	1848210	1	99.73	0	0
GCF_003425585.1	Haemophilus influenzae	1	1	1840498	1	99.77	0	0
GCF_003425525.1	Haemophilus influenzae	1	1	1897311	1	99.77	0.23	100
GCF_000210875.1	Haemophilus influenzae	1	1	1981535	1	99.45	0	0
GCF_900635795.1	Haemophilus influenzae	1	1	1860106	1	99.45	0	0
GCF_000931625.1	Haemophilus influenzae	1	1	1887620	1	99.66	0	0
GCF_900638105.1	Haemophilus influenzae	0.991961	1	1948880	1	99.34	0	0
GCF_008831525.1	Haemophilus influenzae	0.992453	1	1887343	1	99.67	0.07	0
GCF_002073475.2	Haemophilus influenzae	1	1	1830681	1	99.67	0.22	100
GCF_002966735.1	Haemophilus influenzae	1	1	1813865	1	99.77	0	0
GCF_000767075.1	Haemophilus influenzae	1	1	1850897	1	99.77	0	0
GCF_000931575.1	Haemophilus influenzae	1	1	1846259	1	99.66	0	0
GCF_000931605.1	Haemophilus influenzae	1	1	1846503	1	99.77	0.23	0
GCF_003351605.1	Haemophilus influenzae	1	1	1804746	1	99.67	0	0
GCF_003351465.1	Haemophilus influenzae	1	1	1816295	1	99.67	0	0
GCF_002966675.1	Haemophilus influenzae_E	1	1	1823172	1	99.77	0.23	0
GCF_002966655.1	Haemophilus influenzae_E	1	1	1823096	1	99.77	0.23	0
GCF_000698365.1	Haemophilus influenzae_E	1	1	1811802	1	99.67	0	0
GCA_003184405.1	Haemophilus influenzae_F	0.859433	1	2025527	1	98.26	0	0
GCF_000968335.1	Haemophilus influenzae_F	1	1	1969659	1	99.67	0	0
GCF_000498315.1	Helicobacter pylori	1	1	1660425	1	99.57	0.64	100
GCF_000600225.1	Helicobacter pylori	1	1	1634875	1	99.36	0.1	100
GCF_000600165.1	Helicobacter pylori	0.997989	1	1634852	1	99.57	0.1	100
GCF_000600085.1	Helicobacter pylori	0.995292	1	1637925	1	99.36	0.1	100
GCF_000185185.1	Helicobacter pylori	0.996736	1	1675918	1	99.62	0	0
GCF_000600045.1	Helicobacter pylori	1	1	1633212	1	99.36	0.1	100
GCF_000392515.3	Helicobacter pylori	1	1	1692794	1	99.42	0.27	100
GCF_006874685.1	Helicobacter pylori	1	1	1695835	1	99.62	0	0
GCF_000008525.1	Helicobacter pylori	0.991157	1	1667867	1	99.36	0	0
GCF_000359645.1	Helicobacter pylori	0.998171	1	1668342	1	99.62	0	0
GCF_900638505.1	Helicobacter pylori	0.989452	1	1632224	1	99.42	0	0
GCF_007844055.1	Helicobacter pylori	0.988613	1	1646042	1	99.42	0	0
GCF_007844035.1	Helicobacter pylori	0.993496	1	1663520	1	99.36	0	0
GCF_007843915.1	Helicobacter pylori	0.992095	1	1726836	1	99.36	0.1	100
GCF_007843715.1	Helicobacter pylori	0.996565	1	1648077	1	99.62	0	0
GCF_007843535.1	Helicobacter pylori	0.990511	1	1631093	1	99.42	0	0
GCF_007836735.1	Helicobacter pylori	1	1	1643956	1	99.42	0	0
GCF_006337265.1	Helicobacter pylori	1	1	1636444	1	99.36	0	0
GCF_000828955.1	Helicobacter pylori	0.991631	1	1696917	1	99.42	0.07	100
GCF_006337285.1	Helicobacter pylori	1	1	1649543	1	99.36	0.28	50
GCF_006339365.1	Helicobacter pylori	1	1	1596986	1	99.42	0	0
GCF_006339235.1	Helicobacter pylori	1	1	1540214	1	99.36	0.1	100
GCF_006339065.1	Helicobacter pylori	1	1	1628623	1	99.42	0	0
GCF_006338945.1	Helicobacter pylori	1	1	1638022	1	99.36	0	0
GCF_006338815.1	Helicobacter pylori	1	1	1601381	1	99.42	0	0
GCF_006338685.1	Helicobacter pylori	1	1	1637783	1	99.36	0	0
GCF_000826985.1	Helicobacter pylori	1	1	1667638	1	99.36	0	0
GCF_006338545.1	Helicobacter pylori	1	1	1619300	1	99.57	0	0
GCF_006338415.1	Helicobacter pylori	1	1	1706376	1	99.36	0.1	100
GCF_006338285.1	Helicobacter pylori	1	1	1599658	1	99.42	0	0
GCF_006338145.1	Helicobacter pylori	1	1	1582133	1	99.57	0.24	50
GCF_006338045.1	Helicobacter pylori	1	1	1679162	1	99.36	0	0
GCF_006337875.1	Helicobacter pylori	1	1	1659500	1	99.36	0	0
GCF_006337745.1	Helicobacter pylori	1	1	1643421	1	99.36	0	0
GCF_006337625.1	Helicobacter pylori	1	1	1610187	1	99.36	0	0
GCF_006337485.1	Helicobacter pylori	1	1	1690720	1	99.42	0	0
GCF_006337465.1	Helicobacter pylori	1	1	1609437	1	99.42	0.14	0
GCF_006337445.1	Helicobacter pylori	1	1	1579431	1	99.36	0.14	0
GCF_006337425.1	Helicobacter pylori	1	1	1634797	1	99.36	0	0
GCF_006337405.1	Helicobacter pylori	1	1	1709363	1	99.3	0.1	100
GCF_006337385.1	Helicobacter pylori	1	1	1583343	1	99.57	0.24	50
GCF_006337365.1	Helicobacter pylori	1	1	1540135	1	99.36	0.1	100
GCF_006337345.1	Helicobacter pylori	1	1	1611628	1	99.36	0	0
GCF_006337325.1	Helicobacter pylori	1	1	1588985	1	99.36	0.14	0
GCF_006337305.1	Helicobacter pylori	1	1	1580965	1	99.36	0.14	0
GCF_008033015.1	Helicobacter pylori	0.98167	1	1654849	1	99.36	0.41	100
GCF_008032935.1	Helicobacter pylori	0.914925	1	1645512	1	98.82	0.57	100
GCF_008032615.1	Helicobacter pylori	0.968154	1	1661266	1	98.96	0.06	100
GCF_008032475.1	Helicobacter pylori	0.985494	1	1667329	1	99.36	0.81	100
GCF_000307835.1	Helicobacter pylori	0.995896	1	1667890	1	99.36	0	0
GCF_000307815.1	Helicobacter pylori	0.996272	1	1667883	1	99.36	0	0
GCF_000091345.1	Helicobacter pylori	1	1	1576758	1	99.57	0	0
GCF_000148855.1	Helicobacter pylori	1	1	1658051	1	99.42	0	0
GCF_000685665.1	Helicobacter pylori	1	1	1604233	1	99.42	0	0
GCF_000307795.1	Helicobacter pylori	0.996488	1	1667892	1	99.36	0	0
GCF_000685705.1	Helicobacter pylori	1	1	1659060	1	99.57	0.64	100
GCF_000685745.1	Helicobacter pylori	1	1	1604212	1	99.42	0	0
GCF_003050665.1	Helicobacter pylori	1	1	1680898	1	99.36	0	0
GCF_000685625.1	Helicobacter pylori	1	1	1650561	1	99.62	0.1	100
GCF_002952355.1	Helicobacter pylori	0.980128	1	1674080	1	98.53	0.1	100
GCF_002952335.1	Helicobacter pylori	0.974934	1	1674120	1	99.42	0.18	50
GCF_002952275.1	Helicobacter pylori	1	1	1674115	1	99.42	0.1	100
GCF_002952255.1	Helicobacter pylori	0.969016	1	1674214	1	99.01	0.1	100
GCF_002952235.1	Helicobacter pylori	0.930138	1	1674350	1	98.95	0.1	100
GCF_002952175.1	Helicobacter pylori	0.994086	1	1674142	1	99.42	0.1	100
GCF_002951975.1	Helicobacter pylori	1	1	1674002	1	99.42	0.1	100
GCF_002952375.1	Helicobacter pylori	0.973592	1	1674163	1	99.16	0.1	100
GCF_002952675.1	Helicobacter pylori	1	1	1674018	1	99.42	0.1	100
GCF_002953555.1	Helicobacter pylori	1	1	1668735	1	99.36	0	0
GCF_002906495.1	Helicobacter pylori	1	1	1670779	1	99.3	0	0
GCF_002906515.1	Helicobacter pylori	0.986279	1	1666879	1	98.8	0	0
GCF_002906535.1	Helicobacter pylori	1	1	1666471	1	99.36	0	0
GCF_002906555.1	Helicobacter pylori	1	1	1666735	1	99.36	0	0
GCF_001433495.1	Helicobacter pylori	0.99446	1	1667159	1	99.42	0	0
GCF_000148665.1	Helicobacter pylori_BU	0.982669	1	1549666	1	99.57	0	0
GCF_900638475.1	Helicobacter pylori_BU	1	1	1644315	1	99.36	0	0
GCF_000008785.1	Helicobacter pylori_BU	1	1	1643831	1	99.36	0	0
GCF_010917155.1	Helicobacter pylori_BU	1	1	1643850	1	99.57	0	0
GCF_002983705.1	Helicobacter pylori_BU	1	1	1645738	1	99.36	0	0
GCF_010917555.1	Helicobacter pylori_BU	1	1	1642466	1	99.61	0	0
GCF_010917675.1	Helicobacter pylori_BU	1	1	1656646	1	99.42	0	0
GCF_008281125.1	Helicobacter pylori_BU	0.99298	1	1658253	1	99.36	0.54	100
GCF_000192335.1	Helicobacter pylori_BU	0.987787	1	1562832	1	99.57	0	0
GCF_000192315.1	Helicobacter pylori_BU	0.988096	1	1548238	1	99.26	0.41	0
GCF_900119955.1	Helicobacter pylori_BU	1	1	1667625	1	99.57	0	0
GCF_900120185.1	Helicobacter pylori_BU	1	1	1667858	1	99.57	0	0
GCF_900120225.1	Helicobacter pylori_BU	1	1	1667978	1	99.57	0	0
GCF_900120335.1	Helicobacter pylori_BU	1	1	1667712	1	99.57	0	0
GCF_008026615.1	Helicobacter pylori_BU	0.985031	1	1645502	1	99.42	0	0
GCF_008027235.1	Helicobacter pylori_BU	1	1	1645840	1	99.57	1.02	100
GCF_008027395.1	Helicobacter pylori_BU	0.999978	1	1642343	1	99.36	0.41	100
GCF_008032735.1	Helicobacter pylori_BU	0.98142	1	1624459	1	99.36	0.41	100
GCF_008032975.1	Helicobacter pylori_BU	0.991642	1	1613306	1	99.3	0.41	100
GCF_008032995.1	Helicobacter pylori_BU	0.976717	1	1697806	1	98.96	0.81	100
GCF_008033035.1	Helicobacter pylori_BU	0.888261	1	1632682	1	98.76	0	0
GCF_008033055.1	Helicobacter pylori_BU	0.993326	1	1672280	1	99.55	0.41	100
GCF_000277425.1	Helicobacter pylori_BU	1	1	1660685	1	99.42	0	0
GCF_001653415.1	Helicobacter pylori_BU	1	1	1659899	1	99.42	0	0
GCF_000982695.1	Helicobacter pylori_BU	1	1	1698366	1	99.36	0	0
GCF_000213135.1	Helicobacter pylori_C	1	1	1617426	1	99.42	0	0
GCF_001653435.1	Helicobacter pylori_C	0.995692	1	1510564	1	99.62	0	0
GCF_001653475.1	Helicobacter pylori_C	0.994529	1	1531450	1	99.42	0	0
GCF_000178935.2	Helicobacter pylori_C	1	1	1566655	1	99.48	0	0
GCF_001653395.1	Helicobacter pylori_C	1	1	1614411	1	99.42	0	0
GCF_001653375.1	Helicobacter pylori_C	0.994497	1	1617826	1	99.42	0	0
GCF_002357435.1	Helicobacter pylori_C	1	1	1591903	1	99.42	0	0
GCF_000224555.1	Helicobacter pylori_C	1	1	1646139	1	99.36	0	0
GCF_002357455.1	Helicobacter pylori_C	1	1	1571440	1	99.42	0	0
GCF_002357475.1	Helicobacter pylori_C	1	1	1607914	1	99.42	0	0
GCF_002357495.1	Helicobacter pylori_C	1	1	1582399	1	99.42	0	0
GCF_002357515.1	Helicobacter pylori_C	1	1	1578736	1	99.42	0	0
GCF_002357535.1	Helicobacter pylori_C	1	1	1634312	1	99.42	0	0
GCF_002357555.1	Helicobacter pylori_C	1	1	1585641	1	99.48	0	0
GCF_002357575.1	Helicobacter pylori_C	1	1	1566831	1	99.42	0	0
GCF_002357595.1	Helicobacter pylori_C	1	1	1558697	1	99.48	0	0
GCF_002357615.1	Helicobacter pylori_C	1	1	1570268	1	99.62	0	0
GCF_002357635.1	Helicobacter pylori_C	1	1	1623153	1	99.42	0.41	0
GCF_002357655.1	Helicobacter pylori_C	0.991859	1	1587581	1	98.93	0	0
GCF_002357675.1	Helicobacter pylori_C	1	1	1631634	1	99.42	4.07	100
GCF_002357695.1	Helicobacter pylori_C	1	1	1625760	1	99.42	0	0
GCF_002357715.1	Helicobacter pylori_C	1	1	1627132	1	99.48	0	0
GCF_002357755.1	Helicobacter pylori_C	1	1	1566172	1	99.48	0	0
GCF_002356595.1	Helicobacter pylori_C	1	1	1578351	1	99.34	1.16	100
GCF_000023805.1	Helicobacter pylori_C	0.989008	1	1568826	1	99.42	0	0
GCF_000270065.1	Helicobacter pylori_C	1	1	1609006	1	99.42	0	0
GCF_000270005.1	Helicobacter pylori_C	1	1	1575399	1	99.42	0	0
GCF_002357775.1	Helicobacter pylori_C	1	1	1617765	1	99.42	0	0
GCF_000020245.1	Helicobacter pylori_C	0.996097	1	1608548	1	99.56	0	0
GCF_002357795.1	Helicobacter pylori_C	1	1	1602776	1	99.42	0	0
GCF_002357815.1	Helicobacter pylori_C	1	1	1592987	1	99.42	0	0
GCF_002357835.1	Helicobacter pylori_C	1	1	1567867	1	99.42	0	0
GCF_002357855.1	Helicobacter pylori_C	1	1	1577123	1	99.36	0	0
GCF_000277405.1	Helicobacter pylori_C	1	1	1663456	1	99.62	0	0
GCF_000277385.1	Helicobacter pylori_C	1	1	1616909	1	99.56	0	0
GCF_000277365.1	Helicobacter pylori_C	1	1	1665719	1	99.56	0	0
GCF_008326525.1	Helicobacter pylori_C	1	1	1604952	1	99.42	0	0
GCF_000392535.3	Helicobacter pylori_C	1	1	1658047	1	99.62	0.41	0
GCF_000392475.3	Helicobacter pylori_C	1	1	1594569	1	99.42	0	0
GCF_000392455.3	Helicobacter pylori_C	1	1	1593537	1	99.42	0	0
GCF_000348865.1	Helicobacter pylori_C	1	1	1616617	1	99.36	0.16	100
GCF_002357735.1	Helicobacter pylori_C	1	1	1588119	1	99.36	0	0
GCF_004088155.1	Helicobacter pylori_C	1	1	1535248	1	99.42	0	0
GCF_001549715.1	Helicobacter pylori_C	0.97158	1	1629815	1	99.01	0	0
GCF_001549855.1	Helicobacter pylori_C	0.890914	1	1562125	1	98.96	0.14	0
GCF_003711165.1	Helicobacter pylori_C	0.969727	1	1667396	1	98.65	0	0
GCF_000600125.1	Helicobacter pylori_C	0.992156	1	1553826	1	99.48	0	0
GCF_000600145.1	Helicobacter pylori_C	1	1	1599700	1	99.42	0	0
GCF_000600185.1	Helicobacter pylori_C	0.996093	1	1595058	1	99.01	0	0
GCF_000600205.1	Helicobacter pylori_C	1	1	1600345	1	99.42	0	0
GCF_004088075.1	Helicobacter pylori_C	1	1	1514674	1	99.62	0	0
GCF_003855475.1	Helicobacter pylori_C	1	1	1563701	1	99.42	0	0
GCF_000148895.1	Helicobacter pylori_C	1	1	1635449	1	99.42	0	0
GCF_003957395.1	Helicobacter pylori_C	1	1	1637442	1	99.01	0	0
GCF_000011725.1	Helicobacter pylori_C	1	1	1589954	1	99.42	0	0
GCF_000817025.1	Helicobacter pylori_C	1	1	1586473	1	99.42	0	0
GCF_006874725.1	Klebsiella aerogenes	1	1	5062651	1	100	0.04	0
GCF_001559215.2	Klebsiella aerogenes	1	1	5317141	1	100	0.93	0
GCF_002796425.1	Klebsiella aerogenes	1	1	5118619	1	100	0.04	0
GCF_010509815.1	Klebsiella aerogenes	1	1	5059706	1	100	0.04	0
GCA_002260745.1	Klebsiella aerogenes	0.876084	1	5036250	1	98.55	0.55	0
GCF_002796405.1	Klebsiella aerogenes	1	1	5087312	1	100	0.04	0
GCF_900637945.1	Klebsiella aerogenes	1	1	5190487	1	99.94	0.6	0
GCF_000383335.1	Klebsiella aerogenes	1	1	5143280	1	100	0.31	0
GCF_000755545.1	Klebsiella aerogenes	1	1	5084929	1	100	0.04	0
GCF_009732835.1	Klebsiella aerogenes	1	1	5295061	1	99.94	0.65	0
GCF_009732815.1	Klebsiella aerogenes	1	1	5272156	1	99.94	0.65	0
GCF_009732795.1	Klebsiella aerogenes	0.984743	1	5266224	1	99.9	0.65	0
GCF_902164615.1	Klebsiella aerogenes	0.989039	1	5726555	1	98.81	0.1	0
GCF_002591115.1	Klebsiella aerogenes	1	1	5245455	1	100	0.6	0
GCF_008693885.1	Klebsiella aerogenes	1	1	5286332	1	100	0.39	0
GCF_000215745.1	Klebsiella aerogenes	1	1	5280350	1	100	0.39	0
GCF_901422065.1	Klebsiella pneumoniae	0.99876	1	5208158	1	99.93	0.33	0
GCF_901421965.1	Klebsiella pneumoniae	0.850402	1	5159775	1	97.94	0.36	0
GCF_901421925.1	Klebsiella pneumoniae	0.988618	1	5261751	1	99.7	0.69	0
GCF_008122285.1	Klebsiella pneumoniae	0.981569	1	5371084	1	99.61	0.66	0
GCF_008369685.1	Klebsiella pneumoniae	0.966769	1	5058062	1	99.08	0.85	14.29
GCF_009648995.1	Klebsiella pneumoniae	1	1	5220569	1	100	0.25	0
GCF_010450855.1	Klebsiella pneumoniae	1	1	5547989	1	100	0.12	0
GCF_003286975.1	Klebsiella pneumoniae	1	1	5214209	1	100	0.04	0
GCF_003285145.1	Klebsiella pneumoniae	0.996392	1	5377145	1	100	0.93	0
GCF_902166635.1	Klebsiella pneumoniae	1	1	5782096	1	99.94	0.41	0
GCF_902166495.1	Klebsiella pneumoniae	0.996598	1	5311295	1	99.4	0.19	0
GCF_902166475.1	Klebsiella pneumoniae	0.986798	1	5379736	1	99.69	0.22	33.33
GCF_009731405.1	Klebsiella pneumoniae	1	1	5422388	1	100	0.74	0
GCF_011045595.1	Klebsiella pneumoniae	1	1	5803733	1	100	0.37	12.5
GCF_000294365.1	Klebsiella pneumoniae	0.989926	1	5386705	1	99.7	0.56	0
GCF_004120135.1	Klebsiella pneumoniae	0.999254	1	5272353	1	99.7	0.04	0
GCF_002753375.1	Klebsiella pneumoniae	1	1	5354543	1	100	0.14	0
GCF_002761315.1	Klebsiella pneumoniae	0.986778	1	5633290	1	99.79	1.18	28.57
GCF_002761515.1	Klebsiella pneumoniae	0.99925	1	5316818	1	100	0.41	0
GCF_003931835.1	Klebsiella pneumoniae	0.99656	1	5360130	1	100	0.02	0
GCF_003860895.1	Klebsiella pneumoniae	0.996404	1	5232737	1	99.59	0.76	12.5
GCF_003815075.1	Klebsiella pneumoniae	0.994219	1	5276587	1	99.84	0.14	66.67
GCF_002845925.1	Klebsiella pneumoniae	1	1	5061821	1	100	0.04	0
GCF_002209405.1	Klebsiella pneumoniae	0.99694	1	5332976	1	100	0.63	50
GCF_002850275.3	Klebsiella pneumoniae	0.999713	1	5319547	1	99.9	0.04	0
GCF_900635125.1	Klebsiella pneumoniae	0.985515	1	5093886	1	99.98	0.53	0
GCA_900635735.1	Klebsiella pneumoniae	0.48133	1	5252633	1	87.51	0.45	0
GCF_002278055.1	Klebsiella pneumoniae	0.996925	1	5475860	1	99.7	0.12	0
GCF_002814015.1	Klebsiella pneumoniae	0.998729	1	5320942	1	100	0.67	0
GCF_002831525.1	Klebsiella pneumoniae	0.998975	1	5324579	1	99.8	0.04	0
GCF_005347525.1	Klebsiella pneumoniae	0.978538	1	5318075	1	99.33	0.02	0
GCA_902855135.1	Klebsiella pneumoniae	0.999041	1	5143036	1	100	0.88	44.44
GCF_000529775.1	Klebsiella pneumoniae	0.978731	1	5486528	1	98.74	1.37	0
GCF_000529705.1	Klebsiella pneumoniae	0.995196	1	5432495	1	99.28	0.73	0
GCF_000529645.1	Klebsiella pneumoniae	1	1	5499281	1	99.7	1.03	0
GCF_000814805.1	Klebsiella pneumoniae	1	1	5341039	1	100	1.43	0
GCF_000813205.1	Klebsiella pneumoniae	1	1	5329385	1	100	0.41	0
GCF_000474015.1	Klebsiella pneumoniae	0.9994	1	5166857	1	99.85	0.41	0
GCF_001721725.1	Klebsiella pneumoniae	1	1	5312744	1	100	0.14	0
GCA_001006265.1	Klebsiella pneumoniae	0.972888	1	5081069	1	97.01	0.33	75
GCF_001611055.1	Klebsiella pneumoniae	0.999426	1	5439720	1	100	0.07	0
GCF_001708245.1	Klebsiella pneumoniae	0.997351	1	5412960	1	100	0.56	0
GCF_000567685.1	Klebsiella pneumoniae	1	1	5447116	1	99.4	0.33	0
GCF_001746535.1	Klebsiella pneumoniae	0.99906	1	5344576	1	100	0.62	0
GCF_000775955.1	Klebsiella pneumoniae	1	1	5118878	1	100	0.25	0
GCF_000742755.1	Klebsiella pneumoniae	1	1	5374834	1	100	0.11	0
GCF_003063705.1	Klebsiella quasipneumoniae	0.993483	1	5157054	1	99.95	0.91	71.43
GCA_900635945.1	Klebsiella quasipneumoniae	0.96242	1	5320817	1	99.16	0.63	0
GCA_900635925.1	Klebsiella quasipneumoniae	1	1	5124551	1	99.99	0.37	0
GCA_001373075.1	Klebsiella quasipneumoniae	1	1	5228056	1	99.99	0.29	0
GCA_901422025.1	Klebsiella quasipneumoniae	1	1	5142131	1	99.99	0.62	20
GCF_009498255.1	Klebsiella quasipneumoniae	1	1	5157396	1	99.99	0.14	0
GCF_900187335.1	Klebsiella quasipneumoniae	0.999187	1	5186362	1	99.4	0.2	0
GCF_003815095.1	Klebsiella quasipneumoniae	1	1	5343965	1	99.99	0.29	0
GCF_003688735.1	Klebsiella quasipneumoniae	1	1	5466015	1	99.99	0.77	0
GCF_902164625.1	Klebsiella quasipneumoniae	1	1	5287159	1	99.99	0.29	0
GCF_001278905.1	Klebsiella quasipneumoniae	1	1	5090052	1	99.99	0.31	0
GCF_003285165.1	Klebsiella quasipneumoniae	1	1	5542544	1	99.99	0.14	0
GCA_901421915.1	Klebsiella variicola	0.788593	1	5587281	1	95.13	0.22	0
GCF_000025465.1	Klebsiella variicola	1	1	5458505	1	100	0.74	0
GCF_003290425.1	Klebsiella variicola	1	1	5439582	1	99.9	0.53	0
GCF_003285185.1	Klebsiella variicola	1	1	5511705	1	100	0.13	0
GCF_003790505.1	Klebsiella variicola	1	1	5633647	1	100	0.48	42.86
GCA_902166725.1	Klebsiella variicola	0.993614	1	5989149	1	99.4	0.07	0
GCA_900636185.1	Klebsiella variicola	0.973609	1	5768342	1	99.03	0.14	0
GCF_902166565.1	Klebsiella variicola	0.997622	1	5861889	1	99.7	0.43	0
GCF_009648975.1	Klebsiella variicola	1	1	5536651	1	100	0.16	0
GCF_000828055.2	Klebsiella variicola	1	1	5521203	1	100	0.26	0
GCF_001548315.1	Klebsiella variicola	1	1	5520319	1	100	0.36	0
GCF_000492475.1	Klebsiella variicola	1	1	5380268	1	100	0.07	0
GCF_900622615.1	Klebsiella variicola	1	1	5368944	1	100	0.04	0
GCF_900622595.1	Klebsiella variicola	1	1	5445132	1	100	0.95	0
GCF_011784425.1	Klebsiella variicola	1	1	5505304	1	100	0.33	0
GCF_900622625.1	Klebsiella variicola	1	1	5425242	1	100	0.07	0
GCF_001875745.1	Klebsiella variicola	1	1	5516831	1	100	0.58	0
GCF_902166735.1	Klebsiella_A grimontii	0.973203	1	6634074	1	98.07	0.07	0
GCF_902164675.1	Klebsiella_A grimontii	1	1	6099119	1	99.7	0.11	0
GCA_902166675.1	Klebsiella_A grimontii	0.953341	1	6666581	1	97.47	0.11	0
GCF_009905335.1	Klebsiella_A grimontii	1	1	5823634	1	100	0.43	0
GCF_901542455.1	Klebsiella_A grimontii	1	1	5767309	1	100	0.53	0
GCF_902166425.1	Klebsiella_A michiganensis	1	1	6484331	1	99.95	0.46	0
GCF_902166415.1	Klebsiella_A michiganensis	1	1	6014703	1	100	1.32	15.38
GCF_000240325.1	Klebsiella_A michiganensis	1	1	5974109	1	100	0.22	0
GCA_902166795.1	Klebsiella_A michiganensis	0.988746	1	6281729	1	98.73	0.22	0
GCA_902166555.1	Klebsiella_A michiganensis	0.96989	1	6744573	1	95.97	0.18	0
GCA_902166585.1	Klebsiella_A michiganensis	0.963178	1	5932716	1	98.48	0.22	0
GCF_000632415.1	Klebsiella_A michiganensis	0.984439	1	5914407	1	99.65	0.42	0
GCA_902166625.1	Klebsiella_A michiganensis	0.983858	1	5906467	1	97.9	0.22	0
GCF_900478285.1	Klebsiella_A oxytoca	0.795998	1	5859982	1	96.92	0.33	0
GCF_000507385.1	Klebsiella_A oxytoca	1	1	5801355	1	100	0.37	0
GCF_900635105.1	Klebsiella_A oxytoca	1	1	5856891	1	99.57	0.37	0
GCF_002902825.1	Lacticaseibacillus paracasei	1	1	3038767	1	98.55	0	0
GCF_007637635.1	Lacticaseibacillus paracasei	1	1	3083412	1	99.46	0.27	0
GCF_002865565.1	Lacticaseibacillus paracasei	0.983266	1	3039280	1	98.64	0	0
GCF_000309565.2	Lacticaseibacillus paracasei	1	1	2907892	1	99.46	0	0
GCF_003199005.1	Lacticaseibacillus paracasei	1	1	3052122	1	99.46	0.43	100
GCF_001244395.1	Lacticaseibacillus paracasei	1	1	3076437	1	99.46	0	0
GCF_002257625.1	Lacticaseibacillus paracasei	1	1	2942538	1	98.91	0	0
GCF_000026485.1	Lacticaseibacillus paracasei	1	1	3079196	1	99.46	0	0
GCF_002076955.1	Lacticaseibacillus rhamnosus	1	1	2884966	1	99.46	0	0
GCF_001721925.1	Lacticaseibacillus rhamnosus	0.953381	1	2934954	1	99.35	0	0
GCF_002286235.1	Lacticaseibacillus rhamnosus	1	1	2972590	1	99.46	0	0
GCF_002287945.1	Lacticaseibacillus rhamnosus	1	1	3013149	1	99.46	0	0
GCF_002960215.1	Lacticaseibacillus rhamnosus	1	1	2990071	1	99.46	0	0
GCF_000233755.1	Lacticaseibacillus rhamnosus	1	1	2960339	1	99.46	0	0
GCF_001590655.1	Lacticaseibacillus rhamnosus	1	1	2903890	1	99.46	0	0
GCF_000418495.1	Lacticaseibacillus rhamnosus	1	1	2990900	1	99.46	0	0
GCF_900070175.1	Lacticaseibacillus rhamnosus	1	1	3024027	1	99.46	0	0
GCF_009429065.1	Lacticaseibacillus rhamnosus	1	1	3064363	1	98.37	0	0
GCF_000011045.1	Lacticaseibacillus rhamnosus	1	1	3005051	1	99.46	0	0
GCF_006151905.1	Lacticaseibacillus rhamnosus	1	1	2941522	1	99.46	0.33	100
GCF_004730965.1	Lactiplantibacillus plantarum	0.992895	1	3534932	1	99.07	2.93	0
GCF_003999275.1	Lactiplantibacillus plantarum	0.992175	1	3232240	1	99.07	2.78	0
GCF_004103495.1	Lactiplantibacillus plantarum	1	1	3301805	1	99.07	2.78	0
GCF_002109425.1	Lactiplantibacillus plantarum	1	1	3284622	1	99.38	2.78	0
GCF_002174195.1	Lactiplantibacillus plantarum	1	1	3223596	1	99.07	3.09	0
GCF_012974545.1	Lactiplantibacillus plantarum	1	1	3227194	1	99.07	2.78	0
GCF_001581895.1	Lactiplantibacillus plantarum	0.993841	1	2952218	1	99.07	2.78	0
GCF_002005385.2	Lactiplantibacillus plantarum	1	1	3311056	1	99.07	2.78	0
GCA_003045725.1	Lactiplantibacillus plantarum	0.994709	1	3056826	1	99.38	2.78	0
GCA_003045705.1	Lactiplantibacillus plantarum	1	1	3092801	1	98.97	2.78	0
GCA_003045665.1	Lactiplantibacillus plantarum	1	1	3153897	1	99.07	3.09	0
GCA_003045645.1	Lactiplantibacillus plantarum	0.992408	1	3022969	1	99.38	2.78	0
GCF_001331925.2	Lactiplantibacillus plantarum	1	1	3141590	1	99.07	2.78	0
GCF_002895245.1	Lactiplantibacillus plantarum	1	1	3198690	1	99.07	2.93	0
GCF_003076435.1	Lactiplantibacillus plantarum	1	1	3164369	1	99.07	2.85	0
GCF_002948215.1	Lactiplantibacillus plantarum	1	1	3291849	1	99.07	2.78	0
GCF_001596095.1	Lactiplantibacillus plantarum	1	1	3262611	1	99.07	3.09	0
GCF_002220815.1	Lactiplantibacillus plantarum	1	1	3040388	1	99.38	2.78	0
GCF_001672035.1	Lactiplantibacillus plantarum	1	1	3354689	1	99.38	2.16	0
GCF_011304595.1	Lactiplantibacillus plantarum	0.995917	1	3182330	1	98.46	2.78	0
GCF_001296095.1	Lactiplantibacillus plantarum	1	1	3198337	1	99.38	2.78	0
GCF_001278015.1	Lactiplantibacillus plantarum	1	1	3237652	1	99.07	2.93	0
GCF_000023085.1	Lactiplantibacillus plantarum	1	1	3197759	1	99.38	2.78	0
GCF_003269405.1	Lactiplantibacillus plantarum	1	1	3231249	1	99.38	2.78	0
GCF_003795065.1	Lactobacillus crispatus	1	1	2345902	1	99.03	0.65	100
GCF_000091765.1	Lactobacillus crispatus	1	1	2043161	1	99.03	0	0
GCF_002000885.1	Lactobacillus delbrueckii	1	1	1861754	1	99.03	0	0
GCF_000014405.1	Lactobacillus delbrueckii	1	1	1856951	1	99.35	0	0
GCF_001953135.1	Lactobacillus delbrueckii	1	1	1868180	1	99.03	0	0
GCF_000056065.1	Lactobacillus delbrueckii	1	1	1864998	1	98.38	0	0
GCF_002278095.1	Lactobacillus delbrueckii	1	1	2165984	1	99.03	0	0
GCF_001469775.1	Lactobacillus delbrueckii	1	1	1875071	1	99.03	0.08	100
GCF_002142575.1	Lactobacillus delbrueckii	1	1	2012440	1	99.03	0	0
GCF_009734125.1	Lactobacillus delbrueckii	1	1	1853687	1	99.03	0	0
GCF_900196735.1	Lactobacillus delbrueckii	1	1	1856003	1	99.03	0	0
GCF_003351805.1	Lactobacillus delbrueckii	1	1	1848107	1	99.03	0	0
GCF_011044195.1	Lactobacillus delbrueckii	1	1	1891087	1	99.03	0	0
GCF_900322585.1	Lactobacillus delbrueckii	0.973153	1	2050316	1	98.9	0	0
GCF_006704185.1	Lactobacillus delbrueckii	1	1	1887491	1	99.03	0	0
GCF_000751695.1	Lactobacillus delbrueckii	1	1	2105434	1	98.3	0	0
GCF_001888905.1	Lactobacillus delbrueckii	1	1	2263382	1	99.03	0.65	100
GCF_001888945.1	Lactobacillus delbrueckii	1	1	1910506	1	98.9	0	0
GCF_001888985.1	Lactobacillus delbrueckii	1	1	1972735	1	98.7	0	0
GCF_003597655.1	Lactobacillus delbrueckii	1	1	1869179	1	99.03	0	0
GCF_000191165.1	Lactobacillus delbrueckii	1	1	1872918	1	99.03	0.65	33.33
GCF_000165775.1	Lactobacillus helveticus	1	1	2129206	1	99.03	0	0
GCF_001308285.1	Lactobacillus helveticus	1	1	2160583	1	98.83	0.32	0
GCF_001746265.1	Lactobacillus helveticus	1	1	2053066	1	99.03	0	0
GCF_000525715.1	Lactobacillus helveticus	1	1	1871119	1	99.03	0.32	0
GCF_003610975.1	Lactobacillus helveticus	1	1	2082741	1	99.03	0	0
GCF_000422165.1	Lactobacillus helveticus	1	1	2225962	1	99.03	0	0
GCF_009498395.1	Lactobacillus helveticus	0.972851	1	2084408	1	98.7	0	0
GCF_001702095.1	Lactobacillus helveticus	1	1	2058319	1	99.03	0	0
GCF_001006025.1	Lactobacillus helveticus	1	1	2084058	1	99.03	0	0
GCF_000015385.1	Lactobacillus helveticus	1	1	2080931	1	98.7	0	0
GCF_002895225.1	Lactococcus lactis	1	1	2346663	1	100	0.13	0
GCF_004194355.1	Lactococcus lactis	1	1	2458204	1	100	0.38	0
GCF_000703145.1	Lactococcus lactis	0.987089	1	2480811	1	99.62	0	0
GCF_000006865.1	Lactococcus lactis	1	1	2365589	1	100	0	0
GCF_002804185.1	Lactococcus lactis	0.985402	1	2432058	1	96.59	2.73	60
GCF_000761115.1	Lactococcus lactis	1	1	2398091	1	99.62	0.76	0
GCF_000807375.1	Lactococcus lactis	1	1	2488699	1	100	0.57	0
GCF_000344575.1	Lactococcus lactis	1	1	2421471	1	100	0.19	0
GCF_003722255.1	Lactococcus lactis	1	1	2208218	1	100	0	0
GCF_001518835.1	Leclercia adecarboxylata	1	1	4803917	1	99.6	0.56	0
GCF_901472455.1	Leclercia adecarboxylata	0.554792	1	5062884	1	88.93	0.43	0
GCF_011387015.1	Leclercia adecarboxylata	1	1	4773926	1	99.6	0.46	0
GCF_004295325.1	Leclercia adecarboxylata	1	1	4815267	1	99.6	0.42	0
GCF_011045715.1	Leclercia adecarboxylata	1	1	4828450	1	99.21	0.71	0
GCF_011045735.1	Leclercia adecarboxylata	1	1	4869227	1	99.6	0.75	11.11
GCF_009720165.1	Leclercia adecarboxylata	1	1	4925851	1	99.6	0.71	0
GCF_008807335.1	Leclercia adecarboxylata	1	1	4835321	1	99.6	0.91	0
GCF_001752965.1	Legionella pneumophila	1	1	3359444	1	100	0.19	0
GCF_001752865.1	Legionella pneumophila	1	1	3404162	1	100	0.19	0
GCF_001752845.1	Legionella pneumophila	1	1	3457332	1	100	0.19	0
GCF_001752945.1	Legionella pneumophila	1	1	3404196	1	100	0.19	0
GCF_001753285.1	Legionella pneumophila	1	1	3465352	1	100	0.64	0
GCF_000306845.1	Legionella pneumophila	1	1	3492535	1	100	0.19	0
GCF_001752725.1	Legionella pneumophila	1	1	3402046	1	100	0.19	0
GCF_000404245.1	Legionella pneumophila	1	1	3455167	1	100	0.19	0
GCF_001752785.1	Legionella pneumophila	1	1	3447085	1	100	0.19	0
GCF_001989475.1	Legionella pneumophila	1	1	3439438	1	100	0.19	0
GCF_900635825.1	Legionella pneumophila	0.947938	1	3524068	1	99.3	0.19	0
GCF_001652685.1	Legionella pneumophila	1	1	3444702	1	100	0.19	0
GCF_001652665.1	Legionella pneumophila	1	1	3436178	1	100	0.19	0
GCF_001652645.1	Legionella pneumophila	1	1	3435648	1	100	0.19	0
GCF_001766315.1	Legionella pneumophila	0.995923	1	3362494	1	100	0.19	0
GCF_009664815.1	Legionella pneumophila	1	1	3453356	1	100	0.19	0
GCF_001969405.1	Legionella pneumophila	1	1	3439440	1	100	0.19	0
GCF_900119765.1	Legionella pneumophila	1	1	3530817	1	100	0.19	0
GCF_003003815.1	Legionella pneumophila	1	1	3403366	1	100	0.19	0
GCF_003004135.1	Legionella pneumophila	1	1	3426115	1	100	0.19	0
GCF_003004175.1	Legionella pneumophila	1	1	3436658	1	100	0.19	0
GCF_001677115.2	Legionella pneumophila	1	1	3545003	1	100	0.19	0
GCF_000092545.1	Legionella pneumophila	1	1	3576470	1	100	0.19	0
GCF_001592705.1	Legionella pneumophila	1	1	3573898	1	100	0.19	0
GCF_000008485.1	Legionella pneumophila	1	1	3397754	1	100	0.19	0
GCF_000092625.1	Legionella pneumophila	1	1	3516334	1	100	0.19	0
GCF_000239175.1	Legionella pneumophila	1	1	3359001	1	100	0.19	0
GCF_000512955.1	Leuconostoc mesenteroides	1	1	1896413	1	100	0	0
GCF_001583825.1	Leuconostoc mesenteroides	1	1	1986568	1	100	0	0
GCF_003316955.1	Ligilactobacillus salivarius	0.961617	1	1870629	1	99.48	0	0
GCF_003860425.1	Limosilactobacillus fermentum	1	1	1908534	1	99.18	0.82	50
GCF_002192435.1	Limosilactobacillus fermentum	1	1	2063606	1	99.18	2.53	100
GCF_003255875.1	Limosilactobacillus fermentum	1	1	2042277	1	99.18	0.82	50
GCF_005341425.1	Limosilactobacillus fermentum	1	1	1905587	1	99.18	0.55	100
GCF_900205745.1	Limosilactobacillus fermentum	1	1	2089202	1	99.18	0.82	50
GCF_009676625.1	Limosilactobacillus fermentum	1	1	2238401	1	99.18	0.82	50
GCF_000397165.1	Limosilactobacillus fermentum	1	1	2064620	1	98.63	0.55	100
GCF_004208815.1	Limosilactobacillus fermentum	1	1	2098685	1	99.18	0.55	100
GCA_002072085.1	Limosilactobacillus fermentum	1	1	1949297	1	98.63	0.27	0
GCF_000966835.2	Limosilactobacillus fermentum	1	1	2098510	1	98.63	0.55	100
GCF_001742205.1	Limosilactobacillus fermentum	1	1	1949874	1	99.18	0.55	100
GCF_001854105.1	Limosilactobacillus fermentum	1	1	2098685	1	98.27	0.55	100
GCF_011032765.1	Limosilactobacillus fermentum	1	1	2226862	1	99.18	0.55	100
GCF_012273035.1	Limosilactobacillus fermentum	1	1	2101878	1	99.18	0.82	50
GCF_004063515.1	Limosilactobacillus fermentum	1	1	2146888	1	99.18	0.82	50
GCF_002242615.1	Limosilactobacillus fermentum	1	1	2092273	1	99.18	0.55	100
GCF_004063635.1	Limosilactobacillus fermentum	1	1	2120877	1	98.5	0.82	50
GCF_003346795.1	Limosilactobacillus fermentum	1	1	2046196	1	99.18	0.55	100
GCF_008802915.1	Limosilactobacillus fermentum	1	1	2267305	1	99.18	3.55	87.5
GCF_011032745.1	Limosilactobacillus fermentum	1	1	1939032	1	99.18	0.55	100
GCF_000010145.1	Limosilactobacillus fermentum	1	1	2098685	1	99.18	0.82	50
GCF_000210515.1	Limosilactobacillus fermentum	0.883803	1	2100449	1	96.95	1.37	33.33
GCF_000016825.1	Limosilactobacillus reuteri	1	1	1999618	1	98.9	0	0
GCF_004208615.1	Limosilactobacillus reuteri	1	1	2041516	1	99.31	0	0
GCF_001688685.2	Limosilactobacillus reuteri	1	1	2044771	1	99.46	0	0
GCF_000439275.1	Limosilactobacillus reuteri	1	1	2145445	1	99.46	0.54	0
GCF_000010005.1	Limosilactobacillus reuteri	1	1	2039414	1	98.9	0	0
GCF_003316895.1	Limosilactobacillus reuteri	1	1	2244514	1	99.45	0	0
GCF_001618905.1	Limosilactobacillus reuteri	1	1	2234097	1	99.45	0	0
GCF_003316935.1	Limosilactobacillus reuteri	1	1	2259968	1	99.45	0	0
GCF_000168595.2	Listeria monocytogenes	0.992878	1	2874431	1	99.45	0	0
GCF_010442835.1	Listeria monocytogenes	1	1	2942932	1	99.45	0.27	0
GCF_000168575.2	Listeria monocytogenes	0.990671	1	2973801	1	99.45	0.27	0
GCF_000307045.1	Listeria monocytogenes	0.996426	1	2907142	1	99.45	0.27	0
GCF_001005985.1	Listeria monocytogenes	1	1	2918170	1	99.45	0.41	0
GCF_000022925.1	Listeria monocytogenes	1	1	2999054	1	99.45	0.27	0
GCF_001262395.1	Listeria monocytogenes	1	1	2931404	1	99.45	0.41	0
GCF_000168695.2	Listeria monocytogenes	1	1	2903106	1	99.45	0.27	0
GCF_009730635.1	Listeria monocytogenes	0.997159	1	2896666	1	99.45	0.27	0
GCF_000168635.2	Listeria monocytogenes	1	1	3000464	1	99.45	0	0
GCF_000306985.1	Listeria monocytogenes	0.99592	1	2882234	1	99.45	0	0
GCF_000743465.1	Listeria monocytogenes	0.997328	1	2852103	1	99.45	0.27	0
GCF_000307005.1	Listeria monocytogenes	1	1	2972172	1	99.45	0.27	0
GCF_009730615.1	Listeria monocytogenes	1	1	2897260	1	99.45	0.27	0
GCF_003999665.1	Listeria monocytogenes	1	1	2965849	1	99.45	0	0
GCF_002966935.1	Listeria monocytogenes	1	1	3101239	1	99.45	4.92	100
GCA_003433495.1	Listeria monocytogenes	1	1	2935406	1	99.45	0.27	0
GCF_002105675.1	Listeria monocytogenes	0.995261	1	2912199	1	99.45	0.27	0
GCF_002105695.1	Listeria monocytogenes	1	1	2897335	1	99.45	0.14	0
GCF_000438605.1	Listeria monocytogenes	1	1	2988947	1	99.45	0	0
GCF_002557645.1	Listeria monocytogenes	1	1	2971108	1	99.45	1.46	100
GCF_002213905.1	Listeria monocytogenes	1	1	2999326	1	99.45	0.27	0
GCF_002213845.1	Listeria monocytogenes	1	1	2870277	1	99.45	0	0
GCF_002213805.1	Listeria monocytogenes	1	1	2910922	1	99.45	0.27	0
GCF_002213745.1	Listeria monocytogenes	1	1	2967523	1	99.45	0.27	0
GCF_001999125.1	Listeria monocytogenes	0.994623	1	2940913	1	99.45	0.82	0
GCF_001999005.1	Listeria monocytogenes	0.988564	1	2989685	1	98.91	0.55	100
GCF_001998915.1	Listeria monocytogenes	0.993465	1	2972553	1	98.36	0.27	0
GCF_001027245.1	Listeria monocytogenes	1	1	2907486	1	99.45	0.27	0
GCF_008807535.1	Listeria monocytogenes	1	1	2932625	1	99.45	0	0
GCF_001027205.1	Listeria monocytogenes	1	1	2947293	1	99.45	0.27	0
GCF_001027085.1	Listeria monocytogenes	1	1	2947477	1	99.45	0.27	0
GCA_008807635.1	Listeria monocytogenes	0.941477	1	2777470	1	92.86	0	0
GCF_001027065.1	Listeria monocytogenes	1	1	2897190	1	99.45	0	0
GCF_003031955.1	Listeria monocytogenes	1	1	2995531	1	99.45	0	0
GCF_002116675.1	Listeria monocytogenes	0.950275	1	2994702	1	99.45	0	0
GCA_000567965.1	Listeria monocytogenes	1	1	2975051	1	99.45	0.27	0
GCF_009866885.1	Listeria monocytogenes	1	1	2944523	1	99.45	0.27	0
GCF_002105655.1	Listeria monocytogenes	1	1	2905907	1	99.45	0	0
GCF_000438645.1	Listeria monocytogenes	1	1	2958908	1	99.45	0	0
GCF_001483405.1	Listeria monocytogenes	1	1	2927751	1	99.45	0	0
GCF_000196035.1	Listeria monocytogenes	1	1	2944528	1	99.45	0.27	0
GCF_003433415.1	Listeria monocytogenes_B	1	1	2941368	1	99.45	0	0
GCF_000195395.5	Listeria monocytogenes_B	1	1	3032269	1	99.45	0	0
GCF_000195435.3	Listeria monocytogenes_B	0.973706	1	2947460	1	98.91	0	0
GCF_001999065.1	Listeria monocytogenes_B	0.99072	1	2922011	1	98.63	0	0
GCA_001889645.1	Listeria monocytogenes_B	0.981009	1	2991300	1	98.91	0	0
GCF_001999105.1	Listeria monocytogenes_B	0.989523	1	3070031	1	99.18	0	0
GCF_001999165.1	Listeria monocytogenes_B	0.994429	1	2929632	1	98.91	0	0
GCF_001908335.1	Listeria monocytogenes_B	1	1	3030827	1	99.45	0	0
GCA_000307025.1	Listeria monocytogenes_B	1	1	2951805	1	99.45	0	0
GCF_000318055.1	Listeria monocytogenes_B	1	1	2904662	1	99.45	0	0
GCF_000026705.1	Listeria monocytogenes_B	1	1	2912690	1	99.45	0	0
GCF_000800335.1	Listeria monocytogenes_B	1	1	2904500	1	99.45	0	0
GCF_008807435.1	Listeria monocytogenes_B	1	1	3006852	1	99.45	0	0
GCF_000681515.1	Listeria monocytogenes_B	1	1	2906670	1	99.45	0	0
GCF_000258905.1	Listeria monocytogenes_B	0.997209	1	2901562	1	99.45	0	0
GCF_000438665.1	Listeria monocytogenes_B	1	1	2981886	1	99.45	0	0
GCF_000438625.1	Listeria monocytogenes_B	1	1	2943218	1	99.45	0	0
GCF_002213885.1	Listeria monocytogenes_B	1	1	2979105	1	99.45	0	0
GCF_002220325.1	Listeria monocytogenes_B	1	1	2935033	1	99.45	0	0
GCF_008807255.1	Listeria monocytogenes_B	1	1	3000197	1	99.45	0	0
GCF_008807215.1	Listeria monocytogenes_B	1	1	3056334	1	99.45	0	0
GCF_000513615.1	Listeria monocytogenes_B	1	1	2974403	1	99.45	0	0
GCF_000008285.1	Listeria monocytogenes_B	1	1	2905187	1	99.45	0	0
GCF_002101275.1	Listeria monocytogenes_B	0.996464	1	2892474	1	99.45	0	0
GCF_003030405.1	Listeria monocytogenes_B	1	1	2994410	1	99.45	0	0
GCF_003031915.1	Listeria monocytogenes_B	1	1	3031937	1	99.45	0	0
GCF_008807615.1	Listeria monocytogenes_B	0.997187	1	3064197	1	99.45	0	0
GCF_004771175.1	Listeria monocytogenes_B	1	1	2935813	1	99.45	0	0
GCF_000568935.1	Listeria monocytogenes_B	0.996451	1	2942168	1	99.45	0	0
GCF_000307615.1	Listeria monocytogenes_B	1	1	2941360	1	99.45	0	0
GCF_001047715.1	Listeria monocytogenes_B	1	1	2939733	1	99.45	0	0
GCF_000307085.1	Listeria monocytogenes_B	1	1	2912346	1	99.45	0	0
GCF_000306905.1	Listeria monocytogenes_B	1	1	2976958	1	99.45	0.14	0
GCF_000021185.1	Listeria monocytogenes_C	1	1	2976212	1	99.45	0	0
GCF_000209755.1	Listeria monocytogenes_C	1	1	2979198	1	99.45	0	0
GCF_008807915.1	Listeria monocytogenes_C	1	1	2871995	1	99.45	0	0
GCF_003812565.1	Listeria monocytogenes_C	1	1	2836861	1	99.45	0	0
GCF_000307065.1	Listeria monocytogenes_C	1	1	2840185	1	99.45	0	0
GCF_001454865.1	Listeria monocytogenes_C	1	1	2839870	1	99.45	0	0
GCF_000427275.1	Mannheimia haemolytica	1	1	2501382	1	99.36	0	0
GCF_000422145.1	Mannheimia haemolytica	1	1	2681844	1	98.9	0.46	50
GCF_000819525.2	Mannheimia haemolytica	1	1	2524779	1	99.81	0.46	50
GCF_000439735.1	Mannheimia haemolytica	1	1	2658507	1	98.9	0.46	50
GCF_000963635.1	Mannheimia haemolytica	1	1	2705355	1	99.7	0.46	50
GCF_000376645.1	Mannheimia haemolytica	1	1	2731870	1	99.81	0.46	50
GCA_003261455.1	Mannheimia haemolytica	1	1	2630016	1	99.81	0.5	33.33
GCA_003261415.1	Mannheimia haemolytica	0.94799	1	2689542	1	98.74	1.69	55.56
GCA_003261395.1	Mannheimia haemolytica	0.987025	1	2562294	1	99.47	0.46	50
GCF_900474405.1	Mannheimia haemolytica	0.868832	1	2515193	1	97.3	0.46	50
GCF_000349785.2	Mannheimia haemolytica	1	1	2544094	1	99.58	0.46	50
GCF_000422095.1	Mannheimia haemolytica	1	1	2702201	1	99.35	0	0
GCF_000349765.2	Mannheimia haemolytica	1	1	2657957	1	99.81	0.46	50
GCF_007964065.1	Mannheimia haemolytica	1	1	2713886	1	99.58	0.68	33.33
GCF_007980645.1	Mannheimia haemolytica	1	1	2751417	1	99.81	0.46	50
GCF_007981005.1	Mannheimia haemolytica	1	1	2699449	1	99.81	0.46	50
GCF_002285595.1	Mannheimia haemolytica	1	1	2746467	1	99.81	0.46	50
GCF_007979665.1	Mannheimia haemolytica	1	1	2592266	1	99.81	0	0
GCF_900638155.1	Mannheimia haemolytica	0.915447	1	2335738	1	99.81	0	0
GCF_007979065.1	Mannheimia haemolytica	1	1	2593187	1	99.81	0	0
GCF_007980905.1	Mannheimia haemolytica	1	1	2813771	1	99.81	0.46	50
GCF_007978365.1	Mannheimia haemolytica	1	1	2591830	1	99.81	0	0
GCF_007976765.1	Mannheimia haemolytica	1	1	2559915	1	99.81	0	0
GCF_007978905.1	Mannheimia haemolytica	1	1	2729419	1	99.58	0.68	33.33
GCF_007975765.1	Mannheimia haemolytica	1	1	2697513	1	99.81	0.46	50
GCF_007964465.1	Mannheimia haemolytica	1	1	2699555	1	99.81	0.46	50
GCF_007964805.1	Mannheimia haemolytica	1	1	2649758	1	99.81	0	0
GCF_007964925.1	Mannheimia haemolytica	1	1	2700997	1	99.58	0.68	33.33
GCF_007965585.1	Mannheimia haemolytica	1	1	2691220	1	99.81	0.46	50
GCF_007966105.1	Mannheimia haemolytica	1	1	2694017	1	99.81	0.46	50
GCF_007976025.1	Mannheimia haemolytica	1	1	2727453	1	99.81	0.46	50
GCF_007974085.1	Mannheimia haemolytica	1	1	2646006	1	99.81	0.46	50
GCF_007973645.1	Mannheimia haemolytica	1	1	2591434	1	99.81	0	0
GCF_007974105.1	Mannheimia haemolytica	1	1	2591845	1	99.81	0	0
GCF_007975085.1	Mannheimia haemolytica	1	1	2583230	1	99.81	0	0
GCA_003952605.1	Mesorhizobium sp002294985	1	1	6278406	1	97.79	0.55	0
GCF_900475555.1	Micrococcus luteus	1	1	2495693	1	98.7	0	0
GCF_004117015.1	Micrococcus luteus	0.957319	1	2553002	1	98.02	0.23	0
GCF_000023205.1	Micrococcus luteus	1	1	2501097	1	98.25	0	0
GCF_002008305.4	Micrococcus luteus	1	1	2522703	1	98.7	0.23	0
GCF_009873315.1	Micrococcus luteus	0.960243	1	2414459	1	97.79	0.23	0
GCF_002554275.1	Micrococcus luteus	1	1	2440496	1	98.47	1.15	40
GCA_006094415.1	Micrococcus luteus	0.972735	1	2560556	1	97.25	2.43	100
GCF_009730415.1	Micrococcus luteus	1	1	2478263	1	98.7	0.23	0
GCF_003691675.1	Micrococcus luteus	1	1	2483045	1	98.7	0.23	0
GCF_000877795.1	Micrococcus luteus	1	1	2501300	1	97.12	0	0
GCF_009769055.1	Micrococcus luteus	1	1	2459530	1	98.69	0.92	0
GCF_009769145.2	Micrococcus luteus	0.978472	1	2445333	1	98.09	0.92	0
GCF_003971305.1	Moraxella catarrhalis	1	1	1909077	1	99.73	0.27	0
GCF_000740455.1	Moraxella catarrhalis	1	1	1941566	1	99.73	0.27	0
GCF_000092265.1	Moraxella catarrhalis	1	1	1863286	1	100	0.27	0
GCF_003971285.1	Moraxella catarrhalis	1	1	1832216	1	99.73	0.27	0
GCF_003971365.1	Moraxella catarrhalis	1	1	1933669	1	99.45	0.27	0
GCF_003443915.1	Moraxella catarrhalis	1	1	1843517	1	100	0.28	0
GCF_003443935.1	Moraxella catarrhalis	1	1	1852323	1	99.38	0.27	0
GCF_003443955.1	Moraxella catarrhalis	1	1	1839052	1	99.72	0.28	0
GCF_003443975.1	Moraxella catarrhalis	1	1	1849375	1	99.45	0.27	0
GCF_003971325.1	Moraxella catarrhalis	1	1	2045324	1	99.73	0.27	0
GCF_002073215.2	Moraxella catarrhalis	1	1	1907985	1	99.73	0.27	0
GCF_000766665.1	Moraxella catarrhalis	1	1	1887974	1	99.72	0.28	0
GCF_002984125.1	Moraxella catarrhalis	1	1	1941980	1	99.73	0.27	0
GCF_011465095.1	Morganella morganii	1	1	3982591	1	100	0	0
GCF_000783955.2	Morganella morganii	1	1	4000026	1	100	0.03	0
GCF_010365245.1	Morganella morganii	1	1	3942451	1	100	0	0
GCF_006094455.1	Morganella morganii	1	1	3889903	1	100	0.03	0
GCF_900478755.1	Morganella morganii	1	1	3906921	1	100	0	0
GCF_000286435.2	Morganella morganii	1	1	3799539	1	100	0	0
GCF_002891475.1	Morganella morganii	1	1	3824890	1	100	0	0
GCA_900635025.1	Morganella morganii	0.810872	1	3816330	1	94.53	0.54	0
GCF_001558895.2	Morganella morganii	1	1	3908080	1	100	0.03	0
GCF_003573445.1	Morganella morganii	1	1	3902034	1	100	0	0
GCF_002946575.1	Morganella morganii	1	1	4091949	1	100	0	0
GCF_000277775.2	Mycobacterium abscessus	0.997972	1	4687873	1	100	0	0
GCF_003076815.1	Mycobacterium abscessus	1	1	4933836	1	100	0	0
GCF_003076795.1	Mycobacterium abscessus	1	1	4800506	1	100	0	0
GCF_001050395.1	Mycobacterium abscessus	0.996664	1	5257136	1	99.9	0.08	0
GCF_001430775.1	Mycobacterium abscessus	0.972878	1	5173145	1	99.5	0	0
GCF_004027995.1	Mycobacterium abscessus	0.988461	1	5075529	1	99.64	0	0
GCA_000523835.1	Mycobacterium abscessus	0.941798	1	5030544	1	98.21	0.44	50
GCF_001610635.1	Mycobacterium abscessus	1	1	4939234	1	100	0	0
GCF_001610655.1	Mycobacterium abscessus	1	1	4799801	1	100	0.38	0
GCF_001610675.1	Mycobacterium abscessus	1	1	5330954	1	100	0	0
GCA_000523775.1	Mycobacterium abscessus	0.960304	1	4759632	1	98.65	0	0
GCF_001606235.1	Mycobacterium abscessus	1	1	4869298	1	100	0	0
GCF_001606195.1	Mycobacterium abscessus	1	1	4826045	1	99.67	0.11	0
GCF_000333695.1	Mycobacterium abscessus	1	1	4987320	1	100	0	0
GCF_001677095.1	Mycobacterium abscessus	1	1	4891993	1	100	0	0
GCF_001606335.1	Mycobacterium abscessus	1	1	5146255	1	100	0	0
GCF_000497265.2	Mycobacterium abscessus	1	1	4978382	1	100	0.08	100
GCF_003640565.1	Mycobacterium avium	1	1	4961843	1	99.83	0	0
GCF_000835265.1	Mycobacterium avium	1	1	4786065	1	99.21	0.33	0
GCF_000835225.1	Mycobacterium avium	1	1	4781002	1	97.89	0.33	0
GCF_000390085.1	Mycobacterium avium	1	1	4829424	1	99.61	0.33	0
GCF_001936215.1	Mycobacterium avium	1	1	5626623	1	99.94	0.42	33.33
GCF_002208705.2	Mycobacterium avium	1	1	4832477	1	99.28	0.33	0
GCF_003713025.1	Mycobacterium avium	1	1	4837149	1	99.28	0.33	0
GCF_002716905.2	Mycobacterium avium	1	1	5100690	1	99.94	0.08	0
GCF_003957335.1	Mycobacterium avium	0.980381	1	4907428	1	99.53	0.33	0
GCF_001683455.1	Mycobacterium avium	0.999654	1	4953610	1	99.94	0	0
GCF_009741445.1	Mycobacterium avium	1	1	4956929	1	99.83	0	0
GCF_003815795.1	Mycobacterium avium	1	1	4836546	1	99.94	0.33	0
GCF_002716965.2	Mycobacterium avium	1	1	5027323	1	99.94	0.17	0
GCF_002716925.2	Mycobacterium avium	1	1	5186801	1	99.94	0.25	0
GCF_000007865.1	Mycobacterium avium	1	1	4829781	1	99.28	0.33	0
GCF_000014985.1	Mycobacterium avium	0.989968	1	5475491	1	99.65	0	0
GCF_001653355.1	Mycobacterium avium	1	1	4829781	1	99.61	0.33	0
GCF_002946495.1	Mycobacterium tuberculosis	0.995103	1	4399460	1	99.94	0	0
GCF_003006115.1	Mycobacterium tuberculosis	1	1	4413669	1	99.94	0	0
GCF_003006135.1	Mycobacterium tuberculosis	0.99917	1	4413712	1	99.94	0	0
GCF_002356255.1	Mycobacterium tuberculosis	0.994767	1	4399916	1	99.94	0	0
GCF_002356015.1	Mycobacterium tuberculosis	0.997849	1	4380602	1	99.94	0	0
GCF_000350205.1	Mycobacterium tuberculosis	0.999544	1	4392353	1	99.94	0	0
GCF_002116755.1	Mycobacterium tuberculosis	1	1	4427062	1	99.94	0.33	100
GCF_002116775.1	Mycobacterium tuberculosis	0.999788	1	4441591	1	99.94	1	100
GCF_002116815.1	Mycobacterium tuberculosis	0.992474	1	4406925	1	99.94	0	0
GCF_002116855.1	Mycobacterium tuberculosis	0.995671	1	4380156	1	99.94	0.33	100
GCF_000234725.1	Mycobacterium tuberculosis	0.974852	1	4350386	1	99.78	1	100
GCF_000443795.1	Mycobacterium tuberculosis	1	1	4401613	1	99.94	0	0
GCF_000443855.1	Mycobacterium tuberculosis	1	1	4402981	1	99.94	0	0
GCF_000443935.1	Mycobacterium tuberculosis	0.995189	1	4404380	1	99.55	0	0
GCF_000443915.1	Mycobacterium tuberculosis	0.999303	1	4386956	1	99.94	0	0
GCF_000443895.1	Mycobacterium tuberculosis	1	1	4395537	1	99.94	0	0
GCF_000443875.1	Mycobacterium tuberculosis	0.995221	1	4397923	1	99.53	0	0
GCF_000422125.1	Mycobacterium tuberculosis	0.999127	1	4391174	1	99.94	0	0
GCF_000445955.1	Mycobacterium tuberculosis	0.999512	1	4369690	1	99.94	0	0
GCF_000008585.1	Mycobacterium tuberculosis	0.988721	1	4403837	1	99.94	0	0
GCF_000445735.1	Mycobacterium tuberculosis	1	1	4406371	1	99.94	0	0
GCF_000445715.1	Mycobacterium tuberculosis	0.998947	1	4400549	1	99.94	0	0
GCF_000445695.1	Mycobacterium tuberculosis	0.99867	1	4399724	1	99.94	0	0
GCF_000445675.1	Mycobacterium tuberculosis	1	1	4405806	1	99.94	0	0
GCF_000445655.1	Mycobacterium tuberculosis	0.99868	1	4398277	1	99.94	0	0
GCF_000445635.1	Mycobacterium tuberculosis	1	1	4406983	1	99.94	0	0
GCF_000445595.1	Mycobacterium tuberculosis	1	1	4402491	1	99.94	0	0
GCF_000445575.1	Mycobacterium tuberculosis	1	1	4405944	1	99.94	0	0
GCF_000445555.1	Mycobacterium tuberculosis	1	1	4405199	1	99.94	0	0
GCF_000445535.1	Mycobacterium tuberculosis	1	1	4408738	1	99.94	0	0
GCF_000445515.1	Mycobacterium tuberculosis	1	1	4405197	1	99.94	0	0
GCF_000445365.1	Mycobacterium tuberculosis	0.999543	1	4388029	1	99.94	0	0
GCF_000445345.1	Mycobacterium tuberculosis	1	1	4408055	1	99.94	0	0
GCF_000445325.1	Mycobacterium tuberculosis	1	1	4406449	1	99.94	0	0
GCF_000445305.1	Mycobacterium tuberculosis	0.943744	1	4388875	1	95.7	0	0
GCF_000445285.1	Mycobacterium tuberculosis	1	1	4407883	1	99.94	0	0
GCF_000445755.1	Mycobacterium tuberculosis	1	1	4402266	1	99.94	0	0
GCF_000445775.1	Mycobacterium tuberculosis	0.989623	1	4394016	1	99.11	0	0
GCF_000445815.1	Mycobacterium tuberculosis	1	1	4402661	1	99.94	0	0
GCF_000445935.1	Mycobacterium tuberculosis	0.990998	1	4398360	1	99.28	0	0
GCF_000445915.1	Mycobacterium tuberculosis	1	1	4408002	1	99.94	0	0
GCF_000445895.1	Mycobacterium tuberculosis	0.997975	1	4400052	1	99.94	0	0
GCF_000445795.1	Mycobacterium tuberculosis	0.999068	1	4392209	1	99.36	0	0
GCF_000443545.1	Mycobacterium tuberculosis	1	1	4403568	1	99.94	0	0
GCF_000443525.1	Mycobacterium tuberculosis	0.963104	1	4405148	1	96.51	0	0
GCF_000443485.1	Mycobacterium tuberculosis	1	1	4404586	1	99.94	0	0
GCF_000443445.1	Mycobacterium tuberculosis	1	1	4393218	1	99.94	0	0
GCF_000443425.1	Mycobacterium tuberculosis	1	1	4398802	1	99.94	0	0
GCF_000443405.1	Mycobacterium tuberculosis	1	1	4408133	1	99.94	0	0
GCF_000443365.1	Mycobacterium tuberculosis	1	1	4393994	1	99.94	0	0
GCF_000443345.1	Mycobacterium tuberculosis	1	1	4404319	1	99.94	0	0
GCF_000672395.1	Mycobacterium tuberculosis	1	1	4397993	1	99.94	0	0
GCF_000443325.1	Mycobacterium tuberculosis	1	1	4408813	1	99.94	0	0
GCF_000443305.1	Mycobacterium tuberculosis	1	1	4397671	1	99.94	0	0
GCF_000443005.1	Mycobacterium tuberculosis	0.994775	1	4408147	1	99.67	0	0
GCF_000442965.1	Mycobacterium tuberculosis	1	1	4408178	1	99.94	0	0
GCF_000442945.1	Mycobacterium tuberculosis	1	1	4402571	1	99.94	0	0
GCF_000442795.1	Mycobacterium tuberculosis	0.99893	1	4398504	1	99.94	0	0
GCF_002357935.1	Mycobacterium tuberculosis	0.998883	1	4411033	1	99.94	0	0
GCF_000443575.1	Mycobacterium tuberculosis	1	1	4404247	1	99.94	0	0
GCF_002975475.1	Mycobacterium tuberculosis	0.982935	1	4355637	1	99.78	0.17	100
GCF_000443695.1	Mycobacterium tuberculosis	0.993789	1	4403042	1	99.5	0	0
GCF_000443655.1	Mycobacterium tuberculosis	0.991067	1	4392448	1	99.28	0	0
GCF_000443635.1	Mycobacterium tuberculosis	0.998042	1	4407862	1	99.86	0	0
GCF_000443615.1	Mycobacterium tuberculosis	1	1	4412421	1	99.94	0	0
GCF_000443595.1	Mycobacterium tuberculosis	0.998899	1	4400856	1	99.94	0	0
GCF_000443675.1	Mycobacterium tuberculosis	1	1	4394000	1	99.94	0	0
GCF_000389945.1	Mycobacterium tuberculosis	0.968644	1	4390306	1	99.61	0	0
GCF_000263135.1	Mycobacterium tuberculosis	1	1	4412883	1	99.28	0	0
GCF_000659945.1	Mycobacterium tuberculosis	1	1	4408664	1	99.94	0	0
GCF_000659865.1	Mycobacterium tuberculosis	1	1	4398895	1	99.94	0	0
GCF_000659625.1	Mycobacterium tuberculosis	0.999118	1	4404458	1	99.94	0	0
GCF_001275565.2	Mycobacterium tuberculosis	1	1	4411829	1	99.94	0	0
GCF_000659205.1	Mycobacterium tuberculosis	1	1	4405189	1	99.94	0	0
GCA_000389905.1	Mycobacterium tuberculosis	0.565386	1	4404786	1	90.35	0.33	0
GCA_000389925.1	Mycobacterium tuberculosis	0.675721	1	4392876	1	89.66	0.67	0
GCA_000364825.1	Mycobacterium tuberculosis	0.984051	1	4411128	1	99.41	0	0
GCF_000016925.1	Mycobacterium tuberculosis	1	1	4424435	1	99.94	0	0
GCF_000660345.1	Mycobacterium tuberculosis	1	1	4404966	1	99.94	1	100
GCF_000660245.1	Mycobacterium tuberculosis	1	1	4412109	1	99.94	0	0
GCF_002208235.1	Mycobacterium tuberculosis	1	1	4417716	1	99.94	0	0
GCF_003704015.1	Mycobacterium tuberculosis	0.959055	1	4294423	1	98.62	0	0
GCF_001287425.1	Mycobacterium tuberculosis	0.980196	1	4322672	1	99.78	0	0
GCF_001287065.1	Mycobacterium tuberculosis	0.97925	1	4306135	1	99.78	0	0
GCF_001287045.1	Mycobacterium tuberculosis	0.978656	1	4284346	1	99.78	0.33	100
GCF_000660785.1	Mycobacterium tuberculosis	1	1	4416147	1	99.94	0	0
GCF_000253355.1	Mycobacterium tuberculosis	0.988735	1	4389314	1	99.94	0	0
GCF_000253375.1	Mycobacterium tuberculosis	0.946466	1	4482059	1	99.94	0	0
GCF_000023625.1	Mycobacterium tuberculosis	0.997535	1	4398250	1	99.94	0	0
GCF_003265005.1	Mycobacterium tuberculosis	1	1	4418559	1	99.94	0	0
GCF_000016145.1	Mycobacterium tuberculosis	0.999348	1	4419977	1	99.94	0	0
GCF_003287145.1	Mycobacterium tuberculosis	0.999261	1	4413214	1	99.94	0	0
GCF_003293655.1	Mycobacterium tuberculosis	0.997463	1	4359659	1	99.94	0	0
GCF_000661465.1	Mycobacterium tuberculosis	1	1	4411747	1	99.94	0	0
GCF_003287165.1	Mycobacterium tuberculosis	0.998202	1	4418796	1	99.94	0	0
GCF_000653055.1	Mycobacterium tuberculosis	1	1	4402909	1	99.94	0	0
GCF_000652775.1	Mycobacterium tuberculosis	1	1	4394079	1	99.94	0	0
GCF_000652755.1	Mycobacterium tuberculosis	1	1	4396255	1	99.94	0	0
GCA_000277105.1	Mycobacterium tuberculosis	0.756543	1	4406587	1	95.5	0	0
GCA_000277085.1	Mycobacterium tuberculosis	0.795473	1	4380119	1	96.04	0.33	0
GCF_000652535.1	Mycobacterium tuberculosis	1	1	4415573	1	99.94	0	0
GCF_000652515.1	Mycobacterium tuberculosis	1	1	4406669	1	99.94	0	0
GCA_000270345.1	Mycobacterium tuberculosis	0.967915	1	4398812	1	98.45	0	0
GCF_000270365.1	Mycobacterium tuberculosis	0.993688	1	4405981	1	99.94	0	0
GCF_000652435.1	Mycobacterium tuberculosis	1	1	4401485	1	99.94	0	0
GCF_000655215.1	Mycobacterium tuberculosis	1	1	4390507	1	99.94	0	0
GCF_000653995.1	Mycobacterium tuberculosis	1	1	4405889	1	99.94	0	0
GCF_900654245.1	Mycobacterium tuberculosis	0.958584	1	4416500	1	97.48	0	0
GCF_900654255.1	Mycobacterium tuberculosis	0.997822	1	4394834	1	99.94	0	0
GCF_900654265.1	Mycobacterium tuberculosis	0.958564	1	4417154	1	97.99	0	0
GCF_001702435.1	Mycobacterium tuberculosis	1	1	4406628	1	99.94	0	0
GCF_000669675.1	Mycobacterium tuberculosis	1	1	4401837	1	99.94	0	0
GCF_002131555.1	Mycobacterium tuberculosis	1	1	4384711	1	99.94	0	0
GCF_003044235.1	Mycobacterium tuberculosis	0.991874	1	4394577	1	98.94	0	0
GCF_002131485.1	Mycobacterium tuberculosis	1	1	4384327	1	99.94	0	0
GCF_002130665.1	Mycobacterium tuberculosis	1	1	4393887	1	99.94	0	0
GCF_000010685.1	Mycobacterium tuberculosis	0.980602	1	4371711	1	99.78	1.2	100
GCF_004109775.1	Mycobacterium tuberculosis	1	1	4387793	1	99.61	0	0
GCF_000009445.1	Mycobacterium tuberculosis	0.973201	1	4374522	1	99.78	2.67	100
GCF_001708265.1	Mycobacterium tuberculosis	1	1	4439387	1	99.94	0	0
GCF_002290145.1	Mycobacterium tuberculosis	1	1	4411709	1	99.94	0	0
GCF_003129545.1	Mycobacterium tuberculosis	0.994666	1	4408432	1	99.61	0	0
GCF_001841865.1	Mycobacterium tuberculosis	1	1	4382353	1	99.94	0	0
GCF_001841575.1	Mycobacterium tuberculosis	1	1	4399046	1	99.94	0	0
GCF_001842775.1	Mycobacterium tuberculosis	1	1	4393954	1	99.94	0	0
GCF_001842325.1	Mycobacterium tuberculosis	1	1	4386208	1	99.94	0	0
GCF_001842195.1	Mycobacterium tuberculosis	1	1	4404310	1	99.94	0	0
GCF_001842095.1	Mycobacterium tuberculosis	1	1	4411162	1	99.94	0	0
GCF_001841165.1	Mycobacterium tuberculosis	1	1	4386664	1	99.61	0.07	0
GCF_001841105.1	Mycobacterium tuberculosis	1	1	4372594	1	99.61	0	0
GCF_000194075.2	Mycobacterium tuberculosis	0.965032	1	4334064	1	99.54	0.33	100
GCF_001841285.1	Mycobacterium tuberculosis	1	1	4389201	1	99.61	0	0
GCF_000572125.1	Mycobacterium tuberculosis	0.999873	1	4407929	1	99.94	0	0
GCF_000572155.1	Mycobacterium tuberculosis	0.999755	1	4401899	1	99.94	0	0
GCF_000572175.1	Mycobacterium tuberculosis	0.999482	1	4399405	1	99.94	0	0
GCF_000572195.1	Mycobacterium tuberculosis	1	1	4414346	1	99.94	0	0
GCF_000193185.2	Mycobacterium tuberculosis	1	1	4418548	1	99.94	0	0
GCF_002448155.1	Mycobacterium tuberculosis	1	1	4411442	1	99.94	0	0
GCF_002448135.1	Mycobacterium tuberculosis	1	1	4411457	1	99.94	0	0
GCF_002448095.1	Mycobacterium tuberculosis	1	1	4411314	1	99.94	0	0
GCF_002448075.1	Mycobacterium tuberculosis	1	1	4411284	1	99.94	0	0
GCF_002447995.1	Mycobacterium tuberculosis	1	1	4411352	1	99.94	0	0
GCF_002447935.1	Mycobacterium tuberculosis	1	1	4411159	1	99.94	0	0
GCF_002447855.1	Mycobacterium tuberculosis	1	1	4411315	1	99.94	0	0
GCF_002447255.1	Mycobacterium tuberculosis	1	1	4411342	1	99.94	0	0
GCF_002447235.1	Mycobacterium tuberculosis	0.999614	1	4411398	1	99.94	0	0
GCF_002447195.1	Mycobacterium tuberculosis	1	1	4411318	1	99.94	0	0
GCF_002447095.1	Mycobacterium tuberculosis	1	1	4411215	1	99.94	0	0
GCF_002447075.1	Mycobacterium tuberculosis	1	1	4411280	1	99.94	0	0
GCF_002447035.1	Mycobacterium tuberculosis	1	1	4411353	1	99.94	0	0
GCF_002446955.1	Mycobacterium tuberculosis	1	1	4411382	1	99.94	0	0
GCF_002446935.1	Mycobacterium tuberculosis	1	1	4411180	1	99.94	0	0
GCF_002447275.1	Mycobacterium tuberculosis	1	1	4411408	1	99.94	0	0
GCF_002447295.1	Mycobacterium tuberculosis	1	1	4411306	1	99.94	0	0
GCF_002447315.1	Mycobacterium tuberculosis	1	1	4411134	1	99.94	0	0
GCF_002447795.1	Mycobacterium tuberculosis	1	1	4411392	1	99.94	0	0
GCF_002447735.1	Mycobacterium tuberculosis	1	1	4411494	1	99.94	0	0
GCF_002447715.1	Mycobacterium tuberculosis	1	1	4411392	1	99.94	0	0
GCF_002447615.1	Mycobacterium tuberculosis	1	1	4411340	1	99.94	0	0
GCF_002447595.1	Mycobacterium tuberculosis	1	1	4411186	1	99.94	0	0
GCF_002447875.1	Mycobacterium tuberculosis	0.999977	1	4411290	1	99.94	0	0
GCF_002447555.1	Mycobacterium tuberculosis	0.999472	1	4411137	1	99.94	0	0
GCF_002447415.1	Mycobacterium tuberculosis	0.999559	1	4411439	1	99.94	0	0
GCF_002447395.1	Mycobacterium tuberculosis	1	1	4411115	1	99.94	0	0
GCF_002447375.1	Mycobacterium tuberculosis	1	1	4411394	1	99.94	0	0
GCF_002447355.1	Mycobacterium tuberculosis	1	1	4411385	1	99.94	0	0
GCF_002447435.1	Mycobacterium tuberculosis	1	1	4411230	1	99.94	0	0
GCF_001998025.1	Mycobacterium tuberculosis	1	1	4411532	1	99.94	0	0
GCF_001998075.1	Mycobacterium tuberculosis	0.998148	1	4411532	1	99.94	0	0
GCF_001998105.1	Mycobacterium tuberculosis	1	1	4411532	1	99.94	0	0
GCF_001998145.1	Mycobacterium tuberculosis	1	1	4411532	1	99.94	0	0
GCF_001998175.1	Mycobacterium tuberculosis	1	1	4411532	1	99.94	0	0
GCF_001998225.1	Mycobacterium tuberculosis	1	1	4411532	1	99.94	0	0
GCF_001998365.1	Mycobacterium tuberculosis	1	1	4411532	1	99.94	0	0
GCF_001998425.1	Mycobacterium tuberculosis	1	1	4411532	1	99.94	0	0
GCF_008033095.1	Mycobacterium tuberculosis	0.983227	1	4349904	1	99.78	0	0
GCF_001998455.1	Mycobacterium tuberculosis	1	1	4411532	1	99.94	0	0
GCF_001998485.1	Mycobacterium tuberculosis	1	1	4411532	1	99.94	0	0
GCF_001998545.1	Mycobacterium tuberculosis	1	1	4411532	1	99.94	0	0
GCF_001998585.1	Mycobacterium tuberculosis	1	1	4411532	1	99.61	0	0
GCF_001998645.1	Mycobacterium tuberculosis	1	1	4411532	1	99.94	0	0
GCF_001998705.1	Mycobacterium tuberculosis	1	1	4411532	1	99.94	0	0
GCF_001997885.1	Mycobacterium tuberculosis	1	1	4411532	1	99.94	0	0
GCF_001997725.1	Mycobacterium tuberculosis	1	1	4411532	1	99.94	0	0
GCF_001997425.1	Mycobacterium tuberculosis	1	1	4411532	1	99.94	0	0
GCF_001998735.1	Mycobacterium tuberculosis	1	1	4411532	1	99.94	0	0
GCF_001997465.1	Mycobacterium tuberculosis	1	1	4411532	1	99.94	0	0
GCF_001997525.1	Mycobacterium tuberculosis	1	1	4411532	1	99.94	0	0
GCF_001997545.1	Mycobacterium tuberculosis	1	1	4411532	1	99.94	0	0
GCF_001997605.1	Mycobacterium tuberculosis	1	1	4411532	1	99.94	0	0
GCF_001997625.1	Mycobacterium tuberculosis	1	1	4411532	1	99.94	0	0
GCF_001997695.1	Mycobacterium tuberculosis	1	1	4411532	1	99.94	0	0
GCF_001997495.1	Mycobacterium tuberculosis	1	1	4411532	1	99.94	0	0
GCF_002000905.1	Mycobacterium tuberculosis	1	1	4411532	1	99.94	0	0
GCF_002000925.1	Mycobacterium tuberculosis	1	1	4411532	1	99.94	0	0
GCF_002000945.1	Mycobacterium tuberculosis	1	1	4411532	1	99.94	0	0
GCF_902459825.1	Mycobacterium tuberculosis	0.983706	1	4365068	1	99.78	0	0
GCF_000153685.2	Mycobacterium tuberculosis	0.99918	1	4408224	1	99.94	0	0
GCF_012923765.1	Mycobacterium tuberculosis	0.986171	1	4379910	1	99.94	0	0
GCF_000828995.1	Mycobacterium tuberculosis	1	1	4415078	1	99.94	0	0
GCF_000328785.1	Mycobacterium tuberculosis	0.898447	1	4525948	1	99.61	0	0
[truncated: 1,452 more rows]

## Sheet: bootstrapping_robustness
Staphylococcus aureus	Mycobacterium tuberculosis	Pseudomonas aeruginosa	Neisseria meningitidis	Campylobacter_D jejuni	Clostridioides difficile
0.979215	0.978408	0.977295	0.962443	0.972664	0.958376
0.976703	0.977481	0.977278	0.96387	0.980813	0.957498
0.979143	0.975666	0.975858	0.961733	0.978241	0.963357
0.980814	0.978828	0.97633	0.968942	0.983933	0.9533
0.977145	0.978941	0.976904	0.962619	0.975093	0.954798
0.979598	0.979012	0.97732	0.965468	0.970592	0.944228
0.979577	0.980437	0.976799	0.964094	0.970934	0.960148
0.980989	0.978178	0.977253	0.964097	0.977379	0.958811
0.976036	0.974842	0.977526	0.96387	0.975972	0.959515
0.977419	0.976382	0.979359	0.97119	0.971172	0.951952
0.976851	0.977441	0.97756	0.971585	0.970994	0.94903
0.976838	0.977644	0.977602	0.97422	0.976086	0.944673
0.976877	0.980205	0.979493	0.972343	0.971919	0.94564
0.975393	0.978476	0.977489	0.9665	0.964936	0.942096
0.976309	0.979268	0.979669	0.976524	0.966795	0.950855
0.979272	0.979276	0.978941	0.970564	0.968696	0.948592
0.977926	0.976848	0.977756	0.968913	0.966582	0.952836
0.976483	0.973094	0.979051	0.969021	0.974758	0.955101
0.977085	0.978639	0.978766	0.97261	0.977401	0.94665
0.975333	0.976576	0.979204	0.971488	0.972445	0.954652
0.974769	0.975354	0.978427	0.971158	0.971478	0.9437
0.977586	0.978245	0.980039	0.974375	0.968502	0.948926
0.977377	0.977347	0.979623	0.969401	0.97159	0.950256
0.975434	0.973819	0.978362	0.967592	0.970371	0.958151
0.977204	0.97254	0.977738	0.968147	0.980665	0.952653
0.977912	0.974863	0.979642	0.965568	0.96988	0.958361
0.979006	0.973503	0.97862	0.965384	0.974695	0.94408
0.978062	0.978671	0.979114	0.96873	0.978724	0.95488
0.979623	0.978543	0.97987	0.966497	0.974825	0.961024
0.97587	0.976546	0.979543	0.969236	0.974987	0.953235
0.97708	0.977453	0.980061	0.969493	0.976401	0.950291
0.9778	0.976379	0.976119	0.965179	0.973746	0.945337
0.976622	0.977349	0.978278	0.97241	0.973223	0.957022
0.977616	0.976818	0.979575	0.968825	0.973696	0.947749
0.977343	0.977191	0.977258	0.972102	0.973956	0.948114
0.978493	0.977203	0.978906	0.967173	0.971897	0.943545
0.977829	0.976958	0.979433	0.974291	0.965313	0.948563
0.980552	0.980202	0.980208	0.969246	0.971684	0.9548
0.975841	0.976591	0.978311	0.966564	0.967429	0.953608
0.978082	0.979697	0.978693	0.966776	0.971453	0.944162
0.978617	0.978442	0.977838	0.97144	0.968777	0.940395
0.978261	0.974622	0.979065	0.96438	0.967024	0.949131
0.978127	0.978216	0.978725	0.970225	0.970543	0.951764
0.976141	0.97567	0.978596	0.966738	0.970447	0.956123
0.976154	0.978287	0.977692	0.966749	0.972956	0.956168

## Sheet: gene_frequency_fits
		Fitting to Power Model														Fitting to Exponential Model
		Quality of Fit								Fitted Parameters						Quality of Fit								Fitted Parameters
species	n_genomes	pwr_mae_P_init	pwr_mae_P_est	pwr_mae_F_init	pwr_mae_F_est	pwr_R2_P_init	pwr_R2_P_est	pwr_R2_F_init	pwr_R2_F_est	pwr_k_init	pwr_c_init	pwr_a_init	pwr_k_est	pwr_c_est	pwr_a_est	exp_mae_P_init	exp_mae_P_est	exp_mae_F_init	exp_mae_F_est	exp_R2_P_init	exp_R2_P_est	exp_R2_F_init	exp_R2_F_est	exp_k_init	exp_c_init	exp_a_init	exp_k_est	exp_c_est	exp_a_est
Staphylococcus aureus	4930	6.72369	2.81103	71.9264	17.9173	0.0275588	0.826996	0.896173	0.954405	1.28599	0.569581	1.31825	1.11859	0.233434	1.31	1.68366	3.13901	27.1021	22.836	0.722312	0.140356	0.991376	0.964915	0.982343	0.0390911	0.0372193	0.983804	0.0149095	0.0358505
Streptococcus pneumoniae	4109	3.59467	2.79972	17.5022	4.06006	0.144142	0.689962	0.977114	0.995573	1.50797	0.369439	1.20889	9.3875	0.0890954	1.01	1.90057	3.09096	46.3007	19.5973	0.770984	0.050698	0.943358	0.952829	0.947156	0.0213658	0.0269053	0.979699	0.00402189	0.0122454
Mycobacterium tuberculosis	3223	12.4241	6.05566	66.6249	10.866	0.100782	0.844414	0.958528	0.996373	1.32661	0.460317	1.28389	1.3776	0.148738	1.1573	4.86729	9.23617	101.355	57.545	0.815111	0.115091	0.95993	0.928054	0.954894	0.0403069	0.0448265	0.973588	0.00765672	0.0226112
Klebsiella pneumoniae	3059	17.2707	5.49126	240.606	36.8783	0.012264	0.891724	0.920835	0.983962	17.8398	0.279672	1.01529	1.30022	0.221881	1.2203	5.66442	9.25996	46.0208	53.6058	0.576181	0.193473	0.994111	0.968115	0.997422	0.0248937	0.0218342	0.982945	0.0149784	0.0324032
Escherichia flexneri	2414	15.8902	5.99558	119.189	10.0039	0.00191513	0.814733	0.943022	0.997879	29.2888	0.29862	1.01	7.22735	0.126981	1.01844	5.21119	9.468	40.656	49.6708	0.518959	0.130245	0.995352	0.969334	1.00053	0.0195456	0.0175821	0.97768	0.00958044	0.0211758
Pseudomonas aeruginosa	2370	23.0841	7.37826	162.226	27.622	0.0663715	0.924586	0.953194	0.994463	2.0878	0.371197	1.1537	1.3862	0.202418	1.19066	7.57739	15.0064	99.8405	75.465	0.78093	0.214074	0.988774	0.95659	0.974536	0.0367114	0.0372191	0.983398	0.0144959	0.0329198
Acinetobacter baumannii	1644	18.1881	7.61978	104.199	9.56551	0.0480192	0.866121	0.946998	0.99617	2.65391	0.351627	1.11879	1.59746	0.164955	1.13745	7.1417	11.9828	57.3208	43.301	0.66727	0.198802	0.989736	0.959873	0.965079	0.0482401	0.0468298	0.975145	0.016786	0.0400936
Neisseria meningitidis	1447	10.3105	5.78309	31.6062	5.67319	0.201189	0.855198	0.952186	0.992118	1.22051	0.53593	1.38544	1.25041	0.162458	1.21834	3.30163	7.5887	30.5127	22.2043	0.854557	0.209479	0.979931	0.942697	0.96349	0.0955802	0.102365	0.975528	0.0195486	0.0565393
Streptococcus pyogenes	1392	5.11165	7.64946	7.36099	2.58818	0.740496	0.760093	0.995387	0.998006	1.05724	0.455513	1.5253	1.75589	0.0757334	1.07067	5.36459	8.86276	35.2136	12.8562	0.842109	0.113175	0.907639	0.955549	0.962945	0.0886532	0.144693	0.987187	0.00838295	0.0375269
Campylobacter_D jejuni	1008	14.3814	8.63136	58.7939	2.63871	0.0500655	0.806318	0.939011	0.997892	2.49319	0.389032	1.1411	1.5373	0.106622	1.11641	6.04148	10.7061	20.5349	13.362	0.594851	0.175982	0.992932	0.965492	0.982378	0.0774792	0.0722365	0.985361	0.0158234	0.0561062
Enterococcus_B faecium	888	18.5164	11.0018	42.9697	6.48848	0.199516	0.885174	0.968231	0.996862	1.42358	0.465855	1.30023	1.39011	0.149337	1.17422	7.17519	15.9564	39.6868	28.845	0.813486	0.253028	0.985116	0.945715	0.960512	0.100898	0.109229	0.978643	0.0229133	0.0671478
Salmonella enterica	823	49.5867	16.6598	259.822	17.6025	0.0175185	0.903227	0.894826	0.995982	34.7798	0.3534	1.01	1.65477	0.182448	1.14726	16.1264	25.9681	85.3964	44.9663	0.269359	0.317221	0.990416	0.979043	1.20417	0.0336739	0.0252515	0.981649	0.0328313	0.0720325
Enterobacter hormaechei_A	795	35.8399	17.9241	65.4127	14.7107	0.395389	0.966469	0.97318	0.994403	1.15204	0.576791	1.49613	1.0973	0.246542	1.42027	11.8406	29.314	56.8854	41.3588	0.916168	0.459257	0.987603	0.968416	0.978012	0.145036	0.170059	0.982751	0.053397	0.137582
Burkholderia mallei	789	28.7078	38.3996	80.5751	9.67754	0.790103	0.899752	0.980844	0.998093	1.18105	0.446055	1.42541	1.09681	0.14787	1.34111	23.1907	50.4157	65.9906	55.0708	0.880329	0.308847	0.987069	0.948608	0.980518	0.0985382	0.139258	0.984168	0.0285764	0.111865
Streptococcus agalactiae	778	9.57585	11.4496	22.4717	11.4149	0.608415	0.868465	0.988984	0.990814	1.6443	0.30736	1.19828	1.57369	0.13546	1.13377	11.5409	15.5416	57.6526	17.233	0.749501	0.240494	0.924174	0.958631	0.952051	0.0514772	0.0778277	0.993197	0.022218	0.0658498
Helicobacter pylori	739	12.1717	8.86844	18.1244	3.19696	0.456094	0.898913	0.977742	0.997312	1.15152	0.544952	1.48138	1.1924	0.157105	1.26066	4.32703	12.1972	21.5169	14.5445	0.934579	0.304057	0.982445	0.951874	0.965228	0.145012	0.176101	0.977804	0.0295946	0.0960474
Enterococcus faecalis	731	23.3244	12.5294	35.5169	7.7782	0.409868	0.958155	0.976585	0.995015	1.13926	0.58157	1.51543	1.10994	0.23111	1.39471	7.96363	19.4049	35.3156	27.1259	0.912111	0.447414	0.987402	0.965682	0.97497	0.155312	0.184994	0.980926	0.0520302	0.137567
Vibrio cholerae	720	28.786	16.0131	100.218	7.97214	0.157997	0.911389	0.967915	0.997978	7.29494	0.307977	1.0413	1.48846	0.174264	1.17096	9.13927	26.2954	20.745	41.1214	0.777584	0.327561	0.998542	0.966099	0.987184	0.0735889	0.0729065	0.975197	0.0335251	0.0820479
Vibrio parahaemolyticus	665	54.8554	28.0465	135.289	13.4206	0.232688	0.970978	0.954034	0.996243	1.35799	0.528095	1.36048	1.0484	0.238684	1.51591	14.6347	41.5907	30.7443	47.6388	0.826463	0.521813	0.997946	0.954292	0.982637	0.136353	0.142467	0.978221	0.0630537	0.189097
Mycobacterium abscessus	613	41.0735	32.0335	41.7768	4.55728	0.59776	0.955576	0.985495	0.999582	1.079	0.594798	1.62561	1.08585	0.204997	1.41974	15.653	47.1377	69.155	44.6763	0.96159	0.440959	0.980456	0.957038	0.974108	0.189262	0.250018	0.982125	0.0478535	0.151006
Clostridioides difficile	532	39.8972	24.8516	78.8936	11.8595	0.25416	0.933051	0.977606	0.995474	2.12002	0.392127	1.17809	1.22713	0.207276	1.29061	15.2973	36.9394	44.0214	39.8776	0.821206	0.435296	0.994997	0.974054	0.980935	0.108757	0.115768	0.97985	0.0531555	0.134024
Streptococcus suis	488	27.3254	17.1638	21.4604	5.24541	0.17564	0.854458	0.978093	0.997399	1.18591	0.58882	1.48466	1.74809	0.120196	1.10564	14.4201	21.5294	39.2127	17.8068	0.636782	0.286792	0.972854	0.963291	0.951765	0.199732	0.224247	0.983124	0.028786	0.0922123
Staphylococcus epidermidis	485	27.3974	19.367	41.1738	6.14035	0.52012	0.957509	0.974532	0.995478	1.19332	0.551818	1.48609	1.09404	0.225517	1.44327	8.19964	27.0965	21.9167	20.1163	0.952227	0.519796	0.995008	0.975849	0.979834	0.175679	0.211687	0.983414	0.0673386	0.193379
Campylobacter_D coli	445	22.5727	20.5317	20.2257	2.7615	0.431427	0.865699	0.984293	0.998342	1.18546	0.559109	1.49664	1.24027	0.123214	1.22145	9.48876	24.6102	27.1621	11.7607	0.879545	0.330376	0.984893	0.974649	0.971878	0.187976	0.228086	0.987316	0.0332964	0.128183
Listeria monocytogenes	434	27.2515	36.3035	8.46886	4.01774	0.873041	0.984296	0.995117	0.998154	1.00765	0.640901	2.10487	1.00852	0.236404	1.85039	17.961	44.8674	24.7461	21.586	0.995457	0.736284	0.985676	0.952945	0.985886	0.317673	0.58927	0.988181	0.102409	0.426265
Listeria monocytogenes_B	410	47.0641	44.5322	19.6921	11.8683	0.58571	0.93326	0.992851	0.98678	1.02153	0.71967	1.91967	1.04584	0.142201	1.49245	18.6644	54.1914	47.4862	29.4632	0.895062	0.456213	0.976501	0.912612	0.973428	0.333318	0.475751	0.989525	0.0401385	0.205868
Wolbachia pipientis	392	18.7646	11.3466	52.0202	5.75925	0.00564836	0.887131	0.916306	0.991506	36.322	0.366932	1.01	1.50876	0.174133	1.17935	6.71132	13.8748	17.92	7.17544	0.275128	0.408651	0.992108	0.988528	1.23446	0.0623454	0.0471543	0.987106	0.0543813	0.136232
Escherichia coli	390	81.7407	36.3364	171.814	22.107	0.0108632	0.923336	0.949117	0.99401	36.1408	0.364167	1.01	1.46667	0.200192	1.2047	33.8426	50.066	75.7867	34.848	0.39839	0.464754	0.991048	0.989316	1.06873	0.097129	0.082832	0.983249	0.063009	0.143255
Helicobacter pylori_BU	341	15.5576	16.5186	19.0178	3.83981	0.682147	0.960326	0.98826	0.997791	1.37186	0.442701	1.35338	1.13195	0.212913	1.39266	6.14983	23.2195	15.5062	16.7863	0.977242	0.551198	0.993903	0.96245	0.972813	0.157115	0.202225	0.978813	0.0712898	0.207121
Haemophilus influenzae	321	35.0183	27.4481	18.3893	3.04249	0.454831	0.915119	0.982418	0.998058	1.05857	0.7178	1.78871	1.10803	0.147533	1.36336	14.893	33.0463	21.5592	13.6007	0.830239	0.462585	0.989256	0.964483	0.969611	0.3237	0.413276	0.981002	0.0498828	0.201917
Neisseria gonorrhoeae	307	47.7717	34.4041	12.6987	6.57144	0.315893	0.894015	0.996275	0.996372	1.06149	0.704649	1.7509	1.32082	0.130632	1.20029	26.7998	42.2744	43.0957	20.6966	0.692031	0.401574	0.974187	0.960725	0.95543	0.315451	0.402387	0.983013	0.0421151	0.15305
Brucella melitensis	295	49.3771	50.0198	74.7699	10.6149	0.305114	0.857286	0.981389	0.996345	13.8592	0.327153	1.02356	1.91083	0.129237	1.1007	19.5612	61.7278	19.7641	30.6284	0.796813	0.38402	0.998691	0.976319	1.00539	0.134884	0.13866	0.989451	0.0460376	0.141342
Klebsiella variicola	294	112.53	82.9567	49.2703	6.89413	0.542791	0.964989	0.989869	0.998872	1.06336	0.702746	1.81017	1.05821	0.214304	1.55513	42.9092	105.509	57.7407	46.1095	0.884916	0.623941	0.992431	0.971789	0.979306	0.318498	0.427706	0.985216	0.0842769	0.294485
Lactiplantibacillus plantarum	283	27.9559	38.102	12.6299	10.4264	0.775724	0.883092	0.998412	0.998086	1.64311	0.369277	1.25134	3.90731	0.153488	1.04544	22.9973	47.2296	43.9319	18.0208	0.933286	0.429271	0.986548	0.993274	0.97907	0.135857	0.186233	0.998004	0.0584286	0.136058
Bifidobacterium longum	281	25.0696	24.142	10.8669	2.49216	0.604409	0.951201	0.99507	0.999269	1.20647	0.516202	1.49362	1.15192	0.201619	1.37621	11.6674	31.1489	26.7351	13.3449	0.929664	0.55541	0.984986	0.980478	0.969341	0.206701	0.276973	0.984299	0.0743974	0.223568
Escherichia coli_D	268	103.407	61.2935	159.004	11.8574	0.0136126	0.930557	0.952281	0.997772	37.7169	0.379455	1.01	1.31093	0.189815	1.25983	39.2935	79.7446	59.2277	33.3794	0.426165	0.51953	0.994746	0.986912	1.14874	0.105044	0.0873537	0.986252	0.0719601	0.194585
Helicobacter pylori_C	268	17.9725	26.0103	6.86475	7.44984	0.841345	0.943938	0.99753	0.991838	1.07369	0.50332	1.67286	1.15018	0.173098	1.34738	15.2362	33.1771	25.3358	18.2394	0.967945	0.524629	0.971458	0.946827	0.963464	0.223329	0.374125	0.978557	0.0615642	0.212718
Legionella pneumophila	268	38.3908	63.1428	15.5287	6.29846	0.873359	0.915623	0.994284	0.995633	1.02607	0.593588	1.93935	1.05063	0.121923	1.4702	26.0346	71.6804	28.5102	20.4451	0.995484	0.511768	0.988723	0.954231	0.977671	0.295397	0.525621	0.987101	0.0470831	0.265856
Yersinia pestis	247	103.508	41.7064	222.417	21.2064	0.0251169	0.892611	0.897823	0.994839	37.7232	0.380153	1.01	18.2184	0.177937	1.01	31.598	60.4363	61.2976	26.6855	0.176435	0.422501	0.99302	0.994492	1.63637	0.0713625	0.0424555	1.02083	0.0592478	0.111743
Streptococcus equi	237	22.9063	61.1235	7.80968	12.4476	0.987089	0.761287	0.99488	0.965732	1.01222	0.391856	1.91425	7.68871	0.0690568	1.01	34.0926	63.8664	23.8535	8.8755	0.924683	0.284702	0.95662	0.985161	0.97316	0.205357	0.549206	1.00848	0.0253959	0.123779
Klebsiella quasipneumoniae	237	63.4034	93.7794	21.3182	7.20816	0.882374	0.968538	0.996751	0.999049	1.05168	0.554392	1.8279	1.06772	0.221458	1.55899	49.5754	115.237	51.4129	34.0386	0.990161	0.662464	0.989239	0.983308	0.980585	0.26772	0.468411	0.986602	0.0957417	0.326496
Burkholderia ubonensis	225	58.8786	144.968	16.2091	16.1607	0.98677	0.900538	0.998704	0.996842	1.11437	0.359859	1.55531	1.22371	0.130247	1.25912	106.112	168.758	75.3435	47.633	0.847762	0.470657	0.978641	0.969959	0.97811	0.15687	0.329642	0.992806	0.0506962	0.206157
Streptococcus mutans	224	19.2448	38.1557	2.41681	2.20014	0.993362	0.948416	0.99963	0.999299	1.07268	0.369776	1.65029	1.10926	0.187783	1.43431	32.3335	46.6131	21.6102	14.1253	0.865637	0.597007	0.977937	0.978174	0.977982	0.167301	0.376791	0.984938	0.0793244	0.278914
Escherichia dysenteriae	220	98.2583	76.1536	105.281	9.59279	0.108286	0.94967	0.980111	0.99884	35.7594	0.358427	1.01	1.23548	0.202628	1.31889	50.9063	94.4358	40.05	32.8008	0.518054	0.588591	0.996446	0.987775	1.02864	0.163247	0.157274	0.985894	0.0855028	0.239315
Staphylococcus haemolyticus	216	37.2939	52.8026	18.7982	1.65517	0.843404	0.942932	0.99324	0.999719	1.09413	0.54856	1.71028	1.07743	0.171236	1.48364	21.8221	62.3881	21.8212	15.8504	0.993438	0.593496	0.993794	0.977893	0.980743	0.263292	0.418563	0.987951	0.0730778	0.298565
Leptospira interrogans	200	83.4502	69.0291	88.7282	9.51133	0.266069	0.975778	0.982695	0.997714	35.7172	0.357514	1.01	1.10542	0.246562	1.50933	31.4598	88.6236	21.5532	25.6313	0.745243	0.700168	0.998861	0.9892	1.06212	0.154332	0.150876	0.986461	0.113519	0.33003
Oenococcus oeni	197	28.6926	21.7375	27.9115	8.11426	0.449521	0.931466	0.988124	0.996765	33.9946	0.339702	1.01	4.55031	0.195883	1.04783	9.69889	28.9483	6.49344	10.48	0.880108	0.577592	0.999491	0.996025	1.04212	0.15542	0.16228	1.00216	0.0916388	0.177159
Sinorhizobium meliloti	189	86.1187	78.7638	72.6729	29.2965	0.856927	0.994484	0.992178	0.996338	1.54316	0.411152	1.31401	1.2312	0.298895	1.40273	45.3531	112.749	29.8081	42.867	0.989611	0.771309	0.998633	0.993926	0.99514	0.197883	0.273259	0.988101	0.139137	0.295279
Acinetobacter pittii	186	119.131	76.5074	146.292	8.77903	0.0862826	0.962162	0.958156	0.998393	39.5181	0.396241	1.01	1.15131	0.207295	1.40613	59.7109	96.2723	83.5541	36.2211	0.479308	0.640385	0.98788	0.974031	1.1143	0.166901	0.14717	0.986379	0.0920261	0.28704
Bacillus subtilis	186	121.745	105.579	73.1535	6.41176	0.428706	0.937073	0.983558	0.999199	1.28323	0.585077	1.50302	1.19307	0.174536	1.33484	55.5781	126.635	37.8297	34.3456	0.806086	0.590036	0.996695	0.980696	0.980161	0.293751	0.35456	0.987427	0.079702	0.270524
Mycobacterium avium	177	83.0079	72.1919	74.9916	28.5571	0.576094	0.978066	0.990032	0.993967	3.38832	0.377929	1.11506	1.29515	0.265104	1.34051	29.918	94.4098	9.55655	24.54	0.9257	0.717621	0.999802	0.996319	1.01496	0.193718	0.221328	0.990506	0.128043	0.284107
Burkholderia cenocepacia	172	153.181	159.15	54.6562	15.4993	0.621068	0.933249	0.996205	0.998041	1.27293	0.525854	1.48961	1.27898	0.18321	1.28647	64.9631	187.953	63.8147	38.2441	0.916597	0.599335	0.99477	0.991521	0.979969	0.258222	0.347167	0.988045	0.0885605	0.268472
Cronobacter sakazakii	167	54.8709	96.9415	17.0924	7.41145	0.897136	0.954831	0.998686	0.99912	1.25566	0.436654	1.46752	1.21921	0.206786	1.35071	54.0317	117.111	45.6393	27.279	0.974126	0.644154	0.992221	0.990917	0.98144	0.217564	0.346468	0.992243	0.0990828	0.28929
Xanthomonas oryzae	167	98.7575	90.7146	24.3627	18.3966	0.39586	0.864745	0.996733	0.993514	1.14549	0.582243	1.60453	13.6092	0.129746	1.01	63.2982	105.55	75.6829	23.1957	0.700467	0.433646	0.969546	0.986682	0.939036	0.293732	0.409127	1.02587	0.0554071	0.153574
Bacillus_A toyonensis	165	119.345	182.51	11.581	7.29077	0.989428	0.92557	0.998864	0.998991	1.10362	0.276349	1.5583	1.11062	0.141813	1.40159	153.544	206.468	39.5492	32.4952	0.77721	0.592056	0.990025	0.980377	0.986277	0.139417	0.386912	0.989419	0.0681117	0.312278
Francisella tularensis	164	24.9	62.8643	16.0269	5.01288	0.884308	0.903078	0.993733	0.99606	1.28227	0.391885	1.40321	1.14611	0.121553	1.326	29.9291	69.9208	36.451	12.5047	0.942184	0.551341	0.970466	0.975383	0.946941	0.193717	0.322031	0.991075	0.058788	0.28688
Cutibacterium acnes	164	63.0451	60.574	6.72484	7.22255	0.691902	0.986254	0.998882	0.996338	1.0281	0.688847	2.03467	1.03375	0.245326	1.73292	29.6383	74.1511	32.4035	20.7129	0.890895	0.793846	0.97961	0.967228	0.97131	0.385618	0.652005	0.979657	0.128047	0.477702
Pasteurella multocida	158	73.3777	73.3462	28.632	5.00507	0.608058	0.939277	0.988994	0.996813	1.13311	0.6498	1.72631	1.07814	0.155591	1.49155	30.974	80.793	13.4642	14.5494	0.89303	0.638951	0.998067	0.978102	0.984115	0.351836	0.485066	0.990072	0.0774415	0.357486
Proteus mirabilis	157	137.221	98.4324	64.4342	8.82757	0.418979	0.978431	0.984278	0.997757	1.21234	0.658146	1.62139	1.05341	0.226847	1.64962	62.9344	117.404	22.0779	31.4011	0.766764	0.752531	0.998501	0.973286	0.989199	0.354471	0.435877	0.985906	0.115518	0.430916
Lacticaseibacillus paracasei	157	37.7152	50.8684	18.025	8.31406	0.839697	0.949369	0.997339	0.998356	1.67181	0.399571	1.27996	1.68516	0.205729	1.18182	22.246	61.2627	18.5442	13.0494	0.978269	0.63125	0.996764	0.995473	0.994697	0.205254	0.286284	1.00078	0.102633	0.241526
Xanthomonas perforans	155	87.4525	86.3721	81.5055	21.6364	0.583781	0.960086	0.989256	0.996257	34.6596	0.345712	1.01	1.66969	0.23064	1.20061	29.3257	106.368	17.983	19.9729	0.923078	0.682812	0.999324	0.997296	1.05757	0.180389	0.194364	1.00032	0.120587	0.261846
Klebsiella aerogenes	155	156.788	148.301	43.4293	7.93235	0.73342	0.988325	0.99212	0.998785	1.05605	0.689081	1.95741	1.02433	0.249583	1.83422	60.1456	175.087	27.9582	36.0405	0.944397	0.823837	0.997526	0.978789	0.982849	0.386012	0.610121	0.984171	0.136703	0.54638
Moraxella catarrhalis	151	27.0567	54.8544	6.61758	3.24996	0.984824	0.9893	0.995615	0.997511	1.01617	0.473779	2.13498	1.01143	0.243043	1.99872	40.7003	62.1698	8.46926	8.09654	0.977188	0.85463	0.995075	0.985954	0.986174	0.27586	0.724102	0.988036	0.139885	0.650473
Bordetella pertussis	148	83.9299	131.462	27.2761	38.6215	0.802799	0.891987	0.996063	0.958234	1.13565	0.515612	1.62379	1.54469	0.117639	1.14074	44.2494	149.74	48.1739	54.1174	0.97354	0.483585	0.98819	0.918296	0.955996	0.281562	0.450169	0.985585	0.0511294	0.202225
Bacillus_A anthracis	148	55.8142	176.349	12.347	5.12347	0.94526	0.92033	0.999363	0.999662	1.17137	0.428814	1.55222	1.24942	0.152356	1.28096	96.8667	201.669	62.3667	34.8596	0.965751	0.582241	0.989149	0.987136	0.974737	0.227517	0.408698	0.993843	0.075659	0.279003
Pseudomonas_E viridiflava	148	139.065	185.88	9.83345	11.849	0.998049	0.95628	0.999126	0.997424	1.04101	0.320114	1.84268	1.05798	0.180879	1.6124	178.006	205.171	32.1044	18.7497	0.872445	0.701044	0.991201	0.994252	0.989956	0.175892	0.552054	0.994682	0.0942756	0.422804
Corynebacterium diphtheriae	147	32.2716	61.4896	10.6557	4.65983	0.997575	0.951916	0.997423	0.998252	1.2456	0.339615	1.43716	1.15813	0.199081	1.41154	47.7294	70.8843	14.9901	11.2328	0.869878	0.668707	0.994766	0.99276	0.990098	0.178488	0.35689	0.991965	0.10232	0.337043
Enterococcus_B lactis	144	48.7028	71.4	12.492	4.37315	0.8572	0.957604	0.997265	0.998987	1.11638	0.538995	1.71332	1.16681	0.205478	1.41064	31.0111	83.9971	20.4066	13.5157	0.991108	0.686916	0.994793	0.992376	0.982426	0.293956	0.488142	0.991483	0.107657	0.345984
Pseudomonas_E avellanae	143	100.132	106.141	76.0065	25.8537	0.608239	0.954285	0.991426	0.996448	4.07482	0.376839	1.09548	1.788	0.221022	1.17596	40.1883	129.559	12.6151	20.0079	0.927505	0.676248	0.999706	0.998081	1.02174	0.21141	0.243851	1.00105	0.119812	0.265142
Stenotrophomonas maltophilia	140	89.1993	152.784	18.646	13.7261	0.810753	0.88999	0.998263	0.996957	1.20455	0.499316	1.55358	1.69928	0.128397	1.1296	52.7064	173.391	55.1929	33.2158	0.978169	0.528151	0.991664	0.98161	0.976472	0.267437	0.412137	1.00359	0.0650919	0.233302
Pseudomonas_E amygdali	140	32.7168	105.123	33.9694	15.372	0.988251	0.911743	0.997265	0.998318	7.40471	0.282252	1.03966	18.5925	0.180714	1.01	60.8451	125.459	25.1662	21.1712	0.898505	0.574463	0.998607	0.997691	1.0183	0.156398	0.221637	1.02032	0.095301	0.199901
Vibrio vulnificus	139	150.786	132.152	58.4884	7.19584	0.655021	0.979174	0.990883	0.998979	1.17368	0.616476	1.67251	1.06309	0.236456	1.65294	60.7899	153.743	12.5596	23.9526	0.918104	0.773204	0.999548	0.990412	0.991001	0.344155	0.481188	0.989723	0.127502	0.457881
Acinetobacter nosocomialis	136	165.78	107.003	156.757	5.74678	0.00287327	0.924923	0.949213	0.999291	43.5939	0.437226	1.01	1.49345	0.167874	1.19977	88.6653	124.684	94.1854	24.7914	0.226368	0.597848	0.985853	0.989135	1.24802	0.178718	0.140212	1.00034	0.0868939	0.262972
Bacillus velezensis	131	174.1	151.738	55.5438	5.54898	0.563	0.977225	0.987511	0.998806	1.10842	0.722807	1.84599	1.03201	0.205398	1.77923	79.3166	173.313	19.4679	24.82	0.839149	0.789605	0.998788	0.979619	0.990187	0.413761	0.5729	0.98971	0.113922	0.533347
Staphylococcus pseudintermedius	130	87.3027	104.265	4.58593	3.85928	0.795798	0.985007	0.999434	0.99734	1.0064	0.823857	2.60707	1.00569	0.192566	2.12048	37.4027	113.594	14.5405	10.5523	0.920661	0.869408	0.996174	0.981259	0.988934	0.522649	1.06304	0.991137	0.118262	0.763815
Clostridium_P perfringens	129	110.651	98.3645	105.238	4.55156	0.208091	0.92967	0.964018	0.999276	40.7993	0.407656	1.01	1.31257	0.165011	1.26443	67.5789	110.809	63.7063	18.6565	0.528228	0.620892	0.985768	0.987646	1.09037	0.250857	0.24135	0.997395	0.0874761	0.296766
Ligilactobacillus salivarius	127	34.3214	54.2342	3.18311	3.50305	0.997992	0.96845	0.999537	0.998838	1.13178	0.352751	1.59829	1.13049	0.221094	1.48752	48.9739	62.1849	12.8414	8.08449	0.894847	0.730703	0.992146	0.993971	0.98939	0.196635	0.454887	0.994506	0.119656	0.391426
Lactococcus lactis	127	65.3975	69.4866	14.342	4.19967	0.566326	0.930364	0.997106	0.998958	1.41734	0.518936	1.42671	1.38478	0.174278	1.24174	33.935	78.3936	22.0356	11.4585	0.859684	0.62854	0.995382	0.993137	0.986752	0.29375	0.385778	0.99864	0.0945544	0.294178
Citrobacter freundii	122	197.542	163.185	54.7986	6.64764	0.651551	0.986476	0.989782	0.999023	1.08157	0.731917	1.95136	1.04473	0.249724	1.7805	86.836	188.64	15.2333	19.8721	0.886024	0.825957	0.999381	0.993289	0.991835	0.430103	0.64312	0.991741	0.142905	0.549914
Yersinia enterocolitica	122	122.229	150.259	8.12012	14.6191	0.993731	0.973154	0.998052	0.994146	1.04175	0.284813	1.77201	1.05026	0.205454	1.64922	149.489	172.98	32.3309	32.6881	0.857172	0.774019	0.980035	0.970574	0.979117	0.162434	0.547346	0.980747	0.11606	0.487204
Klebsiella_A michiganensis	122	290.542	199.46	180.787	29.0335	0.243484	0.979437	0.968184	0.989362	1.48082	0.636614	1.45775	1.06178	0.246529	1.72443	154.803	223.295	76.5713	6.37251	0.565556	0.805315	0.993354	0.999544	1.02016	0.375933	0.410072	0.998745	0.142307	0.523957
Agrobacterium tumefaciens	120	115.871	196.617	12.0327	9.34718	0.990846	0.984999	0.998794	0.998082	1.01466	0.432754	2.1461	1.02427	0.229553	1.86606	161.234	222.982	33.1822	29.5263	0.973843	0.837803	0.989834	0.984165	0.983206	0.265518	0.778442	0.986667	0.13514	0.60857
Burkholderia multivorans	119	107.717	160.629	21.5818	10.4036	0.988984	0.998904	0.997768	0.998934	1.07256	0.430277	1.82248	1.04771	0.329664	1.84278	163.885	200.888	27.6025	32.1692	0.961871	0.893998	0.996889	0.993027	0.98944	0.254625	0.590876	0.990356	0.191199	0.58676
Xanthomonas citri	117	64.4922	131.874	17.1648	7.04315	0.917485	0.941258	0.99846	0.999154	1.29388	0.441722	1.47363	1.43495	0.190251	1.23944	67.9754	151.613	33.1058	21.1994	0.98866	0.663085	0.995963	0.994851	0.988723	0.256967	0.421161	1.00096	0.107153	0.307914
Erwinia amylovora	117	109.954	196.946	2.08386	1.82268	0.995706	0.96193	0.999853	0.999424	1.00962	0.406084	2.38884	1.01502	0.125395	1.89405	142.915	207.904	16.0651	7.7655	0.976142	0.784921	0.993305	0.991502	0.993052	0.255996	0.938064	0.995606	0.0741902	0.628019
Lacticaseibacillus rhamnosus	113	80.7325	78.1341	40.999	17.3151	0.744596	0.991319	0.989856	0.992535	1.48387	0.49529	1.40164	1.12586	0.299982	1.58858	28.1675	93.6165	4.80538	5.2063	0.966841	0.843335	0.99984	0.999215	1.01107	0.293042	0.394045	0.995316	0.177078	0.477046
Bacillus licheniformis	112	259.131	177.105	12.6739	4.10821	0.536244	0.985786	0.999392	0.99971	1.03645	0.856626	2.20371	1.05677	0.245279	1.71558	144.765	207.981	43.2375	29.3736	0.754742	0.822586	0.994746	0.987013	0.980746	0.530459	0.819159	0.989286	0.141919	0.531013
Serratia marcescens_K	112	152.009	219.304	9.73429	4.99305	0.99709	0.990078	0.998617	0.999396	1.02516	0.36857	2.06279	1.01592	0.23589	2.05033	197.747	246.722	32.2128	16.9557	0.941954	0.876344	0.986757	0.992983	0.990201	0.221482	0.724975	0.992708	0.142966	0.72235
Bacteroides uniformis	110	72.7425	144.657	17.7215	6.05314	0.770776	0.86614	0.998265	0.998003	1.54079	0.456657	1.35768	1.92167	0.0998285	1.08697	29.5676	154.49	23.0642	14.7149	0.963902	0.536674	0.997045	0.987712	1.00196	0.264978	0.369939	1.00332	0.0577393	0.260972
Staphylococcus hominis	109	68.2826	94.192	3.22867	2.85189	0.995895	0.990898	0.999357	0.998855	1.01911	0.408291	2.19912	1.01968	0.246833	2.02148	89.3392	105.679	10.0389	7.45157	0.969626	0.877843	0.995173	0.993836	0.990565	0.256106	0.830985	0.993248	0.15009	0.708991
Agrobacterium sp000192635	107	193.398	274.519	7.69107	6.29936	0.997951	0.962151	0.999315	0.998703	1.03182	0.319647	1.96246	1.0478	0.164081	1.67741	239.458	303.264	35.0217	22.0882	0.915815	0.764621	0.987612	0.986332	0.988994	0.195424	0.689003	0.994426	0.0965243	0.52613
Phocaeicola vulgatus	106	71.121	132.701	8.14949	3.87604	0.794531	0.952556	0.999484	0.999509	1.80982	0.418473	1.2709	1.1626	0.185555	1.41562	42.1994	148.251	35.3775	16.4774	0.962963	0.706856	0.99502	0.992077	1.00047	0.252383	0.352703	0.997479	0.105893	0.389368
Chlamydia trachomatis	104	58.265	70.8833	3.92644	1.56655	0.990568	0.87432	0.979386	0.989459	1.00305	0.191997	2.31877	1.07349	0.0434612	1.29663	62.8448	72.1747	6.48051	1.76303	0.925805	0.568181	0.952283	0.980807	0.992081	0.130161	0.9768	1.00184	0.0249626	0.346011
Priestia megaterium	103	81.6064	282.799	28.2587	5.63386	0.946671	0.926828	0.995491	0.999255	1.05815	0.527398	1.95509	1.1154	0.127055	1.40878	133.22	303.985	29.2685	21.7155	0.996858	0.669063	0.996385	0.988379	0.986037	0.327344	0.690888	0.995733	0.0746501	0.403188
Clostridium_F botulinum	101	147.46	166.562	131.51	6.50646	0.33594	0.954289	0.967164	0.998087	41.1588	0.410935	1.01	1.09875	0.177836	1.52378	80.3763	181.947	84.077	9.5209	0.650213	0.740529	0.986467	0.996715	1.16446	0.224844	0.213186	0.995756	0.107079	0.463297
Enterobacter roggenkampii	100	135.235	183.692	5.51145	7.67229	0.997598	0.972848	0.999685	0.998929	1.12714	0.317372	1.59837	1.16394	0.226404	1.46349	178.187	214.886	37.1338	25.6631	0.877981	0.771191	0.990107	0.992968	0.98985	0.187332	0.490231	0.996577	0.133885	0.429025
Rhizobium ruizarguesonis	99	395.873	384.117	8.8918	6.66614	0.946052	0.926921	0.999128	0.999311	1.10728	0.152839	1.4798	1.10941	0.125133	1.42213	426.922	409.353	26.9448	22.4767	0.725525	0.670458	0.991518	0.991939	0.99859	0.0931207	0.45541	0.99865	0.073561	0.408529
Bacteroides fragilis	98	67.8971	179.967	32.5824	7.03148	0.941592	0.958076	0.995633	0.998441	1.35217	0.439651	1.45725	1.10216	0.178119	1.51293	77.133	202.359	7.20912	22.1777	0.994321	0.736244	0.999717	0.985619	1.00635	0.275933	0.456177	0.995307	0.103662	0.445609
Pseudomonas_A stutzeri	94	183.131	174.184	99.7791	15.1405	0.0990302	0.938708	0.983103	0.997872	43.3801	0.433629	1.01	2.06508	0.193557	1.1343	88.2598	190.803	42.996	10.0447	0.440756	0.699748	0.997419	0.999083	1.18382	0.233453	0.209356	1.01775	0.124603	0.32259
Streptococcus suis_P	94	71.1642	85.971	2.75243	2.34053	0.967775	0.927172	0.99948	0.999363	1.31562	0.222852	1.33004	1.45995	0.161609	1.2147	83.7386	95.8013	10.0808	8.14068	0.763695	0.67465	0.99411	0.994783	0.998993	0.138209	0.394909	1.0054	0.101102	0.347472
Streptococcus dysgalactiae	93	42.3966	102.559	5.69657	3.31095	0.983125	0.949119	0.998595	0.99836	1.08913	0.420616	1.76712	1.09861	0.159538	1.49978	63.0871	111.224	17.845	8.64686	0.968133	0.738907	0.98943	0.989251	0.981535	0.262591	0.607221	0.993313	0.0986775	0.472233
Glaesserella parasuis	89	86.2712	94.7574	14.6064	2.12439	0.785316	0.992824	0.995338	0.998718	1.06949	0.708318	2.10352	1.01656	0.242622	2.11249	37.1564	106.456	3.96451	7.03126	0.935517	0.904775	0.999663	0.989113	0.997312	0.459349	0.812851	0.993577	0.154638	0.803342
Mannheimia haemolytica	88	177.689	131.784	16.0887	1.98839	0.467246	0.976749	0.99771	0.999502	1.08127	0.850009	2.08945	1.03528	0.191772	1.81553	105.289	144.32	12.9442	9.91973	0.687205	0.82858	0.998746	0.989133	0.990872	0.551877	0.807346	0.993318	0.118937	0.628068
Ruminococcus_E sp900317315	88	56.1787	23.1308	46.2633	27.6719	0.10746	0.921361	0.939722	0.969789	45.1299	0.451963	1.01	30.1478	0.298498	1.01	17.1764	29.9384	8.22005	5.79002	0.0165263	0.631595	0.997551	0.998541	2.18874	0.160877	0.0750419	1.29293	0.125126	0.134238
Limosilactobacillus reuteri	87	70.6526	89.6836	10.1417	3.99168	0.731684	0.903409	0.997682	0.998072	1.18373	0.595883	1.70561	1.72521	0.13829	1.13959	34.812	93.7609	14.0912	3.79513	0.920422	0.635959	0.996415	0.998011	0.98854	0.385661	0.602105	1.01445	0.0884213	0.32254
Staphylococcus chromogenes	86	51.0088	121.829	5.36168	1.66151	0.964467	0.993133	0.999278	0.999823	1.04342	0.516908	2.10818	1.0431	0.266428	1.8874	84.6289	139.61	11.0984	10.8814	0.997443	0.893072	0.997368	0.993117	0.990827	0.336306	0.820526	0.993378	0.171019	0.692877
Escherichia albertii	84	133.215	184.181	14.3116	17.1932	0.997706	0.970184	0.998835	0.997473	1.43983	0.305284	1.33741	1.43015	0.235891	1.29323	163.63	205.754	18.4812	6.80654	0.879149	0.789803	0.997827	0.99956	1.01153	0.197907	0.422976	1.01139	0.155422	0.409217
Klebsiella_A grimontii	82	243.18	332.681	31.1908	9.94782	0.796583	0.975483	0.997679	0.998304	1.07592	0.677474	2.04105	1.05442	0.198633	1.75213	104.071	360.958	20.3694	9.94148	0.944656	0.830919	0.99916	0.998244	0.994162	0.438119	0.777608	0.998787	0.127379	0.619809
Bifidobacterium breve	81	74.0073	91.2601	18.7687	2.55877	0.771774	0.9832	0.992876	0.998864	1.15335	0.624932	1.7946	1.06012	0.231073	1.7452	31.9355	102.691	4.44092	6.94641	0.943612	0.852903	0.999539	0.994518	0.99989	0.405154	0.646481	0.993457	0.149228	0.622001
Aeromonas veronii	81	79.6495	235.932	6.68462	4.68055	0.955323	0.964965	0.999683	0.999541	1.05469	0.509058	1.99725	1.10236	0.188215	1.54558	139.689	259.883	31.1351	19.93	0.995268	0.787077	0.9937	0.991261	0.98454	0.330854	0.760396	0.994841	0.119851	0.51504
Parabacteroides distasonis	80	91.5032	217.344	17.0007	6.39067	0.856083	0.933026	0.998632	0.997746	1.47785	0.463224	1.40586	1.13528	0.136284	1.41197	57.1272	229.131	17.7706	9.04989	0.985708	0.720818	0.998595	0.996286	1.00766	0.300557	0.455386	1.00033	0.0888806	0.461195
Corynebacterium pseudotuberculosis	80	85.352	153.438	3.07671	3.72676	0.997654	0.952875	0.999551	0.997832	1.04279	0.388164	2.02702	1.06131	0.143419	1.62508	109.814	161.551	9.82144	3.43657	0.961657	0.772781	0.996301	0.998282	0.993994	0.250219	0.76935	0.999854	0.0923757	0.558119
Micrococcus luteus	79	83.7918	113.702	15.5372	2.38598	0.778058	0.93252	0.996653	0.999623	1.27953	0.55661	1.59691	1.41995	0.164814	1.23496	40.1542	123.395	7.87415	7.06764	0.947147	0.704495	0.999139	0.996751	1.00254	0.375446	0.578527	1.00735	0.107913	0.380634
Burkholderia cepacia	79	292.447	511.772	19.2328	23.1615	0.8491	0.865892	0.999023	0.994198	1.01715	0.7275	2.49646	4.77817	0.0873542	1.02205	167.225	531.945	46.8247	26.8817	0.943818	0.58006	0.994533	0.98852	0.984203	0.498416	1.10434	1.02013	0.0570748	0.285944
Acinetobacter indicus	78	208.595	208.595	3.82992	3.82992	0.925136	0.925136	0.998529	0.998529	1.15508	0.114326	1.35396	1.15508	0.114326	1.35396	217.664	217.664	7.10629	7.10629	0.712187	0.712187	0.993639	0.993639	1.0035	0.0761897	0.452243	1.0035	0.0761897	0.452243
Klebsiella_A oxytoca	78	154.345	354.543	19.7893	5.10466	0.919367	0.982745	0.99868	0.999471	1.05834	0.586682	2.10008	1.03149	0.202768	1.90355	182.985	387.691	23.4531	20.4838	0.993291	0.86082	0.998556	0.991924	0.992477	0.392157	0.845121	0.995478	0.129613	0.698796
Flavobacterium psychrophilum	77	52.5191	150.506	22.7111	5.92712	0.90551	0.931994	0.996751	0.997846	4.23237	0.374675	1.09549	1.23799	0.150191	1.32038	39.9846	158.013	5.9659	4.09976	0.994867	0.709721	0.999667	0.998719	1.06114	0.264974	0.355868	1.00791	0.0979017	0.417173
Lactobacillus crispatus	76	129.904	80.2101	14.4835	3.35026	0.237643	0.974548	0.99709	0.998965	1.28179	0.737284	1.67345	1.20683	0.228105	1.43565	85.4593	90.3715	7.07298	7.50469	0.477918	0.800498	0.99931	0.995006	0.999334	0.495017	0.615421	1.00453	0.145617	0.462423
Listeria monocytogenes_C	76	277.865	277.865	1.77407	1.77407	0.944469	0.944469	0.998397	0.998397	1.0196	0.0701796	1.74911	1.0196	0.0701796	1.74911	283.971	283.971	2.96149	2.96149	0.78085	0.78085	0.9963	0.9963	0.998547	0.0466521	0.649975	0.998547	0.0466521	0.649975
Enterobacter cloacae	75	348.65	268.447	37.6157	11.664	0.54325	0.990694	0.997195	0.998084	1.11505	0.78344	1.99234	1.07067	0.26247	1.77898	197.488	302.157	11.2044	8.51941	0.754873	0.886688	0.99973	0.999015	0.999249	0.520217	0.77857	0.998971	0.174599	0.665211
Pseudomonas_E syringae	73	118.53	293.381	24.0391	9.87945	0.968603	0.990088	0.997852	0.998873	1.10172	0.485187	1.86192	1.07196	0.258388	1.76759	187.049	330.478	12.2169	11.9722	0.995988	0.883375	0.999446	0.998459	0.99805	0.323185	0.710269	0.998877	0.171596	0.658493
Pediococcus acidilactici	73	136.015	114.434	13.8531	2.76406	0.433034	0.960861	0.996955	0.998789	1.11933	0.817774	1.98058	1.09717	0.17176	1.54967	83.562	123.739	5.26721	6.38878	0.654565	0.794623	0.999542	0.992756	0.993994	0.545698	0.775959	0.996286	0.114	0.547198
Vibrio splendidus	73	103.839	307.568	6.58026	6.80986	0.950178	0.974695	0.999684	0.999028	1.03121	0.548868	2.22464	1.06568	0.19546	1.68636	180.57	337.589	30.7874	20.9384	0.996737	0.836032	0.994697	0.990741	0.985361	0.370324	0.926939	0.993942	0.12951	0.616996
Staphylococcus saprophyticus	71	103.67	187.538	4.45127	5.01941	0.985524	0.990525	0.999109	0.996741	1.00456	0.478347	2.6465	1.00907	0.204416	2.20008	140.031	203.656	11.4872	11.0242	0.998563	0.919658	0.995125	0.985948	0.988766	0.329794	1.20408	0.990593	0.139308	0.924619
Enterobacter kobei	70	94.6839	285.564	12.8327	4.29971	0.945166	0.993452	0.998847	0.999634	1.03625	0.574433	2.26098	1.0369	0.259677	1.96726	175.184	322.988	16.221	14.3208	0.997535	0.909369	0.998417	0.996088	0.992882	0.385419	0.94068	0.995386	0.173123	0.770306
Limosilactobacillus fermentum	69	72.6304	105.559	20.9994	3.18525	0.688794	0.930099	0.992908	0.999027	2.4809	0.469997	1.21294	1.61137	0.159818	1.18072	37.7461	111.875	9.23451	5.47982	0.891833	0.713559	0.998463	0.996497	1.06255	0.344537	0.439193	1.01791	0.109229	0.381382
Bifidobacterium pseudocatenulatum	68	50.1497	132.705	5.01165	2.96895	0.997029	0.900893	0.999179	0.997701	1.85692	0.335943	1.24385	1.31064	0.096472	1.20434	65.373	138.535	8.56674	3.78975	0.938497	0.664428	0.997626	0.994443	1.02672	0.240802	0.444287	1.00963	0.0652903	0.388014
Campylobacter_D coli_A	67	169.012	169.012	1.23613	1.23613	0.971565	0.971565	0.998654	0.998654	1.01342	0.107711	2.02303	1.01342	0.107711	2.02303	175.322	175.322	3.47661	3.47661	0.867809	0.867809	0.991253	0.991253	0.997248	0.0741957	0.8397	0.997248	0.0741957	0.8397
Staphylococcus capitis	65	146.714	158.153	1.42737	2.77332	0.999435	0.998045	0.999863	0.999593	1.03512	0.330129	2.10083	1.03426	0.298427	2.06755	173.313	182.564	9.39332	10.5148	0.957587	0.94437	0.99652	0.994781	0.994599	0.227267	0.882087	0.994425	0.205213	0.862546
Prevotella copri	65	65.7625	183.013	20.9062	3.96926	0.782624	0.871398	0.995611	0.996148	6.74362	0.406914	1.0629	9.25393	0.0842303	1.01	30.511	189.252	7.6442	6.63511	0.955643	0.604847	0.99951	0.99265	1.09146	0.303678	0.37393	1.02717	0.0555017	0.28975
Staphylococcus simulans	65	149.406	158.839	2.01794	2.66989	0.999528	0.998332	0.999804	0.999676	1.05166	0.337806	1.97922	1.05881	0.310014	1.91012	178.801	185.537	9.77879	8.43807	0.953175	0.936841	0.997248	0.997737	0.995173	0.232527	0.811984	0.996421	0.213606	0.773572
Bacillus altitudinis	64	300.441	334.671	5.20477	5.4242	0.997365	0.989454	0.998975	0.998448	1.01252	0.263813	2.30444	1.01592	0.200862	2.13665	335.675	361.805	14.4668	14.2289	0.952751	0.917904	0.993411	0.99113	0.992223	0.18374	1.01486	0.993039	0.139378	0.912235
Bacillus_A pseudomycoides	63	330.956	398.454	13.1265	8.41881	0.994439	0.958164	0.996475	0.997493	1.02476	0.25703	2.0642	1.06926	0.142073	1.60384	372.766	423.922	26.9509	18.0409	0.930706	0.808358	0.986478	0.98893	0.989766	0.177623	0.86746	0.996986	0.0975744	0.606496
Haemophilus influenzae_E	63	129.062	152.114	1.82674	1.8247	0.99292	0.964893	0.999087	0.998168	1.02458	0.236608	2.09136	1.04338	0.140137	1.74607	141.928	160.084	5.54088	4.08367	0.924548	0.834896	0.993841	0.993598	0.994672	0.163416	0.880475	0.998047	0.0968887	0.686407
Bacillus_A mycoides	63	277.767	396.557	11.6905	2.46064	0.998312	0.946526	0.998796	0.999894	1.06234	0.325136	1.88066	1.18772	0.152389	1.38367	331.967	421.627	32.86	14.4324	0.943243	0.773639	0.991514	0.995953	0.991013	0.224057	0.759379	1.00536	0.106774	0.502936
Agathobacter rectalis	63	80.7959	173.08	10.7609	5.88474	0.760605	0.955232	0.998731	0.992557	1.63679	0.502005	1.38199	1.06421	0.134552	1.59402	42.2488	182.706	6.24137	9.78549	0.935219	0.802236	0.999591	0.980297	1.02992	0.355792	0.507543	0.993291	0.0923511	0.602163
Xylella fastidiosa	63	53.7376	147.243	1.58184	1.78725	0.968866	0.946498	0.999897	0.99945	1.09015	0.480167	1.90824	1.21639	0.157512	1.36063	83.7501	156.783	10.9385	5.36316	0.995219	0.772798	0.996547	0.996695	0.992878	0.330882	0.773189	1.00687	0.11078	0.493029
Vibrio cyclitrophicus	62	343.674	343.674	10.2042	10.2042	0.99839	0.99839	0.997516	0.997516	1.00836	0.282424	2.37201	1.00836	0.282424	2.37201	387.653	387.653	20.9419	20.9419	0.963304	0.963304	0.990259	0.990259	0.989465	0.198115	1.0645	0.989465	0.198115	1.0645
Borreliella burgdorferi	62	41.283	111.936	17.3322	2.37023	0.781837	0.949217	0.992479	0.992991	6.7264	0.409812	1.06357	1.04325	0.0988981	1.64155	20.299	116.574	8.98563	4.0592	0.949123	0.790716	0.998212	0.981885	1.10032	0.30752	0.37661	0.999209	0.06696	0.617567
Porphyromonas gingivalis	62	125.674	135.083	3.07169	2.54789	0.997417	0.992464	0.99862	0.998948	1.01879	0.275788	2.22284	1.02484	0.233315	2.08207	141.562	148.4	7.14725	6.18329	0.949128	0.921612	0.991956	0.992797	0.993414	0.190249	0.956985	0.994801	0.160257	0.870491
Streptococcus pseudopneumoniae	62	79.463	134.778	7.31586	3.20195	0.856378	0.970371	0.998927	0.999137	1.0592	0.626297	2.10555	1.18721	0.206359	1.45375	59.6023	149.222	20.8263	9.4884	0.956174	0.823917	0.991841	0.993786	0.982596	0.432542	0.889534	1.00431	0.143068	0.532988
Bifidobacterium adolescentis	62	106.239	130.796	1.28954	1.76194	0.707553	0.958839	0.999952	0.999063	1.058	0.768883	2.22561	1.08053	0.149846	1.58165	60.242	138.677	11.031	5.30103	0.854671	0.80951	0.997103	0.992415	0.988275	0.529307	0.954669	0.99808	0.103551	0.598269
Xanthomonas arboricola	60	182.036	302.123	3.95122	6.5222	0.992782	0.985435	0.999826	0.998951	1.03864	0.428796	2.17545	1.05875	0.222205	1.82038	239.058	328.335	15.0636	6.47329	0.987794	0.885264	0.997625	0.998937	0.994862	0.295172	0.924874	1.00136	0.153153	0.723125
Mesorhizobium sp002294985	60	120.016	266.005	13.4505	20.7452	0.990635	0.962384	0.999587	0.99824	2.164	0.354615	1.20508	4.13977	0.227632	1.06418	174.306	288.509	20.2489	8.03726	0.965983	0.798373	0.999052	0.999727	1.03876	0.255238	0.426778	1.0511	0.16808	0.369708
Xanthomonas vasicola	59	191.144	302.144	13.9683	17.3356	0.996169	0.922504	0.998021	0.991949	1.16555	0.362853	1.64934	1.93854	0.143575	1.12057	237.505	326.919	27.7615	22.9805	0.958782	0.708675	0.993484	0.984049	0.995968	0.26308	0.680663	1.02231	0.100404	0.371807
Leuconostoc mesenteroides	59	102.693	125.152	4.11018	3.40499	0.998052	0.963392	0.998025	0.996639	1.04877	0.321452	2.00158	1.07224	0.153685	1.63287	119.784	132.263	8.69454	5.35129	0.957153	0.81966	0.991728	0.990346	0.993032	0.229318	0.870211	1.00162	0.105068	0.617977
Bifidobacterium bifidum	58	72.1656	130.368	5.42333	4.70709	0.988783	0.972534	0.998933	0.996717	1.13767	0.429831	1.78808	1.10058	0.194908	1.6166	95.118	138.421	4.73209	3.34568	0.988432	0.841019	0.998974	0.997639	1.00592	0.30993	0.752998	1.00575	0.134929	0.615451
Serratia marcescens_I	58	139.382	416.486	9.24473	13.1177	0.924762	0.975481	0.999662	0.997194	1.10917	0.556568	1.95723	1.12397	0.200237	1.5826	193.38	446.688	18.1987	14.6676	0.99099	0.861543	0.998844	0.995014	1.0018	0.397382	0.842402	1.00824	0.14446	0.638603
Bifidobacterium globosum	57	132.582	134.542	1.41027	2.65528	0.985947	0.95223	0.999576	0.997889	1.07058	0.222868	1.78401	1.09553	0.140005	1.53762	144.711	140.225	2.69089	2.1841	0.898869	0.796728	0.998612	0.998506	1.00142	0.160707	0.751147	1.00527	0.097927	0.5806
Staphylococcus argenteus	57	322.347	322.347	1.7027	1.7027	0.963609	0.963609	0.999038	0.999038	1.02153	0.0871883	1.88231	1.02153	0.0871883	1.88231	330.038	330.038	1.10438	1.10438	0.855738	0.855738	0.999599	0.999599	1.00103	0.0625004	0.801885	1.00103	0.0625004	0.801885
Acinetobacter radioresistens	57	156.756	227.25	58.7062	10.8706	0.133622	0.967336	0.987241	0.99378	48.091	0.480171	1.01001	1.09949	0.183837	1.60811	72.0407	241.027	15.0195	3.66757	0.434643	0.834103	0.999304	0.999226	1.39608	0.285359	0.231485	1.00688	0.12921	0.619813
Leclercia adecarboxylata	57	421.289	342.224	132.582	21.6527	4.15187e-05	0.98198	0.98393	0.992808	54.627	0.545598	1.01	1.08257	0.226802	1.72952	311.49	365.946	97.1688	6.95902	0.0599168	0.874609	0.991655	0.999139	1.21679	0.412406	0.361318	1.00558	0.158293	0.680302
Lactobacillus delbrueckii	56	108.274	97.3949	5.57292	5.31638	0.609891	0.967757	0.99915	0.996376	1.16761	0.715248	1.88976	1.22755	0.211289	1.42279	69.1228	104.584	5.10255	2.69003	0.787048	0.824265	0.999275	0.998871	1.00228	0.513853	0.808392	1.01351	0.149865	0.528682
Methanosarcina mazei	56	416.878	263.572	4.47693	6.47591	0.42009	0.9728	0.999895	0.998297	1.06131	0.96715	2.36632	1.09636	0.193742	1.61955	282.389	281.715	19.6573	12.2712	0.574659	0.842339	0.99855	0.994903	0.98995	0.686783	1.08231	1.00274	0.13415	0.618666
Streptococcus anginosus	56	101.955	135.605	1.71738	2.76087	0.999134	0.956632	0.99973	0.997555	1.04785	0.356931	2.05979	1.08869	0.145526	1.55997	122.32	144.673	6.47773	4.80586	0.971601	0.801544	0.996682	0.992971	0.99431	0.25518	0.905152	1.00269	0.0999869	0.582281
Xanthomonas phaseoli	55	197.767	448.649	5.37163	5.84974	0.992953	0.929742	0.999759	0.998305	1.09751	0.41582	1.87804	1.18397	0.10423	1.32231	259.544	460.162	17.1049	3.88392	0.984915	0.765435	0.997821	0.998991	0.998158	0.298647	0.802254	1.01132	0.0776189	0.518103
Pantoea agglomerans	55	375.42	488.243	8.44175	9.84346	0.756974	0.93451	0.999692	0.996089	1.0225	0.847806	2.64586	1.1555	0.106105	1.35687	216.345	509.282	27.6839	15.6269	0.858738	0.768541	0.997239	0.989654	0.986994	0.604254	1.26248	1.00736	0.0770443	0.521977
Haemophilus influenzae_F	55	105.396	205.449	8.34471	6.78713	0.993071	0.878463	0.996724	0.987985	1.04835	0.39782	2.04719	8.87107	0.0802896	1.01001	132.374	213.46	15.2798	7.25987	0.981812	0.598724	0.989482	0.988519	0.986234	0.285492	0.903504	1.05263	0.0486349	0.244057
Akkermansia muciniphila	55	56.1238	205.532	8.9228	1.60053	0.944956	0.960226	0.99873	0.999708	1.14659	0.518372	1.83225	1.16823	0.169138	1.45022	93.9475	218.313	3.79839	4.73801	0.998436	0.82484	0.999806	0.998317	1.00655	0.372946	0.775997	1.00876	0.124111	0.578027
Aggregatibacter actinomycetemcomitans	55	107.616	143.269	1.45686	3.69243	0.995602	0.998808	0.999899	0.998629	1.06279	0.404923	2.03401	1.03783	0.324366	2.12923	136.659	166.785	7.03584	8.45184	0.983731	0.964284	0.997953	0.99436	0.998426	0.288491	0.885944	0.996887	0.230214	0.939758
Bacillus safensis	54	1040.57	406.682	18.4512	1.92115	0.0158619	0.981844	0.999437	0.999766	1.03707	1.62479	2.86749	1.02737	0.16327	1.99279	763.565	430.274	11.1315	8.13149	0.0590306	0.899012	0.9998	0.996148	0.994151	1.14323	1.38408	0.998519	0.116473	0.863739
Pseudomonas_E hunanensis	53	342.088	485.374	15.8378	0.718971	0.822875	0.990495	0.999043	0.999976	1.02711	0.815866	2.71006	1.0185	0.192181	2.19985	167.696	519.786	5.50903	8.41468	0.910766	0.930206	0.999867	0.997432	0.997972	0.574108	1.28378	0.9979	0.136712	0.983603
Acinetobacter junii	53	80.3694	229.043	12.5283	4.86684	0.955578	0.986386	0.998029	0.999062	1.11879	0.514736	1.9037	1.10013	0.238562	1.69206	129.509	252.026	5.15576	5.43166	0.999162	0.896272	0.999626	0.998882	1.00427	0.369887	0.816039	1.00268	0.173202	0.704138
Raoultella ornithinolytica	53	448.322	539.566	78.2511	5.54951	0.566342	0.985573	0.992814	0.999342	1.34952	0.657151	1.63861	1.03563	0.19148	1.97783	261.292	576.012	35.9914	5.74526	0.765603	0.907078	0.998569	0.999276	1.03184	0.481507	0.678914	1.00056	0.136901	0.855381
Rathayibacter sp002930885	53	281.865	297.569	7.03039	7.29097	0.974997	0.963035	0.997947	0.997583	1.13963	0.206157	1.54449	1.17052	0.177469	1.45334	304.466	317.206	13.4873	13.2515	0.860215	0.8292	0.993344	0.992353	1.00296	0.149925	0.624506	1.00543	0.129421	0.576673
Rhizobium leguminosarum	52	689.658	689.658	8.8695	8.8695	0.976519	0.976519	0.99899	0.99899	1.05256	0.171584	1.78237	1.05256	0.171584	1.78237	733.47	733.47	22.0542	22.0542	0.875206	0.875206	0.993755	0.993755	0.999162	0.122865	0.746061	0.999162	0.122865	0.746061
Lactobacillus helveticus	52	47.1208	106.333	3.95362	3.58262	0.983197	0.957424	0.999437	0.999014	1.51307	0.385543	1.37895	2.24686	0.207976	1.13218	65.7498	112.88	11.3241	2.67802	0.972527	0.807728	0.995575	0.999459	1.02412	0.282559	0.539299	1.04277	0.158465	0.4316
Enterococcus_B hirae	52	78.6383	214.695	2.07987	2.93489	0.977741	0.958406	0.999919	0.999276	1.25045	0.432337	1.59463	1.26554	0.178116	1.35732	114.845	226.104	12.556	6.2196	0.990973	0.816259	0.997846	0.998019	1.00932	0.314198	0.650884	1.01614	0.13151	0.531828
Staphylococcus_A sciuri	52	124.602	218.223	3.85807	6.18265	0.989522	0.972428	0.999739	0.998635	1.09765	0.42259	1.87742	1.22843	0.214036	1.43541	165.723	236.665	16.116	2.08278	0.985733	0.851616	0.996029	0.999845	0.996642	0.302483	0.799649	1.01373	0.158448	0.575311
Vibrio lentus	52	376.096	476.907	13.7466	5.65756	0.991369	0.948595	0.99611	0.997454	1.03766	0.236398	1.96363	1.07605	0.107371	1.53926	413.349	495.934	24.0465	9.90137	0.924032	0.805211	0.987864	0.993212	0.992318	0.169145	0.851665	1.00393	0.0774268	0.615129
Sinorhizobium medicae	52	206.831	471.752	39.1806	13.5737	0.848866	0.966454	0.998311	0.999037	2.21374	0.453725	1.24354	1.46908	0.212735	1.27828	123.532	503.802	9.18418	10.6407	0.974448	0.830704	0.999875	0.999384	1.06073	0.343137	0.485701	1.02643	0.159171	0.497697
Streptococcus suis_W	52	137.887	169.853	6.1977	6.93938	0.968581	0.909844	0.997172	0.994441	1.34121	0.214072	1.33583	13.5583	0.127881	1.01	150.711	179.393	11.3176	9.52318	0.834549	0.711732	0.991792	0.989449	1.00982	0.157498	0.519253	1.03935	0.0962275	0.362417
Pantoea ananatis	52	355.266	446.227	10.1571	9.33354	0.998978	0.989647	0.997111	0.99609	1.00398	0.331516	2.653	1.01471	0.192355	2.17815	408.779	475.887	17.2508	14.379	0.987478	0.930224	0.992957	0.991096	0.989946	0.238973	1.28343	0.99264	0.138505	0.984679
Bacteroides xylanisolvens	52	82.8288	238.048	25.4857	5.96593	0.930368	0.982907	0.997178	0.999477	1.72924	0.443719	1.33737	1.28857	0.24941	1.4148	100.577	265.51	6.29529	5.78804	0.997567	0.874026	0.999752	0.999433	1.04406	0.33302	0.530915	1.01649	0.184381	0.563498
Streptomyces albidoflavus	52	206.07	515.615	15.1658	11.5122	0.978235	0.949137	0.999442	0.998918	1.21584	0.426135	1.63012	1.40254	0.172253	1.26709	293.012	546.516	44.0022	3.57815	0.985198	0.798191	0.995074	0.999895	1.00488	0.307412	0.665828	1.02079	0.129607	0.495188
Mesorhizobium muleiense	51	302.607	371.261	9.55586	5.49638	0.999516	0.991702	0.99963	0.999845	1.19923	0.338525	1.59087	1.20124	0.276611	1.52889	366.272	424.379	18.2849	24.4149	0.945617	0.902666	0.99875	0.997056	1.00786	0.246695	0.650442	1.00753	0.201428	0.616185
Morganella morganii	51	140.287	276.849	2.64922	0.437225	0.909127	0.999068	0.999947	0.999994	1.03267	0.653579	2.45389	1.03917	0.308022	2.10085	158.303	318.123	14.8652	10.2795	0.974723	0.95827	0.998379	0.997726	0.992639	0.463868	1.1359	0.997516	0.219416	0.925544
CAG-791 sp900317555	51	67.0297	46.4338	36.675	27.8202	0.521088	0.873826	0.938067	0.959668	50.0653	0.50052	1.01	32.4268	0.32012	1.01	18.0576	59.4769	5.97221	14.4193	0.196737	0.651646	0.997911	0.989763	6.76697	0.194765	0.0291971	1.46892	0.166673	0.163223
Acinetobacter ursingii	51	206.596	278.32	4.5066	2.10222	0.784822	0.968098	0.999789	0.999776	1.05267	0.754226	2.33597	1.11804	0.176913	1.55685	112.252	296.077	13.2267	6.45741	0.898108	0.846012	0.998673	0.997897	0.993249	0.535699	1.06381	1.00582	0.128765	0.630948
Aeromonas caviae	51	109.016	296.802	16.9001	12.7223	0.957441	0.986262	0.998844	0.997942	1.21924	0.479367	1.6747	1.18936	0.255892	1.53327	169.49	326.094	6.85558	5.32764	0.999561	0.889891	0.999774	0.999472	1.01296	0.347891	0.693535	1.01246	0.188014	0.623703
Enterobacter cloacae_M	50	176.033	409.316	25.2056	7.07666	0.97367	0.994128	0.996608	0.998918	1.08018	0.500709	2.05632	1.03223	0.238938	2.11437	247.231	444.573	4.79378	4.28432	0.999319	0.936121	0.999837	0.999603	1.00526	0.357025	0.897373	1.00116	0.169814	0.929764
Citrobacter braakii	50	391.606	374.441	38.9632	1.35912	0.582227	0.996664	0.997186	0.999966	1.20335	0.716717	1.83911	1.04221	0.274908	2.03127	240.215	420.801	4.26693	11.0928	0.768547	0.942709	0.999963	0.998114	1.01348	0.516175	0.780101	0.998128	0.196244	0.886189
Mycoplasmoides pneumoniae	50	150.064	158.179	1.36727	2.08073	0.995235	0.994188	0.999147	0.996786	1.00859	0.207972	2.44971	1.00492	0.179536	2.54255	161.262	168.053	3.29621	3.59284	0.954796	0.95614	0.995605	0.990823	0.995584	0.148346	1.14056	0.995516	0.12875	1.20717
GCF-000787395 sp000787395	50	199.317	231.531	6.28152	5.59017	0.666259	0.968941	0.999613	0.995444	1.05557	0.811745	2.31135	1.06906	0.155189	1.67932	122.694	244.592	20.4818	7.57458	0.802945	0.851454	0.995795	0.990978	0.98753	0.578016	1.05315	1.00375	0.110762	0.684866

## Sheet: core_genome_comparisons
species	est9999_size	obs99_size	obs95_size	est9999_obs99	est9999_obs95	obs99_obs95
Acinetobacter baumannii	1190	1420	2583	0.684958	0.460705	0.549748
Acinetobacter indicus	1812	1812	2079	1	0.871573	0.871573
Acinetobacter junii	1717	1252	2089	0.729179	0.819312	0.59933
Acinetobacter nosocomialis	1812	335	2012	0.174508	0.725632	0.166501
Acinetobacter pittii	1807	362	2393	0.191758	0.714986	0.151275
Acinetobacter radioresistens	1620	349	1277	0.215432	0.656375	0.273297
Acinetobacter ursingii	1878	1184	2249	0.630458	0.835038	0.526456
Aeromonas caviae	2289	1646	2859	0.719091	0.793728	0.575726
Aeromonas veronii	2498	1804	3150	0.722178	0.793016	0.572698
Agathobacter rectalis	1261	504	1347	0.399683	0.83921	0.374165
Aggregatibacter actinomycetemcomitans	1195	1076	1500	0.900418	0.796667	0.717333
Agrobacterium sp000192635	3406	3721	4169	0.899014	0.816982	0.89254
Agrobacterium tumefaciens	3097	3462	3996	0.877218	0.775025	0.866366
Akkermansia muciniphila	1408	938	1612	0.666193	0.851625	0.581886
Bacillus altitudinis	2768	2673	3224	0.965679	0.858561	0.829094
Bacillus licheniformis	2675	2710	3621	0.84988	0.738746	0.748412
Bacillus safensis	2775	539	3014	0.194234	0.906785	0.178832
Bacillus subtilis	2267	1298	3171	0.532674	0.714916	0.409335
Bacillus velezensis	2472	1876	3159	0.686579	0.782526	0.593859
Bacillus_A anthracis	2708	2705	3972	0.81158	0.681772	0.681017
Bacillus_A mycoides	3161	2769	3795	0.875989	0.832938	0.729644
Bacillus_A pseudomycoides	3090	2923	3612	0.945955	0.855482	0.809247
Bacillus_A toyonensis	3428	3447	4348	0.8531	0.788408	0.792778
Bacteroides fragilis	2300	1208	2745	0.525217	0.808244	0.440073
Bacteroides uniformis	1768	1222	2016	0.624117	0.796771	0.606151
Bacteroides xylanisolvens	1881	1121	2234	0.59596	0.7868	0.501791
Bifidobacterium adolescentis	1001	538	1181	0.537463	0.846024	0.455546
Bifidobacterium bifidum	1067	805	1242	0.754452	0.85313	0.648148
Bifidobacterium breve	1008	507	1285	0.502976	0.784436	0.394553
Bifidobacterium globosum	1026	977	1184	0.952242	0.866554	0.825169
Bifidobacterium longum	814	769	1234	0.730055	0.659643	0.623177
Bifidobacterium pseudocatenulatum	1088	609	1115	0.559743	0.8267	0.546188
Bordetella pertussis	1974	1659	2631	0.72017	0.750285	0.630559
Borreliella burgdorferi	823	270	784	0.328068	0.821995	0.344388
Brucella melitensis	1597	630	2197	0.369619	0.722197	0.286755
Burkholderia cenocepacia	3172	2452	4761	0.674806	0.666247	0.515018
Burkholderia cepacia	4433	2784	4976	0.628017	0.890876	0.559486
Burkholderia mallei	3333	3585	4889	0.711106	0.681735	0.733279
Burkholderia multivorans	2988	3492	4386	0.835174	0.681259	0.79617
Burkholderia ubonensis	3528	3750	4729	0.831404	0.746035	0.792979
CAG-791 sp900317555	214	58	254	0.271028	0.647887	0.228346
Campylobacter_D coli	959	946	1336	0.790414	0.717814	0.708084
Campylobacter_D coli_A	1281	1281	1391	1	0.92092	0.92092
Campylobacter_D jejuni	823	583	1205	0.605023	0.682988	0.483817
Chlamydia trachomatis	788	814	840	0.963235	0.938095	0.969048
Citrobacter braakii	2892	1323	3293	0.457469	0.829882	0.401761
Citrobacter freundii	2629	2345	3592	0.747102	0.731904	0.65284
Clostridioides difficile	1546	1440	2764	0.686053	0.559334	0.520984
Clostridium_F botulinum	2111	809	2336	0.36194	0.813622	0.346318
Clostridium_P perfringens	1434	502	1829	0.334252	0.774334	0.274467
Corynebacterium diphtheriae	1149	1135	1617	0.804107	0.710575	0.701917
Corynebacterium pseudotuberculosis	1527	1231	1804	0.806156	0.846452	0.682373
Cronobacter sakazakii	2081	1893	3121	0.767794	0.666773	0.606536
Cutibacterium acnes	1247	1308	1743	0.860889	0.715433	0.75043
Enterobacter cloacae	2704	1233	3484	0.455991	0.774591	0.353904
Enterobacter cloacae_M	2999	2254	3495	0.751584	0.850142	0.644921
Enterobacter hormaechei_A	1864	2644	3471	0.678957	0.537021	0.76174
Enterobacter kobei	2884	2215	3655	0.768031	0.789056	0.606019
Enterobacter roggenkampii	2480	2894	3518	0.855663	0.704946	0.822626
Enterococcus faecalis	1133	1644	2071	0.682011	0.547079	0.793819
Enterococcus_B faecium	951	1120	1718	0.717247	0.553551	0.651921
Enterococcus_B hirae	1495	1012	1691	0.676923	0.839492	0.598462
Enterococcus_B lactis	1265	1212	1823	0.82535	0.693911	0.664838
Erwinia amylovora	2608	2660	2920	0.932502	0.893151	0.910959
Escherichia albertii	2086	1802	3080	0.863854	0.677273	0.585065
Escherichia coli	1743	346	2878	0.174255	0.597856	0.120222
Escherichia coli_D	1995	372	2635	0.170623	0.638358	0.141176
Escherichia dysenteriae	2039	759	2833	0.339397	0.691667	0.267914
Escherichia flexneri	1283	747	2722	0.443812	0.471345	0.274431
Flavobacterium psychrophilum	1497	607	1551	0.405478	0.828434	0.39136
Francisella tularensis	985	729	1189	0.700397	0.810158	0.61312
GCF-000787395 sp000787395	1519	806	1671	0.530612	0.904478	0.482346
Glaesserella parasuis	1165	629	1414	0.539914	0.823904	0.444837
Haemophilus influenzae	977	1070	1334	0.832587	0.732384	0.802099
Haemophilus influenzae_E	1178	1112	1339	0.943973	0.879761	0.830471
Haemophilus influenzae_F	1274	1015	1408	0.796703	0.90483	0.720881
Helicobacter pylori	679	865	1098	0.740699	0.618397	0.787796
Helicobacter pylori_BU	680	669	1091	0.673697	0.623281	0.613199
Helicobacter pylori_C	750	848	1110	0.77951	0.675676	0.763964
Klebsiella aerogenes	2971	2642	3963	0.768431	0.749685	0.666667
Klebsiella pneumoniae	1663	1562	3932	0.563257	0.42294	0.397253
Klebsiella quasipneumoniae	2718	3184	3956	0.813768	0.687058	0.804853
Klebsiella variicola	2929	3065	4326	0.805422	0.677069	0.708507
Klebsiella_A grimontii	3533	1914	4297	0.541749	0.822202	0.445427
Klebsiella_A michiganensis	3175	1590	4246	0.473863	0.74694	0.37447
Klebsiella_A oxytoca	3755	2460	4439	0.655126	0.845495	0.554179
Lacticaseibacillus paracasei	1035	909	1686	0.709763	0.613879	0.539146
Lacticaseibacillus rhamnosus	1251	1060	1898	0.703021	0.658241	0.558483
Lactiplantibacillus plantarum	1184	1191	2098	0.759259	0.564347	0.567684
Lactobacillus crispatus	877	247	1115	0.281642	0.775401	0.221525
Lactobacillus delbrueckii	813	401	962	0.493235	0.839378	0.41684
Lactobacillus helveticus	739	559	947	0.756428	0.780359	0.590285
Lactococcus lactis	1091	782	1463	0.65022	0.742156	0.534518
Leclercia adecarboxylata	2818	346	2437	0.122782	0.740643	0.141978
Legionella pneumophila	1865	1919	2338	0.858546	0.79769	0.820787
Leptospira interrogans	1856	864	2495	0.400618	0.676686	0.346293
Leuconostoc mesenteroides	923	860	1107	0.931744	0.833785	0.776874
Ligilactobacillus salivarius	907	1012	1299	0.812087	0.698229	0.779061
Limosilactobacillus fermentum	951	362	1114	0.380652	0.808231	0.324955
Limosilactobacillus reuteri	956	453	1202	0.473849	0.795341	0.376872
Listeria monocytogenes	1878	2410	2567	0.778515	0.731593	0.938839
Listeria monocytogenes_B	1910	2235	2485	0.831639	0.768612	0.899396
Listeria monocytogenes_C	2330	2330	2487	1	0.936872	0.936872
Mannheimia haemolytica	1462	579	1810	0.396033	0.807735	0.31989
Mesorhizobium muleiense	2964	2786	4011	0.939946	0.738968	0.69459
Mesorhizobium sp002294985	2347	1762	3502	0.750746	0.670188	0.503141
Methanosarcina mazei	2132	953	2446	0.446998	0.866286	0.389616
Micrococcus luteus	1140	568	1433	0.498246	0.794282	0.396371
Moraxella catarrhalis	1059	1127	1365	0.869974	0.775824	0.825641
Morganella morganii	2272	1745	2822	0.768046	0.805103	0.618356
Mycobacterium abscessus	2356	3255	3878	0.716952	0.60753	0.83935
Mycobacterium avium	1786	1100	3039	0.530223	0.585606	0.361961
Mycobacterium tuberculosis	1732	2795	3467	0.614479	0.499567	0.806172
Mycoplasmoides pneumoniae	1097	1070	1210	0.975387	0.906612	0.884298
Neisseria gonorrhoeae	1110	1294	1612	0.817082	0.688586	0.80273
Neisseria meningitidis	775	1083	1340	0.710866	0.578358	0.808209
Oenococcus oeni	547	273	1013	0.443662	0.53998	0.269497
Pantoea agglomerans	3134	1871	3464	0.597001	0.903086	0.540127
Pantoea ananatis	3079	2942	3558	0.955505	0.865374	0.826869
Parabacteroides distasonis	2156	913	2384	0.423469	0.826227	0.38297
Pasteurella multocida	1362	955	1716	0.658554	0.792662	0.556527
Pediococcus acidilactici	1050	385	1226	0.366667	0.85342	0.314029
Phocaeicola vulgatus	1841	1316	2187	0.628159	0.74599	0.601738
Porphyromonas gingivalis	1159	1136	1397	0.980155	0.829635	0.813171
Prevotella copri	1260	435	1280	0.345238	0.832612	0.339844
Priestia megaterium	3400	3193	4082	0.834957	0.832925	0.782215
Proteus mirabilis	2005	1288	2700	0.579376	0.741947	0.477037
Pseudomonas aeruginosa	1953	3076	4891	0.591456	0.399305	0.62891
Pseudomonas_A stutzeri	1996	289	2294	0.14479	0.734034	0.125981
Pseudomonas_E amygdali	1898	1683	3141	0.743427	0.604266	0.535817
Pseudomonas_E avellanae	2012	1268	3276	0.555977	0.613179	0.387057
Pseudomonas_E hunanensis	3407	2187	3825	0.641914	0.890719	0.571765
Pseudomonas_E syringae	2912	2210	3836	0.758929	0.759124	0.576121
Pseudomonas_E viridiflava	3428	3719	4405	0.910963	0.778207	0.844268
Raoultella ornithinolytica	3783	1463	3847	0.38673	0.855094	0.380296
Rathayibacter sp002930885	2054	2007	2467	0.977118	0.83259	0.813539
Rhizobium leguminosarum	4766	4766	5478	1	0.870026	0.870026
Rhizobium ruizarguesonis	4644	4482	5439	0.965116	0.853833	0.824049
Ruminococcus_E sp900317315	231	47	411	0.203463	0.546988	0.114355
Salmonella enterica	1518	241	2550	0.134839	0.573086	0.0945098
Serratia marcescens_I	2967	2000	3431	0.674082	0.852345	0.58292
Serratia marcescens_K	3241	3543	4003	0.89022	0.809643	0.885086
Sinorhizobium medicae	3262	1678	3777	0.514408	0.796121	0.444268
Sinorhizobium meliloti	2322	2176	4379	0.70508	0.530258	0.496917
Staphylococcus argenteus	2059	2059	2197	1	0.937187	0.937187
Staphylococcus aureus	1099	1687	2041	0.636898	0.538462	0.826556
Staphylococcus capitis	1493	1455	1923	0.974548	0.776391	0.75663
Staphylococcus chromogenes	1403	1102	1845	0.78546	0.760434	0.59729
Staphylococcus epidermidis	1112	1234	1848	0.735207	0.601732	0.667749
Staphylococcus haemolyticus	1359	1394	1850	0.812377	0.734595	0.753514
Staphylococcus hominis	1350	1561	1763	0.849428	0.76574	0.885423
Staphylococcus pseudintermedius	1691	1691	1995	0.873684	0.847619	0.847619
Staphylococcus saprophyticus	1775	1512	2062	0.851831	0.860815	0.733269
Staphylococcus simulans	1542	1517	2073	0.983787	0.743849	0.73179
Staphylococcus_A sciuri	1583	1345	1990	0.849653	0.795477	0.675879
Stenotrophomonas maltophilia	2429	1992	3225	0.71756	0.753178	0.617674
Streptococcus agalactiae	851	999	1339	0.701932	0.609111	0.746079
Streptococcus anginosus	1052	910	1208	0.865019	0.870861	0.753311
Streptococcus dysgalactiae	1079	791	1352	0.733086	0.798077	0.585059
Streptococcus equi	1243	1293	1448	0.944785	0.858425	0.892956
Streptococcus mutans	991	1187	1436	0.80298	0.690111	0.826602
Streptococcus pneumoniae	789	1057	1353	0.734962	0.583149	0.781227
Streptococcus pseudopneumoniae	1122	767	1450	0.683601	0.773793	0.528966
Streptococcus pyogenes	964	1176	1333	0.819728	0.723181	0.882221
Streptococcus suis	817	905	1293	0.799373	0.631864	0.699923
Streptococcus suis_P	962	898	1285	0.933472	0.748638	0.698833
Streptococcus suis_W	1088	1011	1297	0.929228	0.838859	0.779491
Streptomyces albidoflavus	3415	2496	4049	0.730893	0.836614	0.616449
Vibrio cholerae	1306	1067	2537	0.545928	0.513588	0.420575
Vibrio cyclitrophicus	3119	3119	3790	1	0.822955	0.822955
Vibrio lentus	2947	2777	3328	0.942314	0.885517	0.834435
Vibrio parahaemolyticus	2313	2312	3800	0.613185	0.608684	0.608421
Vibrio splendidus	2915	2173	3534	0.745455	0.824844	0.614884
Vibrio vulnificus	2466	1940	3316	0.681679	0.743667	0.585042
Wolbachia pipientis	405	47	553	0.110565	0.689594	0.084991
Xanthomonas arboricola	2542	2205	3161	0.867427	0.804176	0.697564
Xanthomonas citri	2013	1922	2862	0.802565	0.703354	0.671558
Xanthomonas oryzae	1591	1316	2213	0.758621	0.718157	0.594668
Xanthomonas perforans	1754	981	2794	0.513558	0.610482	0.35111
Xanthomonas phaseoli	2847	2099	3097	0.737267	0.916801	0.677753
Xanthomonas vasicola	2282	1814	2678	0.794917	0.850746	0.677371
Xylella fastidiosa	1125	848	1416	0.753778	0.794492	0.59887
Yersinia enterocolitica	2261	2592	2981	0.870135	0.75847	0.869507
Yersinia pestis	1314	238	1764	0.15994	0.624274	0.134921
