# Supplementary material for: Reconstruction of the last bacterial common ancestor from 183 pangenomes reveals a versatile ancient core genome
Source: Genome Biol. 2023 Aug 8;24:183. doi: 10.1186/s13059-023-03028-2 (PMC10411014; doi:10.1186/s13059-023-03028-2)
Supplement: Supplementary file 5 — Additional file 5: DatasetS4. Orthogroup analysis of modern core genomes, the LBCA core genome, and JCVI-Syn3A. Includes estimated orthogroup frequencies, annotations, functional categories, and LBCA prediction thresholds (gain/loss ratios from parsimony models, posterior probabilities from GLOOME). [file 13059_2023_3028_MOESM5_ESM.xlsx]

## Sheet: Legend
estimated_frequencies
	Estimated frequencies of orthogroups by species.
	Missing values indicate orthogroups with observed frequency < 10% in the species and excluded during estimation.
core_function_distr
	Distribution of orthogroups by COG functional category for each core genome (genes with estimated frequency > 99.99%)
conserved_core_orthogroups
	Annotations for orthogroups observed in at least 50% of the 183 core genomes analyzed.
		fraction_core: Fraction of core genomes with the orthogroup
		COGDB_category, eggnog_category: COG functional category as assigned by either COGDB or eggnog-mapper
		COGDB_name, eggnog_name: Predicted gene name as assigned by either COGDB or eggnog-mapper
		COGDB_annotation, eggnog_description: Extended annotation generated by either COGDB or eggno-mapper
		COGDB_system: System annotation from COGDB
	eggnog annotations are taken from a majority vote of annotations from related alleles, COGDB annotations are for individual orthogroups COG#####
parsimony_vs_GLOOME
	Thresholds for calling orthogroups as part of the LBCA core genome using asymmetric Wagner parsimony or GLOOME
		min_gain_loss_ratio: Minimum penalty ratio at which the the orthogroup is predicted to be in the LBCA core genome
		gloome_probability: Posterior probability estimated by GLOOME for the orthogroup to be in the LBCA core genome
	Only orthogroups recovered using the parsimony approach or with GLOOME posterior probability > 0.5 are shown
LBCA_core_orthogroups
	Annotations for orthogroups observed in the reconstructed LBCA core genome at a gain/loss penalty ratio of no more than 2.0
		min_gain_loss_ratio: Minimum penalty ratio at which the the orthogroup is predicted to be in the LBCA core genome
		See above for descriptions of other columns
LBCA_undercharacterized
	Same as LBCA_core_orthogroups, but filtered for y-genes or orthogroups in the “S” functional category
Syn3A_orthogroups
	List of orthogroups identified by eggNOG in JCVI-Syn3A (GenBank: CP016816.2)
		locus_tag: Locus tag(s) for the protein(s) annotated with the orthogroup (if multiple, will be semicolon separated)
		GenBank_name: Gene names(s) assigned to protein(s) annotated with the orthogroup from the assembly
		GenBank_annotation: Description(s) assigned to protein(s) annotated with the orthogroup from the assembly
		Eggnog annotations are taken directly from running eggNOG-mapper on JCVI-Syn3A, rather than previous pangenome-wide consensus annotations
		All other columns are the same as previous sheets
	Orthogroups are sorted by min_gain_loss_ratio first, then fraction_core

## Sheet: estimated_frequencies
orthogroup	Acinetobacter baumannii	Acinetobacter indicus	Acinetobacter junii	Acinetobacter nosocomialis	Acinetobacter pittii	Acinetobacter radioresistens	Acinetobacter ursingii	Aeromonas caviae	Aeromonas veronii	Agathobacter rectalis	Aggregatibacter actinomycetemcomitans	Agrobacterium sp000192635	Agrobacterium tumefaciens	Akkermansia muciniphila	Bacillus altitudinis	Bacillus licheniformis	Bacillus safensis	Bacillus subtilis	Bacillus velezensis	Bacillus_A anthracis	Bacillus_A mycoides	Bacillus_A pseudomycoides	Bacillus_A toyonensis	Bacteroides fragilis	Bacteroides uniformis	Bacteroides xylanisolvens	Bifidobacterium adolescentis	Bifidobacterium bifidum	Bifidobacterium breve	Bifidobacterium globosum	Bifidobacterium longum	Bifidobacterium pseudocatenulatum	Bordetella pertussis	Borreliella burgdorferi	Brucella melitensis	Burkholderia cenocepacia	Burkholderia cepacia	Burkholderia mallei	Burkholderia multivorans	Burkholderia ubonensis	CAG-791 sp900317555	Campylobacter_D coli	Campylobacter_D coli_A	Campylobacter_D jejuni	Chlamydia trachomatis	Citrobacter braakii	Citrobacter freundii	Clostridioides difficile	Clostridium_F botulinum
COG0795	0.909359	1	1	1	1	1	1	1	1		1	1	1	1										1	1	1							1	1	1	1	1	1	1	0.986663		1	1	1	1	1	1
COG0438	0.167838	0.153845	0.114089	0.128747	0.694949	0.201552	0.118743	0.158213	0.447078	0.245662	0.236757	0.524478	0.991663	0.511516	0.34404	0.458364	0.943113	0.320074	0.214884	0.103673	0.190961	0.111195	1	0.247399	0.203403	0.214877	0.195126	0.138825	0.311983	0.10546	0.16907	0.134657	1	1	0.148473	0.281781	0.413996	1	1	1	1	0.140154	0.522386	1		0.162738	0.247357	0.79783	0.983126
COG3448	0.102537	1	1	1	1	1	0.138497	1	0.248124			1	0.991663					0.212003	0.146265	1	0.572976															1	0.998285	1	1	0.993467
COG1073	0.995354	0.525639	0.962255	1	0.967219	1	1	0.672402	0.136491	0.882323	0.164197	0.44027	0.451185	1	1	1	1	1	1	1	0.222809	0.317531	0.697924	1	1	1	0.356438	1	0.973771	1	1	0.117914	1		1	1	0.307877	1	0.219055	0.160655	0.720769	0.280579	0.343282		1	1	0.13217	0.957505	0.950054
COG0117	1	1	1	1	1	1	1	1	1	1	1	0.36506	0.751214	0.975821	1	1	1	1	1	1	1	1	0.103335	1	1	1	0.951641					0.150039	1		0.995289	1	1	0.998733	1	0.133878		1	1	1	1	1	1	1	1
COG0616	0.992544	1	1	1	1	1	1	0.138409	1		1	0.999098	0.990586	0.128177	1	0.991069	1	1	1					0.651924	1	0.234033			0.14988						0.260514	1	1	1	1	1		1	1	0.995077	1	0.345796	0.189099
COG1600	0.992708	1	1	1	1	1	1	0.960793	0.944427			0.990658	1	1	1	1	1	0.990306	1	1	1	1	1	1		0.233493									0.985848	1	1	1	1	1						1	1	0.986712	0.193767
COG1026	1	1	1	1	1	0.973944	1			0.981826																								1							0.622057				1				1
COG0667	1	1	1	0.974614	1	0.982455	0.197168	0.516766	0.384115	0.955787	0.923124	0.955225	0.991663	0.183677	1	1	1	1	1	1	1	1	1	0.10296	1	1	0.921967	0.810257	0.469389	1	1	0.119268	1	1		0.85521	0.983503	0.998733	0.160082	0.986663						1	1
COG0113	1	1	1	1	0.992017	1	0.980388	1	1		0.981821	1	1	0.981805	1	0.161665	1	1	1	1	1	1	1										1		1	1	1	0.994597	1	1		1	1	1	1	1	0.990776	1	1
COG0604	0.103925	1	1	0.113639	0.424765	0.406185	0.138649	0.980396	1	0.617818		0.609019	0.13355	1	0.312753	0.982145	0.376645	0.948709	0.107867	0.186789	1	0.111195	1	0.13419			1	1	1	0.964929	0.992884	1	0.883266		0.736753	0.838365	0.904744	0.671772	0.983194	1			0.611938			1	1	1
COG0707	1	1	1	1	1	1	1	1	1	1	0.981821	1	1	1	1	1	0.971742	0.992887	1	1	1	0.158882	1	1	0.675951	1	1	1	1	1	1	1	1	1	1	1	1	1	0.983194	1	0.966973	1	1	0.998537	1	1	0.996124	0.998036	1
COG3515	0.843873	0.692305	0.170816	0.393514	0.381264	0.857077	0.138561	0.296268	0.41032			0.694097	0.991663																				0.474228			0.98548	0.904744	1	0.996895	0.946106		0.203688		0.221051		0.462745	0.173518
COG3980	0.175784							0.197849	0.18619						1		1	1	0.474261		0.555672	0.87408	0.676731	0.14456	0.194331																0.999104	1	1	1					0.683129
COG0842	0.229038	1	1	1	1	1	0.978351	1	1	0.408798	0.876079	0.628196	1	1	0.687557	0.966438	0.547957	0.96389	0.514989	1	0.460415	0.142884	1	1	0.979301	1	1	0.20817	1	0.3158	0.990701	1	1		0.744239	0.831837	0.920755	0.611166	1	1						1	0.984897	0.184233	0.388278
COG0111	1	0.230768	1	1	0.847257	0.981251	0.980388	1	1	0.768052	0.923124	1	1	1	1	1	1	0.163012	0.969555	1	1	1	1	1	1	0.98077	1	0.969578	0.868256	1	1	0.510783	1		1	1	1	1	0.244163	1	0.127865	1	1	1		0.286067	1	0.995032	1
COG0798	0.156637	1	1	1	1	0.276795	0.795424	1	1			0.990658	1					0.504716		1	0.98414	0.909674	0.987879			0.272891					0.655415		0.599226			0.117373	1	1	0.185335	1		0.158438	1	0.214906					0.721697
COG0657	0.976008	1	0.604665	0.908245	0.143352	1	0.118309	0.960793	0.582449	1	0.584732	0.977651	1	1	1	1	1		0.308903	0.159089	0.333571	0.206547	0.243231	1	0.147812	1	1	1	0.986884	1	0.994247	1	0.903946			1	0.167404	0.999443	0.987044	1	0.17022					0.183479	1		0.963063
COG2089	0.207758							0.3954	0.396515						1		1	0.994374	1		0.555672	0.87408	0.676731	0.103218	0.461862	0.154934															1	0.915329	0.686564	0.754162					0.725927
COG3138	1		1	1	1	0.952929		1	1																											1	1	1	1	1						0.979997	1
COG0420	0.124731	1	1	1	1	0.9787	1	1	0.985728	1				1	1	0.964304	1	1	1	1	0.98414	1	1	1	1	1							0.990057	1		0.99305	0.972768		1	1	0.702903					1	0.123865	1	1
COG0358	0.132214	1	1	0.151043	0.104787	0.978575	0.17815	0.157967	0.148912	0.279253	1	1	1	1	1	0.955329	1	0.217374	0.146358	0.66401	0.717011	1	0.853271	0.103173	0.297183	0.116815	1	1	1	1	1	1	0.914021	1	1	0.504162	0.154216	1	0.699321	0.953894	0.938409	0.971959	0.970145	0.988432	1	1	1	0.982135	1
COG3178	1	1	1	1	1	1	1	1	1					1																			1			0.991787	1	1	1	1
COG0012	0.999262	1	1	1	1	1	1	1	1	1	1	1	1	1	1	1	1	1	1	1	1	1	1	1	1	1	1	1	1	1	0.488449	0.936437	0.993248	1	1	1	1	0.982015	0.993967	0.891039	0.835995	1	1	1	1	1	1	0.998099	1
COG3756	0.182001				0.138036	0.182845						0.196704																							0.618826	0.252659	0.10278									0.183479	0.1483
COG0216	1	1	1	0.991252	1	0.998617	1	1	1	1	1	1	1	1	1	1	1	0.986709	1	0.987928	1	1	1	1	1	1	1	1	1	1	1	1	0.993243	1	0.99493	1	0.974702	1	1	1	1	1	1	1	1	1	0.995077	1	1
COG0664	0.962155	1	0.962255	1	0.982564	1	1	1	1	0.65153	1	1	0.991663		0.921905	0.991069	0.716055	0.971277	0.943058	1	0.429765	1	1	0.989796	0.221906	0.978558	1	1	1	0.316546	1	1	0.605432	1	0.983603	0.976743	0.154716	1	0.345427	1	0.865879	0.997265	1	0.995389	1	0.962193	0.453934	0.984779	1
COG2207	1	1	0.247366	0.274178	0.993978	0.164942	1	0.792411	0.981317	0.690089		1	1	0.909114	1	0.152647	0.943106	0.956903	0.961092	0.961896	0.95238	0.127105	0.145955	0.962639	0.258197	0.155704	1		0.437151	0.298945	0.411046	1	0.494733		0.759356	0.983563	1	0.119708	0.776215	0.94829	0.646643	0.842735	1	0.857206		1	0.18171	0.98174	0.13245
COG0543	0.793246	0.961534	0.976511	1	0.994369	0.965039	0.118309	1	1	0.968256		1	0.991663		1	1	1	1	1	1	1	1	1	1	1	1	1	0.98276	1	1	0.99515	1	1		1	0.987248	0.996694	1	1	1	0.938542					1	1	1	0.47501
COG4269	0.548501	0.987188			0.932573		0.847731						1								0.286519		0.158117																							0.737405	0.164993
COG1702	1	1	1	1	1	0.97103	1	1	1	1		1	1		1	1	1	1	1	1	1	1	1	1	1	1	1	1	1	1	1	1	0.987985		0.968897	0.991787	1	1	1	1	0.865502					0.979997	1	1
COG1566	0.916987	0.692305	1	1	1	1	1	1	0.148623		0.182456	0.243494	1		1	1	1	1	1	0.992099	0.98414	1	1	0.154801	0.25816	0.332579	1	1	1	0.982455	1	0.984027	0.605432		0.268619	1	1	1	1	0.482202						1	0.991796
COG1020	0.246054	0.97436	1	1	1	0.999605	1	0.9976	1	0.877148		1	0.983334		0.484436	0.987413	0.244914	1	0.987263	0.110608	0.76414	0.30188	0.578949	0.858132	1				0.986847		0.999766	0.592595	1		1	0.950635	1	0.490574	0.991596	0.232162	0.593114	0.838469	0.91043	0.923325		0.427668	0.989359	0.995236	0.755823
COG0079	0.998283	1	0.962253	0.991221	1	1	1	1	1	1	0.981821	1	1	0.811602	1	1	1	1	1	0.993245	1	1	1	1	1	0.388692	1	1	1	1	1	0.120068	1		1	0.992016	1	1	1	1	1	1	1	0.108388		0.978673	1	1	0.989046
COG1162	1	1	1	1	1	1	1	1	1	1	1	0.224703	0.409228	1	1	1	1	1	1	1	1	1	1	1	0.979418	1							1	1		1	1	1	1	0.995555	0.578442					1	1	1	1
COG2265	1	1	1	0.991278	1	1	1	1	1	0.909637	0.400027	1	1	1	0.704303	1	1	0.119551	0.991952	0.992681	1	1	1	1	1	1	0.981631	1	1	1	1	1	1		0.993957	1	1	1	1	0.995554	0.613505	0.991156	1	0.253979	0.974224	0.979997	1	0.63611	0.903044
COG3243	0.953703	0.987188	0.909249	0.987755	0.981606	1	1	0.118432				1	1							1	1	1	1										0.923063			0.89663	0.956322	1	0.521934	0.989514
COG0564	0.99818	1	1	1	1	1	1	0.980396	0.984835	0.873045	0.218981	1	1	1	1	1	1	1	1	1	1	1	1	1	1	0.970003	1	1	0.980062	1	0.990181	0.103379	1	1	1	1	1	1	1	1	1	1	1	0.996506	1	1	1	1	1
COG0002	1	1	1	1	1	1	1	1	1	1		1	1	1	0.984379	1	1	1	1	1	1	1	1	1	1	1	1	0.98276	1	1	1	1	1		1	1	1	1	0.991596	1	0.959687	1	1	0.989438		1	0.991796	1
COG1195	0.926424	1	0.133125	1	0.992048	1	1	1	1	1	1	1	0.991663	1	1	1	1	1	1	1	1	1	1	1	1	1	0.982385	1	1	1	1	0.103377			1	0.181893					0.801827				1	1	0.99962	1	1
COG0337	1	1	1	1	1	1	1	1	1	1	1	1	0.980972	1	1	0.991069	1	1	1	1	1	1	1	1	1	1	1	1	1	1	1	1	1		1	1	1	1	0.991596	1	0.953849	1	1	1	1	1	1	1	1
COG2899	1	0.205127	1	1	1	1	1					1	1																						1	1	1			0.986663
COG0812	1	1	1	1	0.992532	1	1	1	1	1	0.981821	1	1		1	1	1	1	0.914582	1	1	1	1	1	1	1	0.983869	1	1	1	0.988432	1	1	1	1	1	1	1	1	1	0.840509	1	1	1	1	1	0.983613	1	1
COG0582	0.384478	0.141024	0.266441	0.205233	0.15978	0.240715	0.138047	0.414004	0.210948	0.162761	0.255515	0.149833	0.125232	0.110056	0.109439	0.187905	0.207005	0.108601	0.177096	1	0.254528	0.142994	0.285874	0.164923	0.955447	0.603878	0.455354	0.173578	0.211978	0.246155	0.291665	0.165094	0.191288	0.11618	0.971807	0.258279	0.103071	0.1283	0.278069	0.120443	0.192291	0.991099	0.985082	0.992681	0.355798	0.389249	0.123887	0.411836	0.172438
COG2856	0.114244	0.128204	0.15217	0.129112	0.447426		0.396493			0.229193					0.109439	0.134185	0.131961	0.119469	0.115159	0.938326	0.286519	0.492646	0.711076	0.279163		0.272003		0.625545	0.124797	0.193276	0.104253			1	0.869143	0.240888								0.150623				0.18632	1
COG0473	0.97705	1	1	1	1	1	1	1	1	1		1	0.991663	1	0.968753	1	0.962112	0.991749	0.11515	1	1	1	1	0.986459	1	1	1	0.98276	1	1	1	1	0.605432		1	1	1	1	1	0.164971	1	1	1	0.962002		1	1	0.996427	1
COG1932	1	1	0.981108	1	1	1	1	1	1	1	1	1	1		1	1	1	1	1	1	1	1	1	1	1	1	1	1	1	1	1	1	1		1	1	1	0.998577	0.983194	1	1	1	1	0.997343		1	1
COG1063	0.909208	0.192306	0.113964	0.981615	0.988285	1	0.337278	1	1	0.773632	0.145941	1	1	0.945439	0.125073	0.9876	1	1	0.95772	0.969499	0.14314	0.556302	0.237178	0.977858	0.129428	1	0.406938	1	0.776553	0.563369	0.414845	1	0.246196			0.346458	0.649197	1	0.991596	1	1					0.443304	0.173426	0.998767	1
COG3935	0.462768		0.266093	0.36442	0.171276		0.355879			0.163766					1	0.305286	1	0.130366	1	1	1	0.111195	0.12765	1	0.940656	0.409767		0.121458										0.159247			0.431334					0.101684		0.171105	1
COG1064	0.891541	1	1	0.989861	0.98862	1	1				0.981821	1	0.242144		0.968753	1	1	0.940899	1	1	0.976451	1	1								0.396054		0.413733		0.334865	0.89663	0.952281	0.998622	0.614714	1		0.997699	1	0.996175		0.964111	1
COG0787	0.989344	1	1	1	1	1	1	1	1	1	1	0.233908	1	1	1	1	1	0.99271	1	1	0.25412	1	0.176358				1	1	1	1	0.999896	1	1	1	1	1	1	1	1	1	1	1	1	1		1	0.991095	0.823829	1
COG4638	0.995781	0.141024	0.932423	1	1	0.96194	0.158394					1	0.242127																				0.501365		1	0.322516	1	1	0.126372	0.129376						0.979997	0.991796
COG2355	0.987606			1	1							0.215371	1			1				1	0.98414	1	0.977534								0.140021		0.921551		0.982394	1	1	1	1	1					1			1	1
COG5342	0.991912		1	1	1	0.95566		0.197527				1	1																						0.973579	1	0.860899									1	1
COG0491	1	1	1	1	0.991866	1	1	1	0.975316	1	1	0.112373	0.991663	1	1	1	1	1	1	1	0.413783	0.111195	1	0.195217	0.138156	1		0.277702					0.48031		0.996026	1	0.895943	0.9926	0.870569	1	0.876206	0.965887	1	0.681559		1	0.983613	1	1
COG0863	0.202195				0.126327	0.127701				0.212922				0.146941		0.350797								0.144494	0.120229	0.253439		0.173578								1	0.167404	0.355585	0.210663	0.991007						0.343987	0.115602
COG2255	0.998173	1	1	1	1	1	1	1	1	0.968252	0.981821	1	1	0.981805	1	1	1	1	1	1	1	1	1	1	1	1	1	1	1	1	1	1	1	1	1	1	1	0.99873	1	1	1	1	1	1	1	1	1	1	1
COG0240	1	1	1	1	0.993562	1	0.978351	1	1	1	1	1	1	1	1	1	1	0.996527	1	1	1	1	1	1	1	1	1	1	1	1	1	1	1	1	1	1	1	1	0.974791	1	0.972401	1	1	1	1	1	1	1	1
COG0407	0.997941	1	1	1	1	0.994071	1	1	0.987655		1	1	1		1	1	1	1	1	1	1	1	1	1		1				0.473722			1		1	1	1	1	1	0.30346		1	1	1	1	1	1	1	1
COG1018	1	1	1	1	1	1	0.198223	1	0.987655		1	1	1																				1		1	0.128951	1	0.995352	0.961791	1						1	1	1
COG3268	0.920213			0.947576	0.909936		0.158351																												1	0.599016	0.857922		0.429486	0.976608
COG0150	1	1	1	1	1	1	0.984387	1	1	1	1	1	0.991663	1	1	1	1	1	1	1	1	0.994917	1	1	1	1	1	1	1	1	1	1	1		1	1	1	1	1	1	0.913855	1	0.985082	1		1	1	0.997993	1
COG2072	1	0.243588	0.15217	0.498944	0.396135	1	0.178125					0.83382	1			1		0.973026	0.959429	1	0.968236	0.413058	1										0.908336			0.193588	0.852845	1	1	0.102414
COG1087	0.119197	1	1	1	1	0.967183	1	0.333978	0.987655	1	1	1	0.810194	1	1	0.991069	1	0.996623	1	1	0.5724	0.826085	0.152041	0.10306	1	1	1	1	1	1	1	1			0.973166	0.84936	1	0.996108	0.969304	1	1	1	0.134327	0.17674		0.162738	1	1	0.988127
COG1135	1	1	1	1	1	0.431866	0.978351	0.976568	1		1	0.987253	0.986801		1	1	0.131875	1	1	1	1	1	1				1	1	1	1	1	0.758795	1		0.978356	1	1	0.997965	0.991596	1	0.975985	0.997658	0.985082	1		1	1	1	1
COG1044	1	0.358973	0.981108	1	1	1	1	0.17729	1		1	1	1	1										1	1	0.560844							1		0.987921	1	1	1	0.986969	1		0.140249	0.164178	0.310067	1	0.989599	1		1
COG1559	1	1	1	1	1	1	1	1	1	1	1	1	1		1	1	1	1	1	0.989794	1	1	1	1	1	0.980373	1	1	1	1	1	1	0.993243	1	1	1	1	1	1	1	0.959047	1	1	0.963068		1	1	0.972765	1
COG2885	1	0.141024	0.943406	0.381323	1	1	0.976269	1	1		1	1	1	1									0.103346	0.987505	0.212516	0.233725		0.311313					1	0.981272	1	1	0.128707	0.986412	0.886854	0.370379		1	1	1	1	1	1	1
COG0252	1	1	0.171021	1	1	1	1	1	1		1	1	1		1	0.386202	1	1	1	1	1	1	1	1	1	1	1					1	0.406934		1	1	1	0.309429	1	1	0.126325	0.995069	1	1		1	1	1	0.132312
COG2805	1	1	1	0.979118	1	0.971362	1	1	1	0.801726				1													0.753736					0.865407	0.521668					1		1						1	0.979482	1	1
COG1194	0.994539	1	1	0.990292	1	1	1	1	1		1	1	0.988945	1	1	1	1	0.962053	1	1	0.968236	1	1	1	1	1	1	0.225748	1	1	0.995894	0.979901	1		1	0.996367	1	0.996816	0.960759	1	0.546128	1	1	0.996979	1	0.980446	0.983888
COG1118	1	1	0.978073	1	0.994324	1	1	1	0.198457			0.990658	1		0.984379		1		0.285078		0.872929												1		1	1	1	1	0.974791	1	0.844084	0.999572	1	0.173659		1	0.991602	0.995201
COG1186	1	1	1	1	1	1	1	1	1	1	1	1	1	1	1	1	1	1	1	1	1	1	1	1	1	1	1	1	1	1	1	1	1	0.657857	1	1	1	1	1	1	1	1	1	0.975606	1	1	1	1	1
COG0468	0.131598	1	1	0.990185	1	1	1	1	0.987655	0.245394	1	1	0.991663	1	1	1	1	1	1	1	0.891245	1	0.200204	0.133824	1	0.253889	1	1	1	1	1	1	1	1	1	1	1	1	0.991596	1	1	1	1	0.994944	1	1	1	0.998121	1
COG0379	0.998287	1	1	1	1	1	1	1	1	1		1	1	1	1	1	1	1	1	1	1	1	1	1	0.274928	1		1	1		1					0.993858	1	1	0.991596	1						1	1	1	0.944758
COG4733	0.631684				0.23173		0.138649			0.775886	0.127687	0.177988	0.108439	1	1	0.865851	0.150608			0.721509		0.20651	0.18848		0.415759	0.155704	1	0.94214	0.13726	0.21097	0.996443	0.890741			0.206954	0.276225				0.116013		1	1	1		0.183479	0.239834	0.964628	0.362635
COG0258	0.983599	1	0.981137	1	1	1	1	1	1	1	0.981821	1	1	0.971647	0.968753	1	1	1	1	1	1	1	1	1	0.998799	0.961555	1	1	1	1	0.991674	1	1	1	0.976045	0.987729	1	1	1	0.953894		1	1	0.996637	1	1	0.123865	0.98211	1
COG1686	0.999302	1	1	1	1	1	1	1	1	0.114753	1	1	0.225368	0.931325	0.984379	0.972688	0.981051	1	1	1	1	1	1										0.986009	0.983857	0.418906	0.117386	1	1	1	1	0.819374				0.980769	0.979997	1	1	1
COG3687	0.95433	1	0.114089	1	1	0.980504	1																													1	0.718281	0.998731	0.101083	0.988904
COG0525	0.999843	1	0.97207	1	0.990425	1	1	1	1	1	0.981821	1	0.991663	0.96365	1	1	1	1	1	1	1	1	1	1	1	0.974519	1	1	1	1	1	1	1	1	1	1	1	1	1	0.459981	0.23125	1	1	1	1	1	1	0.995407	1
COG0078	1	1	1	1	0.967788	1	1	1	1	1	1	0.981057	1	1	1	0.986436	1	1	1	1	1	1	0.993939	1	1	1	1	1	1	1	1	1	1	1	1	1	1	1	1	1	0.757699	0.962067	1	1		1	1	1	1
COG2871	0.166204	0.679484		0.76349	0.938076	0.443959	0.118309	1	1		1													1	0.996769	1										0.287669	0.346819		0.522575						1
COG4834	0.103807		0.133125	0.187804							0.109438																									0.276225	0.128507		0.151574										0.141855
COG4174	0.999516	1	1	1	0.972425	0.980293	1	1	1			1	1																						1	1	1	1	1	1						1	1
COG4972	0.998302	0.935886	1	1	1	1	1	0.952315	1	0.801726	0.981821			1		0.107746				1	1	0.158882	1				0.781137					0.179763				0.884603	1	0.995517	1	0.995503						0.989599	1	0.917312
COG0408	1	1	0.9765	1	1	1	1	0.980396	1			1	1																				1		1	0.993021	0.974702	1	1	1						0.985562	0.998335
COG1024	0.997806	1	1	0.976007	0.987841	1	1	1	1	1		1	1		1	1	1	0.757073	1	1	0.143198	1	1										0.452304		0.165998	0.949515	1	0.997673	0.219055	0.156219	1					1	0.990587	1	1
COG2038	0.99794		0.976497	1	0.99406	0.814426	1			1		1	0.980196	0.96365										0.989801	1	0.370955									0.994893	1	1	0.303141	1	1						0.976842	0.991796	1
COG0389	0.305337	1	1	1	1	1	0.416778	0.138409	0.148843	0.441538	0.945452	1	0.81773	1	1	1	1	0.146208	1	0.978329	1	0.381343	0.993939	1	1	1	0.260508	1	1	1	0.996255	0.936437	1		0.979756	0.123125	1	0.998123	1	1	0.812346			0.123578		1	1	1	1
COG3239	1	1	0.976497	0.97093	0.982072	1	1					1	0.442544		0.984379	0.936492	1	0.396256	1	0.685304	0.270129	1	1										1			1	1	1	0.988215	0.285569		0.642475
COG2067	0.326036	0.346152	0.905746	0.719468	0.188003	1	0.980388	0.177728	0.706747		0.945452	0.961242	0.692744											0.975129	1	0.254125							0.624269		1		0.987352	1	0.983194	1						0.885686	0.729841
COG0722	0.999048	1	1	1	1	1	1	1	0.987655	1	1			1										0.227054			1	1	1	1	1	1	1			1	1	1	1	0.995503	0.251831					1	1
COG0547	0.995976	1	1	1	0.994506	1	1	1	0.987655	1	0.109438	1	0.991663		1	0.928555	1	1	1	1	1	1	1	0.938745	1	1	1	1	1	1	1	1	1		1	0.982558	1	0.991993	0.991596	1						1	0.991796
COG4379	0.114268			0.121125	0.121377		0.138497																													0.252659	0.12851		0.286467								0.115517
COG3185	0.973428	0.961534	0.976508	0.970553	0.979398	1	0.138649	1	1											1	1	1	1										1			1	1	1	1	1
COG0462	0.97828	1	0.802892	0.964207	0.950002	0.996351	1	1	1	0.979287	1	1	1	1	1	1	1	1	1	1	1	1	1	1	1	0.925428	1	1	0.985233	1	1	1	0.991005	1	0.989686	0.970714	0.154716	1	0.983194	1	0.843765	1	1	1		1	0.991796	0.99949	1
COG2907	0.223707	0.358973	1	0.996981	0.988595	1	1	0.868893	0.938076			1	0.917625																							0.586952	0.703691		0.185335							0.303792
COG1080	0.998751			0.998491	0.993839		0.158404	0.980396	1	1	0.96364			1	1	1	1	1	1	1	1	1	1				1	1	1	0.982455	1	1	0.986029	1		0.957779	1	0.998639	0.943374	1	1				1	0.508966	0.959772	0.990728	1
COG2837	0.993421	1	1	0.991617	1	0.966534	1	1	1									1	0.944197					1		1							0.592			1	1	1	1	0.45071						1	1
COG2220	0.926418	0.28205	1	0.904565	0.903736	0.20064	1	0.921613	0.962966	1	1	1	1		1	1	1	0.217424	1	1	1	1	0.932043	1	1	0.391627							0.599182		1	0.175955	1	1	1	0.758926	0.712775	0.959069		0.891985		0.20309	1		1
COG1622	1	1	1	1	1	1	1	1				1	1		1	1	1	1	1	1	1	1	1										0.400485		1	1	0.440201	0.942822	1	1						1	1
COG1230	0.21352	1	1	0.500389	1	0.1096	1	0.954575	0.9136		0.218981	0.980866	0.96982			0.990884		0.982558	1	0.973182	0.98414	0.651038	1	1		0.948203	1	1	1	1	1	1	0.494656		1	0.882609	1	0.978344	0.538508	0.156143		1	1	1		1	1
COG0042	0.998103	0.141024	0.228258	1	0.994637	1	1	1	1	1	0.346262	1	1	1	1	1	1	0.992536	1	1	1	1	1	1	1	1	1	1	1	1	1	1	1	1	0.990722	0.999456	1	1	0.16006	1	0.871123	1	1	1	1	0.974394	0.983613	1	0.989317
COG5295	0.184845		0.190055	0.120862			0.178252				0.309657		0.233719							0.538263	0.143198	0.158882	0.127662												0.479858	0.181886	0.167646	0.992629	0.109532	1						0.121717
COG0430	0.175056		1		0.926014
COG2070	0.944753	0.230768	0.943406	0.970694	1	0.997505	0.978351	0.941157	0.924439	1		0.990658	1		0.671936	0.972688	0.962108	0.977461	1	0.989468	0.222809	0.968262	0.11552	1	1	0.98077							1		0.983688	0.994185	1	1	1	1		1	1	1				1	1
COG3299	0.113015			0.128386	0.126905		0.138497								0.203263	0.188585	0.169704	1	0.796074																	0.252659	0.12851		0.286467	0.147284						0.203828	0.123759	0.114102	0.295796
COG3081	0.263786			0.113801				1	1		0.973102																																			0.977789	1	0.131254	0.163034
COG2230	0.218786	1	1	0.981626	0.994219	1	1	0.962487	0.983281			0.990658	0.912695							1	0.366195	1	0.732179					1	1	1	1		0.99144		0.991609	0.322516	0.703691	1	0.185335	1		1		0.996501		1	1	1	1
COG4266	0.99709	0.987188	0.954914	1	1		0.862731																													1	1	1	0.991596	1
COG3539	0.161653		0.974836	0.941455	0.126539		0.337296		0.11166																								0.605432			0.264165	0.320968	0.998524	0.39588	0.142768						0.16293	0.248028
COG0620	1	1	0.970381	1	1	0.930322	1	1	1	0.681791	1	0.964998	1	0.661654	0.984379	1	1	1	0.99222	0.977845	1	1	1	1	1		0.97476	1	0.987658	1	0.928699	1	1			1	1	1	1	1	0.387289	1	1	0.939139		1	1
COG3115	1	1	1	1	1	1	1	1	1		1	0.823379	1																				1		0.912113	0.974426	1	0.100581	0.984283	1						0.977789	1
COG0583	0.97706	0.256409	0.323651	0.94824	0.971711	1	0.197866	0.138188	0.979513	0.360981	1	0.103006	0.59322	0.981805	0.937528	0.987302	1	0.978884	0.977315	0.993246	0.936596	0.142967	1	0.989227	0.981326	0.973094	0.97476	0.13845	0.374576	0.385989	0.997467	1	0.406934		0.398864	0.216721	1	1	0.991486	0.151709	0.127533	0.975745	0.955213	0.996645		0.28421	0.40455	1	1
COG3501	0.635245	0.128204	0.171224	0.326663	0.110092	0.20083	0.138649	0.27647	0.472292		0.237247	0.140419	0.30033								0.159038	0.158882	0.346658	0.216897	0.147948	0.195157							0.418375			0.105568	0.711502	0.99458	0.311696	0.547619		0.645755				0.265305	0.123875
COG0715	0.967492	1	0.45469	1	1	0.969082	1	0.87077	1			1	1	1	0.718795	1	0.93331	1	0.998297	0.972975	1	1	0.985226	0.980683		1	1	1	1	0.964929	1	1	0.35284		0.113921	0.838781	1	1	0.869705	1	0.126853			0.121442		1	0.98726	0.995565	0.962545
COG1086	0.163476	0.102563	0.768097		0.14888	0.971825		0.118354	0.396515	0.604067		1	1		0.984379	0.991069	1	0.189966	0.762472		1	1	0.676731	0.175607	0.981071	0.347475		0.104098	0.31284		0.111375		0.965937		0.986725	0.928057	0.986735	0.929721	0.871246	0.714821	0.947636	1	1	1				0.996772	0.989707
COG0601	1		1	1	1		0.476233	0.971258	1	1	0.237247	1	1	1	0.25001	1	0.848412	1	1	0.859426	0.98414	0.317716	1				1	1	1	1	0.975059	0.103388	0.521668	0.983857	1	1	0.192613	1	0.991596	1	0.9754	1	1	1	1	1	1	0.979292	0.889337
COG0057	1	1	1	1	1	1	1	1	1	1	1	0.990658	1	1	1	1	1	1	1	1	1	1	1	1	1	0.976186	0.946923	1	1	1	1	1	1	1	1	1	1	1	0.991596	1	1	1	1	1	1	1	1	1	1
COG1077	1	1	1	1	1	1	1	1	1	1	1			1	1	1	1	1	1	1	1	1	1	1	1	0.98077							0.993004	1		1	1	0.996205	0.991596	1	0.901584	1	1	1	1	1	1	0.998556	1
COG2202	0.950082	1	0.209236	0.972077	0.968316		0.911615		0.944427			1	1	1						0.183545	0.981136		0.904501												0.971437
COG0614	0.912634			0.965093	0.944958		1	0.118081	0.906562	1	0.894652	0.981309	1		0.968753	1	0.358449	1	1	0.986486	1	0.206547	1	0.318963	0.533313	0.234494							0.955201		1	0.992016	0.949766	1	1	1		0.997753	1	0.996566		1	1	1	1
COG1009	1	1	1	1	1	1	1	1	1		1	1	1	1	1	1	1	1	1	1	1	1	0.984619	1	1	1							0.99284		1	1	1	1	0.185335	1	1	1	1	1		0.981431	1
COG0180	0.990581	1	1	1	1	1	1	1	1	1	1	1	1	1	1	1	1	1	1	0.993246	1	1	1	1	1	1	1	1	1	0.982455	1	1	1	1	1	0.869108	1	1	1	0.986663	0.901015	1	1	1	1	1	1	0.997167	1
COG1250	0.959041	0.102563		0.642162	0.862949	0.869588	1			1		1	1		1	1	0.244914	0.993117	0.988867	1	1	0.206391	1								0.966981	0.239712	0.381578		0.444766	0.981865	1	0.99701	0.681268	1	1	0.176522	0.164178	0.124579		0.940023	0.946604	1	1
COG2141	0.997563	1	1	1	0.924707	0.278382	1	0.976568	1			0.981309	0.685647		0.984379	1	1	0.733398	1	0.962763	1	0.762344	0.1155							1			0.413678		0.984555	1	0.192613	0.997037	0.176798	1						1	0.975417
COG0191	1	1	0.981137	1	1	1	1	1	0.297793	1	0.97461			1	1	1	1	1	1	0.98918	1	1	1	1	1	1	1	1	1	1	0.969223	1	1	1	1	1	1	1	0.991596	1	0.565572	1	1	1		0.407631	1	0.966539	1
COG0809	1	1	1	0.99153	1	1	0.980388	1	1	1	0.927281	1	1	1	1	1	1	0.994624	1	0.988984	1	1	1	1	1	1							1	0.281178	1	0.991572	1	0.99687	0.983194	1	0.945378	1	1	1		1	1	1	1
COG0697	0.104537	0.987188	1	0.980105	0.984026	1	0.296954	1	0.987655	1	0.237247	1	1	0.330293	1	1	1	0.953629	0.612925	0.849341	0.968236	0.556302	0.993939	1	1	0.789998	1	0.98276	0.464143	1	0.133089	1	0.406934		0.65398	0.998722	0.437842	1	0.933005	1	0.126597	0.176398	1	0.332617	1	1	1	1	1
COG0567	1	1	1	1	0.995295	1	0.905607	1	1		1	1	1	1	0.984379	1	1	0.979904	0.989034	0.991684	1	1	1										0.993243		1	0.998871	1	1	1	1					0.990383	1	0.970398
COG0460	1	1	1	0.994612	0.932045	1	1	1	0.979334	1	1	1	1		1	1	1	1	1	1	1	0.98413	0.985299	0.988959	1	1	0.982385	0.98276	1	1	1	1	1		1	1	0.949766	1	1	1	0.987464	1	1	1		1	1	0.996517	0.989929
COG0789	1	1	0.4194	0.950959	0.809057	1	1	1	1	0.980812	0.164197	1	0.718247	0.981805	1	1	1	0.986137	1	1	1	1	1	0.102935	0.220907	0.194413	0.178953	0.504378	0.124863	0.21097	0.154574	0.404662	0.656904		0.990262	0.557323	1	0.973825	0.185335	0.151633	0.322289	1	1	0.266001		0.303792	1	1	0.978634
COG0553	1	1	1	1	0.985845	0.992449	0.197662	1	1	0.295744	0.273312	0.131055		0.128016	1	0.991069	1	1	1	0.681362	0.98414	1	1	0.227311	0.3432	0.890158	0.114176	0.208353	0.287936	0.175791	0.143791	0.98378	0.143581			0.105651	0.102936					0.282932		0.205837	1	1	0.140276	0.16747	0.121241
COG3958	0.958038			0.159469	0.515298					1	1	0.97499	0.777159		0.468809	0.972688	0.169593	0.152197							0.73616											0.258276	0.219458	0.998506	1	0.227734	0.978863					0.909723		0.995546	1
COG0060	0.999643	1	1	1	1	1	0.980388	1	1	1	1	1	0.960959	1	0.984379	1	1	1	1	0.992508	1	0.98413	0.991659	1	1	0.928461	1	1	1	1	0.991831	1	1	0.988286	1	0.993858	1	1	1	1	0.967795	1	1	1	1	1	1	0.994064	1
COG1638	0.818675	0.923063	0.15217	0.219584	0.888218	0.978402	1	0.453996		1	1	1	1		1	1	1	1	0.999853			1			0.120147								1			1	0.93327	0.184715	0.972926	0.267955	0.126897					0.448826	0.917675
COG0226	1	1	1	1	1	1	0.276911	1	1	0.242555		1	1	1	1	1	1	1	0.990388	0.986486	1	1	1	0.976251	0.994489	1	1	1	1	0.651913	1	0.967018	1	1	1	1	1	0.998733	1	0.594874	0.5889	1	1	1		1	1	1	1
COG0524	1	1	1	1	1	1	0.118673	1	0.971702	0.345427	0.582591	0.994525	0.208667	1	1	1	1	0.974045	1	1	1	1	1	1	1	0.923102	1	1	0.548604	1	0.384532	1	0.605432		0.15856	0.9486	1	1	0.983194	0.169144	1					0.572206	0.173426	0.99439	0.977765
COG0209	0.162932	1	1	1	1	1	0.965836	0.960793	1		1	1	0.989655	1	1	0.332466	1	0.942675	1	0.890875	0.968236	0.682823	1	1	1	1		1	1	1	1	1	1		1	0.994185	1	0.997373	1	1		1	1	1	1	1	1	1	0.988873
COG0320	0.95317	0.333332	1	0.975628	0.987145	1	1	0.980396	1		0.981821	1	1	1	1	0.990884	1	1	1	1	1	1	1	1	1	1							0.993243		1	1	0.987352	1	1	1					1	1	1
COG1413	0.991018		0.97207	1			1								0.671936	1	0.14831	1	1	0.993962	0.524241	1	1	1	0.240063	0.961555			0.224891					1		1	1		0.995677	0.116017					1			0.982937	1
COG0385	0.14806	1	0.974836	1	0.109916	0.147386	1	0.373703	1	1		0.224798	0.633975	1	0.984379	1	1	1	0.992369	0.992236				1	1	0.957671	1		0.786027		0.140114	0.955907	0.367917		0.997946	0.990229	1	0.991607	1	1	0.234619					0.183479	0.115504
COG0178	0.225893	1	1	0.409854	0.523074	0.44832	0.316814	0.969716	0.987655	1	0.981821	1	1	0.904795	1	0.982054	1	1	1	0.986486	1	1	1	1	0.905077	0.98077	0.921967	1	0.437151	0.915913	0.995943	1	0.992419	1	0.974527	0.934361	0.102936	0.994768	0.983131	1	0.874672	0.990829	1	1	1	0.977217	1	1	0.376321
COG2267	0.994247	0.935886	0.190181	0.466604	0.944178	0.981303	1	0.980396	0.185795	0.114486	0.981821	0.102993	0.150172	0.981805	0.984379	0.74813	1	0.984973	0.945527	1	0.928994	1	0.986793				1	0.190963	0.987658	1	0.977967	1	0.92851		0.917565	1	0.895374	0.953372	0.707355	0.174084	0.678137					0.977217	0.771395	0.997607	0.296454
COG0496	1	1	1	1	0.789067	1	1	1	1		1	1	1											1	1	1							1		1	1	1	1	1	1		1	1	0.996841	1	1	1		1
COG2334	1	1	1	1	1	1	0.960785	1	1	0.146441		1	1	0.981805	1	1	0.909476	1	1	0.850899	1	0.333408	1	1	1	1		0.98276	1	1	1	0.482024	1		1	0.987729	1	1	1	1						1	0.990886		1
COG1159	1	1	1	1	1	1	1	1	0.173574	1	1	1	1		1	1	1	1	1	1	1	1	1	1	1	1	1	1	0.987658	0.982455	1	1	0.993243	1	1	0.992074	1	1	1	1	0.949088	1	1	1		1	0.781822	1	1
COG4641	0.80715			0.856355	0.680064	0.240412	0.356567								0.984379	0.982145	1	0.988894	1	0.129913	0.555672	0.28599	0.676731	0.237254							0.176151	0.135113							0.303323
COG0484	0.999184	0.333332	1	1	1	1	1	0.138409	1	1	1	0.977256	1	1	1	1	1	0.96691	0.992118	0.992759	1	1	1	1	1	1	1	1	1	1	1	1	1	1	1	0.989627	1	1	0.974791	1	0.859306	1	1	0.169685	1	1	0.990026	1	1
COG1597	0.995554	1	1	1	1	0.965979	1			1		1	1	1	1	1	1	0.990039	1	1	1	1	1	1	1	1	0.983869	1	1	1	1	1	1								1					1	1	0.99794	1
COG2853	1	1	1	0.95983	1	0.980507	1	1	1		1																						1			0.966524	1	0.935075	0.97523	1		1	1	1		1	1
COG0451	0.245367	1	1	1	0.384709	1	1	1	1	0.280188	0.328287	0.990658	1	1	0.890589	0.991069	0.962111	1	0.115245	0.783945	0.98414	1	0.89944	0.144249	0.377422	0.156022	0.634807	0.973433	0.985968	0.789447	0.176151	1	1	1	0.401623	0.842971	1	0.940723	1	1	0.168806	0.104053	1	0.32779	1	1	1	1	0.294469
COG1560	1	0.935886	0.943406	1	0.976941	0.924116	1	1	0.964021		1	1	1											1	1	1				1			1		1	1	1	1	0.991596	1		0.966987	1	0.974958	1	1	1
COG5373	0.99153	1	0.981137	1	0.993538	0.974206	1					1	0.991663					0.141102		0.966214	1	1	0.993939			1									0.974624	0.439519	1		0.983194							0.951893
COG0022	1	0.333332		1	0.991619	1		1	1			1	1	1	1	1	1	0.994624	1	1	1	1	1	1		0.96948		0.98276					0.906679		0.17617	1	0.154716	1	1	1					1			0.997314	1
COG5430	0.83893	0.166665		0.949912	0.630933								1																							0.958839	1	1	0.513879	0.133883						0.978673	0.991796
COG0642	0.886277	1	0.190181	0.839925	1	1	0.978351	0.980396	1	0.477295	0.96364	0.10302	1	1	1	1	1	0.974177	0.385495	1	0.111368	0.238323	0.984683	0.154801	0.138893	0.919108		1	0.162291	0.123039		0.465817	0.406934	1	0.990704	0.880799	0.308055	0.997443	1	0.133847	0.772463	0.965665	1	0.25699	1	1	1	0.904525	0.968962
COG3712	0.645563				0.403534		0.809748					0.42109	0.492422											1	0.240487	1							0.901744	1		0.894784	1	0.989779	0.968904	0.646484						0.122182	0.84168
COG0533	1	1	1	1	0.987211	0.970755	0.980388	1	1	1	1	1	1	1	1	1	1	0.97284	1	1	1	1	1	1	1	1	0.965306	1	1	1	1	1	1	1	1	0.990114	1	1	1	0.953894	0.987535	0.919015	1	0.996089	1	0.969086	1	0.999672	1
COG1613	0.998463	0.961534	0.886806	1	1	1	1	0.615228	0.533128	1		1	0.991663		0.984379		1		0.285078		0.968236										0.25896		0.99324		1	0.994185	1	1	0.991596	0.995555						0.979997	1
COG1472	1	1	1	1	1	0.993493	1	0.65667		1	1	1	1	1	1	1	1	1	1	1	1	0.222435	0.922392	0.597721	0.324195	1	1	1	0.261966	0.334149	0.165363	0.105032	1	0.954566	1	1	1	0.99688	0.986808	1	0.126881					1	1
COG0600	0.997999	1	0.548322	1	0.957073	1	0.138497	0.734432				1	0.575331	0.772257	0.984379	1	1	1	1	1	1	1	1				1	1	0.986884	1	0.996036	1	0.598928		0.392108	0.999456	1	1	1	0.102642	0.595398				1	1	0.991602	1	0.721055
COG1262	0.265	1	0.754709	1	0.991899	0.405885	1	0.980396	0.66938			0.12172	1	0.927287	1		1	0.375449			0.143198	0.682823	1	1	0.193979	0.214512							0.410909	1	0.980518	0.84919	0.550298	0.994751	0.982098	1						0.285843	0.140427
COG0726	0.990304	0.679484	0.835318	0.864672	1	0.56451	1		0.508706	0.400267	0.919357	0.430947	1	0.981805	1	0.215757	1	0.93033	1	0.993246	1	1	1	0.658656	0.101349	1		1	1	1			1		1	0.128951	0.890407	0.94387	1	1		0.962626			1	1	1	1	1
COG0532	0.99897	1	1	1	1	1	1	1	1	1	0.96364	1	0.991663	1	1	1	1	0.993053	1	1	1	1	1	1	1	1	0.982385	0.954689	1	0.964929	0.991892	0.975902	0.9438	1	1	1	1	1	1	1	0.755126	1	1	1	1	1	0.982587	1	1
COG3913	0.832067	0.166665	0.170816	0.381323	0.330065	0.934333																											0.494703			1	0.904744	0.725002	0.981427	0.982002
COG2801	0.533822	0.205127	0.38044	0.10624	0.208376	0.352617	0.138649	0.256474	0.347863	0.163541	0.327886	0.112353	0.342452	0.128366	0.171984	0.58506	0.188588	0.157295	0.192054	0.664232	0.127032	0.158882	0.24944	0.13419	0.101325	0.46777	0.114176	0.121458	0.300061	0.280868	0.169019	0.119515	0.354174		0.316749	0.111433	0.102919	0.145231	0.126267	0.437344		0.194532		0.26887		0.203955	0.198339	0.264573	0.193775
COG0276	1	1	1	1	1	1	1	1	1		1	1	1		1	0.990884	1	0.98925	1	1	1	1	1										1		1	1	1	1	1	1		1	1	0.736254	1	1	1
COG0059	1	1	1	1	1	1	1	1	1	1	1	0.990658	1	1	1	1	1	0.994016	1	1	1	1	1	1	1	1	1	0.973433	1	0.982455	0.987571	1	1		1	1	1	1	1	0.988029	0.991708	1	1	1		1	0.991796	1
COG1005	1	1	1	1	1	1	1	1	1			1	1	0.981805						0.993246	1	1	1	1	1	1							1		1	1	1	1	1	1		1	1	1		1	1
COG0540	1	1	1	1	1	1	1	1	1	1		1	1	1	1	1	1	1	1	0.993246	1	1	1	1	1	1	1	1	0.97531	1	0.994323	0.970588	1		1	1	1	1	1	1	0.915054	1	1	0.998637		0.998523	0.990827	1	1
COG0609	0.915457			0.9512	0.944354		1	1	1	1	0.981821	1	0.492422		1	0.969712	0.981051	0.966893	1	0.673236	0.508705	0.936514	1	0.318823	0.533313	0.622915							1		1	0.893629	1	0.998991	1	0.986329		1	1	0.989635		0.122182	0.890949	1	0.173406
COG1509	1	1	1	1	1	1	1				1	0.898186	1		1	0.170661	1	0.897847	0.975906	1	1	0.381343	1	1	0.98925	1										0.770483				0.272435						1	1	0.997088
COG0628	1	0.653844	1	1	0.563334	1	1	0.886437	1	1	1	1	0.685647	0.96365	1	1	1	1	1	1	1	1	1	1	1	0.977761	1	1	1	1	0.996361	1	0.991086	1	0.310573	1	1	1	1	1	0.987104	0.19452	1	1		1	0.561953	1	1
COG4966	0.94059	0.115383	0.285696	0.151604	0.95534	0.146863	0.715731	0.138409	0.2357					1																							1	0.998647	1	0.991007
COG2890	0.974623	0.935886	1	1	0.994208	1	0.555338	1	0.985105	1	1	1	0.983334	1	1	1	1	0.994565	1	0.984311	0.318238	0.254168	1	1	1	1	1	1	0.987658	1	0.841447	1	1	0.977492	1	0.252659	0.901015	0.984758	1	1	1	1	0.179103	1	1	1	1	1	1
COG2813	0.993378	0.987188	1	1	1	1	1	0.158213	1		1	1	1		1	0.990884	1	1	1	1	1	1	1				1	1	1	1	1	1			0.75734		0.166761	1								1	1
COG0861	0.9977	1	1	1	1	1	1	1	1		1	0.98833	0.946036		1	1	1	1	0.98475	0.991857	1	1	1				0.965306	0.940734	1	1	1	1	1		1	1	0.115802	1	1	1		1	1	0.991639		1	0.983613
COG0331	0.985122	0.128204	1	0.649656	1	0.99781	1	1	1	1	1	0.999038	1	1	1	1	1	0.763435	1	1	1	1	1	1	1	1		0.44915	0.136987				0.990439		1	1	0.387535	0.989942	0.991596	0.666686		1	1	1	1	1	1	0.997882	1
COG0598	0.998596	0.192306	1	1	0.104421	1	0.218098	1	1	1	1	1	1	1	1	0.990884	1	1	1	1	1	1	1	1	1	1	0.985326	0.976212	1	1	1	1	0.406934		0.989932	1	1	0.99733	1	1		0.971815	1	0.98841		1	0.991121	1	1
COG2378	0.996953	0.294871	0.981137	0.992643	0.478098	0.219763	0.158404	0.6889	0.148912	0.807646	0.200717	1	1		1	1	1	0.984758	0.385649	0.801388	0.127282	0.111216	0.24331	0.123827	0.138327	0.449076	1	1	1	1	1	1	0.129806		1	0.111509	0.466494	0.348967	0.19373	1	0.635748	0.239634	0.149252	0.732826		0.426777	0.847366	1	0.41259
COG0243	0.979273	0.987188	0.399651	0.988425	0.986398	1	0.978351	0.21768	0.434102		0.127687	1	1	1	1	0.982145	1	1	1														0.585987		1	0.852052	0.128859	0.142671	0.969026	0.133867		1	1	1		0.957445	0.991796	0.278136
COG1741	0.992353	0.987188	0.15217	1	1	1	0.137766	1	0.892555			0.205935	0.718247	0.91649						0.993246	1	1	1	1	1	0.961555							1		0.993734	0.556501	0.985606	1	1	0.178535						1	1		0.989913
COG2951	1	1	1	0.990986	1	1	1	0.954296	0.955405		1	1	1	0.23881																			1		0.14837	1	1	0.994244	1	1						1	0.991796
COG0176	1	1	1	1	1	1	1	1	1	1	1	1	0.986801		1	1	1	1	1	1	1	1	1	1	1	1	1	1	1	1	0.996993	1	1		1	1	1	1	1	1		1	1	0.986087	1	1	1	1	1
COG0472	1	0.384614	1	1	1	1	1	0.336227	0.322199	1	1	1	1	1	1	1	1	1	1	1	1	0.206547	1	0.649004	0.936095	0.713221	1	1	1	1	1	1	1	1	1	0.275951	0.895175	0.994042	0.800631	0.536335	0.779478	0.153774	1	1	1	1	1	0.998102	0.977765
COG4239	1	1	1	1	1	1	1	1	1			1	1	0.896321																					1	1	1	1	1	1						1	1
COG1663	1	1	1	1	1	1	1	1	0.987655		0.981821	1	1	1										0.989798	1	1							0.896785		1	1	0.974702	0.988481	1	1		1	1	1	0.957222	1	0.991597
COG1408	1	1	1	1	0.994116	1	1			0.539164	0.937696			1	1	0.990884	0.962984	1	1	0.760879	1	1	1	1	0.990909	1							0.57854			0.96513	1	0.968735	1	1	0.786462	1	1	1	1			0.993399	0.121223
COG3594	0.118407			0.966668			0.978351					0.346224			1	1	0.971742	1	0.990112					0.134219	0.129393	0.116838			0.1124	0.508812		0.119669						0.995026
COG0130	1	0.987188	1	1	1	1	1	1	1	1	1	1	1	1	1	1	1	1	1	1	1	1	1	1	1	1	1	1	1	1	1	1	1	1	1	1	1	1	1	1	0.959593	0.997439	0.985082	0.99852	0.957222	1	1	0.988692	1
COG0202	0.998678	1	1	1	1	1	0.969367	1	1	1	1	1	0.998563	1	0.937528	0.988323	0.962112	0.970622	0.992369	0.983725	0.98414	0.968262	0.993939	1	1	1	1	1	0.986822	1	1	1	1	1	1	1	1	1	1	1	0.74109	1	1	1	1	1	1	0.990215	1
COG1294	1	0.910241	0.97207	1	1	1	1	0.952585	1		1	0.131083	1	1	0.984379	1	0.981051	1	1	1	1	1	1	1	1	1							0.258458		1	0.869108	1	0.99979	0.185335	1		1	1	1	1	0.935361	1
COG1629	0.627059	0.192306	0.304614	1	0.154701	0.201227	0.296954	1	0.719424		0.200569	1	1											1	0.481596	1							1		0.934036	0.993092	0.192613	1	1	0.994756		0.969475	1	0.1064		1	0.986857
COG0612	0.997988	1	1	1	0.991448	1	1	0.969716	1		0.981821	0.970378	1	0.981805	0.984379	0.987302	1	1	1	1	1	1	1	0.216619	0.984795	0.388692							1	1	0.307208		0.525208			0.898962		1	1	1		1	1	0.987941	1
COG3173	0.996221	1	0.133037	1	0.993721	1	1	0.19751				1	1	1	0.562569	0.990884	0.720161	0.96701	0.953124	1	0.846356	1	0.981819			0.195104	1	1	1	1	1	1				0.989627	1	1	1	1		0.110797					0.107325
COG0167	0.999264	1	0.981137	1	1	1	0.978351	1	1	1	1	1	0.566989	1	1	0.986117	1	1	1	1	1	1	1	1	1	1	1	1	1	1	1	1	1		1	0.990808	1	1	1	1	0.833054	1	1	1		1	0.991796	1	1
COG1045	1	1	1	1	0.996598	1	1	1	1	0.971276	1	0.608837	1	1	1	1	1	0.993958	1	1	1	1	1	1	0.148084	0.98077	0.14685			0.246155		0.105032	1		1	1	0.413996	1	0.991596	1	0.99632	1	1	0.997545		1	1	1	1
COG0474	0.953401			0.982476			0.978351			1				1	1	0.107707	1	1	1	1	1	0.11113	1	0.984332	1	0.525564	1	0.538889	0.287726	1	0.810093	1	0.342908		1	1	1	0.998387	1	1						1	0.990055	0.992318	0.5377
COG1276	0.275549	0.205127	0.17049	0.886627	0.709046	0.466484	0.297457								1	1	1	1	0.989475	1	0.254231	0.158882	1													1	1	1	0.991596	1						1	1
COG0196	1	1	1	1	1	1	1	1	1	1	1	1	1	1	1	1	1	0.73137	1	1	1	1	1	1	1	1	1	1	1	1	0.996127	1	1		1	0.993858	1	1	1	1	0.808004	1	1	1	1	1	1	0.997822	1
COG0790	0.843599	1	1	0.243329	0.104581	1	1	0.588316	0.79534	0.984129	0.273565	1	1	0.458231		0.107746				0.110562	0.636887	0.111216	0.802039	0.910045	0.665409	0.954854		0.242192					0.494656		1	0.866449	0.193488	0.912137	1	0.946278		0.391144	1	0.997551		1	1	1	0.501687
COG0502	0.994976	1	1	1	1	1	1	1	1	1	1	0.990658	1	1	1	1	1	1	1	1	1	1	1	0.938745	1	1							1		1	0.994185	1	1	0.983194	0.254536		1	1	1		1	1	1	1
COG0031	1	1	1	1	1	0.989011	1	0.911924	1	1	1	1	0.325654	1	1	1	1	0.99447	1	0.946962	1	1	1	1	1	0.98077	1	1	1	1	0.996361	1	1		0.307378	1	0.973482	1	1	1	0.942883	1	1	1		1	1	1	1
COG2269	1	1	1	1	1	1	1				1	0.990658	1																																	1	1
COG0523	1	1	1	1	0.981901	1	1	1	1	0.995824		1	1		1	1	0.981024	0.923536	1	1	1	0.111195	1		1			1	0.43595				0.605432		1	1	1	1	0.977757	1	1	0.979971				1	1		1
COG1816	0.976017	1	1	1	1	1	1	1	1	1		1	1																	0.122863			0.605432			0.991802	1	1	1	1						1	1	1	1
COG3802	0.960184			0.953055	0.922601							1	1																						1	0.252659
COG3520	0.823044	0.692305	0.189496	0.318687	0.296906	0.854848		0.296268	0.409902			0.713028	1											0.833852	0.277578								0.467271			1	0.437852	1	0.996895	0.967459		0.219537		0.222012		0.385845	0.148734
COG1052	1	1	1	1	1	0.963747	0.980388	1	0.984835	1	1	0.990658	1		1	0.143656	1	0.994266	0.99222	1	1	1	1	1	1	1							1		0.977764	0.12325	1	0.997738	1	1	0.878015	1	1	1		1	1	1	0.173363
COG0679	0.962077	1		0.990724	0.994289	0.970961	0.976269	0.976568	1	0.672611		1	1	1	1	1	1	0.994526	1	1	0.748089						0.983869	1	0.986998	1	0.996443	1	1		0.98914	0.9477	0.970258	1	1	0.748107	0.956846	0.997246	1	0.978297				0.997977	1
COG3250	0.998985						0.118671	0.158213	0.111578	0.678813	0.945313	1	1	1						0.687244		0.174771	0.121618	1	0.580061	0.155704	1	1	0.124784	1	0.262112	0.165242				0.994185	1	1	1	0.388563	0.886885					0.12138	0.976127		0.925762
COG1048	0.998146	0.102563	1	0.988811	1	1	1	0.976684		1		1	1	1	1	1	1	1	1	1	1	1	1	1	1	0.975129	0.973429	1	1	1	0.983027	0.103419	0.961592		1	1	1	1	1	1	0.770162					0.978673	0.543795	1	1
COG0470	0.505777	1	0.981108	1	1	1	1	1	1		0.365203	1	1	1	1	0.991069	0.131961	1	1	1	0.270446	1	0.389469	0.989796	0.991872	0.97218	1	0.979155	1	1	1	1	0.92683		1	1	0.985606	0.995529	1	1		1	1	1	1	1	1	1	1
COG0016	1	1	1	1	0.994493	0.919601	1	1	1	1	1	1	1	1	1	1	1	1	0.999424	1	1	1	1	1	1	1	1	1	1	1	1	1	1	1	1	1	1	1	1	1	0.882534	1	1	1	1	1	1	1	1
COG2962	0.978338	1	1	0.943172	1	1	0.980388	1	1		1	1	1		1	1	1	0.999878	0.996825	1	1	0.98413	1					0.173402	0.510219		0.395864				0.947117	1	1	0.997944	1	0.836921						1	1
COG0208	1	1	1	1	1	1	1	1	1		1	1	1		0.109439	1	0.98105	0.168145	0.138646	1	1	1	1	1				1	1	1	1	1	1		1	1	0.901326	0.25459	1	1		1	1	1	1	1	0.991095	0.999252	1
COG2819	0.998238			1	0.982241	0.821476	1	0.941157							1	0.990884	0.282383	0.947817	1	1	1	1	1		0.110625								0.929558						0.555843	0.994854	0.715374	0.966655		0.329025
COG1391	1	1	1	0.987894	1	0.950193	1	1	1		1	1	1														1	1	1	1	0.995069	1	0.983684		1	1	1	1	1	1						1	1
COG4607	0.995684				0.968863	1					1	0.987473	0.983334	1	0.968753	1	0.491012	1	1	1	1	0.428677	1												0.986155							0.997596	1	0.995466				0.985638	1
COG3782	0.387596	1	0.962253	1	0.993546	1	0.862731																													1	1	0.944302	1	0.986782
COG1466	1	1	1	1	1	1	1	1	1	0.966709	1	1	1	1	1	1	1	0.987288	1	1	0.98414	1	1	1	1	0.975654	1	1	1	1	1	1	1	1	1	1	1	1	1	1	1	1	1	1	1	1	1	1	0.203911
COG0492	0.996737	1	1	1	0.983872	1	1	1	1	0.984129	1	1	0.116849	0.981805	0.968753	0.509203	0.950025	1	1	0.924523	0.635035	1	1	1	1	1	0.327155	1	0.1124	1	0.988941	1	0.992736	1	0.109882	0.855194	0.836758	0.976489	1	1	1	0.868323	1	1	1	1	0.991602	1	1
COG0039	1	1	1	0.989892	1	0.991829	1	1	1	1	0.981821	1	1	1	1	1	1	1	1	1	1	1	1	1	1	1	1	1	1	0.982455	0.991203	1	1	1	1	0.977893	1	1	0.983194	1	1	1	1	1	1	1	1	0.997057	1
COG0010	1		1	0.707304	1			1	1			1	1	0.274744	1	1	1	1	1	1	1	1	1		0.258104	0.15506							0.494656		1	1	0.987352	1	0.38744	1						1	1	0.998396
COG1234	0.994288	0.307691	0.531224	0.9853	0.292262				0.953489	0.904208					1	0.946411	1	0.98925	1	1	1	1	1	1	1	1							1	1							0.95775				1	1	0.991796	1	1
COG0463	0.812216	0.410255		0.228094	0.204498	0.531495	1	1	0.18619	0.195117	1	1	1	0.587116	1	1	1	1	0.99222	0.850899	0.555672	0.254212	0.676731	0.14456	0.222054	0.233467	0.146375	1	0.162291	0.19338	0.172398	0.224434	0.387609		0.890994	0.96512	1	1	0.922781	1	0.190778	0.101829	0.223879	0.286337		0.122182	0.107351	1	0.987019
COG0008	1	1	1	1	0.994156	1	1	1	0.962966	1	1	0.917157	1	1	1	1	1	1	1	1	1	1	0.993939	1	1	1	1	1	0.552935	1	1	1	0.604205	1	1	1	1	0.868792	1	1	0.829965	1	1	0.988977	1	1	0.98234	0.99772	1
COG1995	1	1	1	1	1	1	1	1	0.987655	0.804308		1	1	1	0.73574	1	0.528984							1	1	0.586109							1		1	1	1	1	1	1		1	1	1		0.304694	0.297678		0.959193
COG0175	1	1	1	1	1	1	1	1	1	1		1	0.974997	0.805533	1	1	1	0.168317	1	0.993246	1	1	1	1	0.119961	1		0.173431					0.598514		0.91744	1	0.103073	0.998504	1	0.142824		0.339184	0.343282	0.111467		1	1	0.152181	0.112054
COG0668	1	1	1	1	1	1	0.946876	1	1	1		0.112353	1	1	1	1	1	1	0.992369	1	1	1	1	1	0.165991	1	1	1	1	1	1	1	1	1	0.165333	0.961394	0.986735	1	1	0.995555	0.756736	1	1	1		0.964478	1	0.998768	1
COG4395	0.966909	0.97436	1	1	1	1	1	1	1			1	1																				0.969892		1	0.990787	1	0.998068	1	1	0.935084								0.306605
COG2609	1	1	1	1	1	0.994899	0.978351	1	1		1																						1			1	1	1	1	0.334705						1	1
COG3451	0.313978					0.14745				0.196938	0.109369	0.102978	0.719386							0.669608	0.127282	0.127105		0.496792	0.231666	0.523214	0.163014	0.435024	0.363308		0.161694	0.328451	0.855944		1	0.111506	0.283943		0.404458	0.321234		0.332546		0.225901		0.101788	0.123865	0.34224	0.1426
COG0729	0.997436	1	0.969992	1	1	0.988652	1	0.971258	1		1	1	1											1	1	0.970003							1		0.982238	1	1	0.99401	1	0.995555						1	1
COG0517	1	1	0.981108	1	1	1	1	1	1	0.130944	1	1	1	1	1	1	1	0.993583	1	1	1	1	1	0.340717	0.110525	0.312306						0.975272	1		1	1	1	0.844625	0.991596	1	0.673226	0.993778	1	1	1	1	1	0.99426	1
COG0653	0.997563	1	1	1	1	0.993933	1	1	1	0.446366	1	1	1	0.947161	1	1	1	1	1	1	0.652886	1	1	1	1	1	0.957529	0.94827	1	1	1	1	1	1	0.993911	1	1	1	0.983194	1	0.147818	0.978405	1	1	1	1	0.983154	0.262438	1
COG0752	1	1	1	1	1		0.980388	1	1		1	1	1		1	1	1	1	1														1		1	1	1	1	1	1		1	1	1		1	1	1
COG2988	1		1	1	1	0.95844		1	1																								1			0.953681	1	1	1	0.147157						1	1
COG3315	0.999194	1	1	1	0.994343	1	1			0.19642	1					0.990884	0.470549	0.976172	0.681746	1	0.898322	0.111216	0.982505	1												1	0.349752	1	1	1								0.135104	0.296335
COG3547	0.277401	0.115383	0.209353	0.189035				0.373703	0.111572	0.392676		0.102988	0.567892							0.847658	0.174965	0.238145	0.109428	0.36102	0.239908	0.550251		0.277127	0.149882		0.115005		0.469658			0.42213	0.14149	0.616784	0.32856	0.437756						0.203812	0.538168		0.131388
COG0188	0.998748	1	1	1	1	1	1	0.941157	1	1	0.96364	1	0.991663	1	1	0.973913	1	1	1	1	0.98414	1	1	1	1	0.94763	0.967744	1	1	1	1	1	1	1	0.989435	1	1	1	1	1	1	1	1	0.998712	1	1	1	0.993476	0.999636
COG2021	1	1	0.962255	0.91453	1	0.984793	1				0.981821	0.102993	0.534569	1	0.109439					1	1	0.285776	1										1			0.58291	1	1	0.168471	1
COG1075	0.984008	0.192306	0.132911	0.113782	1	0.218846	0.831241	0.980396	0.987655		0.882588	0.121678	0.225397	1	1	1	1	0.92055	0.991952	0.124492	0.31768	0.317531	0.985299		0.157172		1	1	1	0.894732	0.996361	1				1	1	1	1	0.867815			0.522386		1				1
COG2844	0.990708	1	1	1	0.994414	1	1	1	0.987655		0.981821	1	1														1	0.98276	1	1	0.993476	1	1		1	1	1	0.998665	0.90778	1		0.995445	1	0.990461		0.984861	1	1	1
COG1398	1	0.358973	1	0.98426	1	1	1	1	0.984835																								1			0.993858	1	1	0.353856	1
COG3781	0.993827	1	1	1	0.986715	1	1						1								0.968236	0.66693	1										0.96622			0.869108	0.809951	0.994442	1	1						1	1
COG0158	1	1	1	1	1	1	1	0.980396	0.931554		0.981821																						1		1	0.991802	1	1	1	1		1	1	1		1	1
COG1752	0.999063	1	0.133125	1	1	1	1	1	1		0.97142	1	1		1	1	1	1	1	1	1	1	1	1	1	0.933098							0.406934		0.986026	0.252115	0.927407	1	1	1						1	1	0.997685	1
COG0341	1	1	1	1	1	0.989274	1	1	1	1	1	1	1	1	1	0.989189	1	1	1	1	1	1	1	1	1	1							1	1	1	0.992508	1	1	1	1	0.658639	1	1	1	0.957222	1	1		1
COG0308	0.986521	1	1	0.983163	1	1	1	1	1		1	1	1											0.983202	1		1	0.173578	0.987658	1	0.99395	1	0.991768		1	0.990793	1	1	1	1						1	1	0.996642	1
COG0606	0.362776	0.94871	0.476537	0.234848	0.12634	0.92324	0.197981	0.89603	0.900707	1	0.127687	0.967472	0.918957	0.981805										0.962534	0.980232	0.250908	1	1	1	0.842061	1	1	0.360211	1	0.172157	0.878736	0.855758	0.98378	0.286421	0.357302	0.912481	1	1	0.990716		0.919725	1	0.997521	1
COG1131	0.905331	1	1	1	1	0.971176	0.8095	0.954403	1	0.899736		0.990658	0.991663	1	0.109439	0.990884	0.584498	0.626391	1	1	0.302151	0.111216	1	1	0.119872	0.903897	0.372674	0.81448	0.573921	0.316546	0.439263	0.10342	0.157233	1	0.4664	1	0.920755	1	1	1	0.672488					1	1	0.184233	0.121497
COG0457	1	1	0.133057	0.98047	0.947747	1	0.197866	0.980396	1	1	0.273787	0.102995	0.983334	0.981805	1	0.991069	1	1	1	0.210357	0.572976	0.66693	1	0.175285	0.522429	1	0.983869	1	0.984604	1	0.957394	0.117914	0.985504	1	1	0.123072	1	0.999078	0.261191	0.102615	0.71604	1	1	0.996882	1	1	0.963722	0.169427	0.730168
COG2208	1	1	1	0.989979	1	1	1			1					1	1	1	1	0.991952	1	1	1	1	0.868421									1												1			0.997241	1
COG2263	0.518705	0.97436	0.928978	1	0.989669	1	1					0.140464																																		0.101766
COG1171	1	1	0.981137	1	0.165751	1	1	1	0.851677	1	0.675746	1	0.983334	1	1	0.991069	1	1	0.370844	1	0.366021	0.682823	1				1	1	1	1	1	1	1		0.879483	1	1	0.101857	1	0.994573	0.939387	1	1	1		1	1	0.548076	1
COG2199	0.92333	0.923063	0.266599	0.144338	1	0.316365	0.860433	0.21768	0.186146	0.280188		0.971961	0.258581		0.926713	0.831201	1	0.89562	0.972966	1	0.95238	1	1	1	0.147895	1	0.647293		0.952387			0.973997	0.368299	1	0.317364	1	0.987352	1	0.984283	0.307915	0.936057	0.994042	1	0.995316		0.978673	0.989359	0.95859	1
COG0542	0.995309	1	0.992183	1	1	0.927907	1	1	1	1	1	0.987473	1	1	1	0.991069	1	1	1	1	1	1	1	0.216897	1	1	1	1	1	1	1	1	1	1	0.968205	0.975663	0.437852	0.963825	0.931742	0.276728	0.231401	0.998871	1	0.996324	1	1	1	0.996793	1
COG4605	1				0.967578	1					1	1	0.991663	1	0.968753	0.988627	0.491012	1	1	1	1	0.428677	1												0.982934							0.997897	1	0.994834				1	0.983809
COG3327	0.998189	1	1	0.982388	0.842181	0.964921																											0.936106					1									0.593068
COG1518	0.137437	0.205127	0.457341			0.37277	0.90402			0.164175	0.309917			0.385211										0.527925	0.24958		0.146687	0.156069	0.399466	0.140621	0.248078	0.433524									0.128112	0.158313		0.822853		0.509926		0.760721
COG2197	0.315119	1	1	0.692747	1	1	1	0.297091	1	1	1	1	1		0.874952	1	1	1	1	1	0.398084	0.238323	0.831651	0.989796	0.988144	0.466322	0.71489	0.173109	0.137416	1	0.421741	0.507838	1		1	0.991802	1	1	0.210629	0.599541	0.949744					1	0.31431	0.98923	0.990099
COG5006	1	1	1	1	0.718499	1	1	0.960793																					0.935124		0.985764		0.599226				1									1	1
COG2321	1	1	1	0.991602	0.994624	1	1	0.971258			1	1	0.943989																				1		0.981554	0.856979	0.987352		0.951137	1						1	1
COG1071	0.998764	0.333332		1	0.992022	0.974791		1	1			1	1	1	0.734413	0.98771	1	1	1	1	0.830061	1	1					0.980546					0.913862		1	1	0.987352	1	1	1					1			1	1
COG0223	0.8074	1	1	0.875397	0.225988	0.546289	0.336684	1	0.985513	1	1	1	1	1	1	1	1	1	1	1	1	0.87408	1	0.929949	0.129618	1	1	1	1	1	1	1	0.397722	1	0.995594	1	1	0.998547	1	1	0.635918	0.187944	0.119401	0.148615	1	1	0.953995	1	1
COG2431	0.960269	1	0.981137	0.974486	0.990906	0.969197	1	0.965198	1		0.927281													1	1	1																				1	1		0.989929
COG3156	0.997699	1	0.953057	0.991041	1	1	1	1	1				0.108504																0.212593							1	0.551612	1	1	0.646253						0.953332
COG1187	0.998544	1	1	1	1	1	1	1	0.975352	1	0.96364	0.18717	0.991663	1	1	1	1	0.984188	1	1	1	1	1	0.921596	0.987872	0.853369	1	1	1	1	1	1	1	1	0.995129	0.263577	1	0.988604	0.723684	1	0.971583	1	1	1	1	1	1	0.280012	1
COG3645	0.56237			0.182322				0.19735		0.46934								0.201119	0.238667					0.123558	0.398842	0.136433					0.472971					0.158359	0.102917									0.326926	0.214569
COG1672	0.419226		0.323714		0.138017		0.217605	0.118616	0.17347	0.402812	0.58186			0.294303					0.138665		0.848141	0.730523	1	0.986787	0.777286	0.389896			0.447653	0.123039	0.960238											0.960203	0.970145	0.953157
COG1034	1	1	1	1	1	0.98851	1	1	1			1	1	1																			1		1	1	1	1	1	1		1	1	1		1	1
COG2352	0.998999	0.987188	1	1	1	0.975776	1	1	1				0.400579														0.211226	1	0.984602	0.982455	0.982444	1	1			1	1	0.993824	0.991596	1						1	1
COG1853	0.988245	1	0.943406	0.121496	0.159495	0.957579	0.118309			1		1	0.158497	0.551919	1	0.458193	0.131961	0.975934	0.989608	0.980047	0.98414	0.98413	1	1	1	1							0.501365		0.813418	1	0.141796	1	0.707355	1	0.660343					1	0.976857	0.986948	0.982186
COG1876	0.8445	0.205127	0.170816	0.599614	0.727216	0.857077	0.375148	0.980396	1		1			0.951133	0.109439	0.991069	1	0.992925	0.984268	0.919308	0.254231	1	0.897498					1						1		0.912648	0.904744	0.996425	0.987574	0.75043								0.839288	1
COG0596	1	1	0.15217	1	1	1	0.947049	1	1	1	1	1	0.970246		0.42227	0.991069	0.188462	1	0.238918	1	0.830061	0.333408	1		0.296365	0.775178	1	0.98276	0.986884	1	0.416227	1	1		0.991544	1	0.441783	1	0.117831	0.982208		1	1	1		0.447279	1	1	0.87452
COG2401	0.127293				0.121331
COG1105	0.998779			0.166649	1		0.158404	1	1	1	1				1	1	1	1	1	1	1	1	1											1		0.89663	0.103073	0.998994	0.261003	0.129351	0.861205					1	0.140455	1	0.813741
COG0613	0.995244	1	0.981137	1	1	1	1	1	1		0.164197										0.509469	0.190659	0.188539		0.390319	0.98077	1	1	1	1	1	1	1			1	1	1	1	1						1	1	1	0.990099
COG4313	0.166132			0.75947	0.924969		0.656227																										0.850868			0.117404	0.589977	0.206364	0.522575
COG2842	0.256968	0.179486	0.171104	0.266081	0.110192		0.138497	0.138409	0.347863		0.109438	0.102986	0.225483												0.101792	0.272952									0.423829	0.170298	0.115977	0.150338	0.294894	0.12049		0.997448	0.985082	0.987101			0.140219
COG0761	1	1	1	1	1	1	1	1	1	1	1	1	1	1	1	1	1	0.994309	1	0.978206	1	1	0.993939	1	1	1	1	0.98276	1	1	1	0.120068	1		1	0.988855	1	1	1	1	0.786829	1	1	1	1	1	1	1
COG5527	0.144399	0.115383	0.15217	0.106195	0.14915	0.109639	0.138278	0.216575	0.136214												0.238631	0.682823	0.412962	0.103064	0.138655	0.136554					0.233809		0.116184			1	1	1	1	0.12492						0.163025	0.173537		0.142574
COG0673	0.200441	0.192306	0.86825				0.197168	1	0.962966	0.69446	0.96364	1	1	1	1	0.134761	1	0.114128	0.992368	0.665257	1	1	0.89868	1	1	1	1	0.931085	1	1	1	0.985304	1		0.973107	1	1	0.991132	1	1	0.913755	0.99428	1	1		0.978673	1	1	0.377979
COG3617	0.374673				0.371858	0.368522	0.118671	0.138409	0.124074					0.128177		0.116782					0.111368	0.127105			0.110685	0.254125	0.129953	0.225343		0.10546	0.1871	0.134867			0.917406	0.176015		0.231796									0.198381	0.729866
COG2264	1	1	1	1	1	1	1	1	1	1	0.981821	1	1	1	1	1	1	1	1	1	1	1	1	1	1	1							0.605432		1	1	1	1	1	1	1	1	1	1		0.981519	1	0.995887	1
COG0500	1	0.102563	0.266599	0.989046	1	1	1	0.277224	1	0.19642	1	0.224858	1	0.183677	0.984379	1	1	1	1	0.852753	1	0.190659	1	1	1	1				0.964929			1		0.919649	1	0.928622	0.98917	1	0.557922		0.291865	0.104476	0.156697	1	0.928487	1	0.993889	1
COG0189	1	0.141024	1	1	0.994219	1	0.316344	1	1		1	1	1		0.953107	1	1	1	1	1	0.777797	0.968262	1	0.989796		1							1		0.61803	0.78422	0.944433	0.999584	0.983194	0.142816		0.988211	1	0.975529		1	1
COG2937	0.998961	1	1	1	1	1	1	1	1		1																																			1	1
COG0329	1	1	1	1	1	1	1	1	1	1	1	1	1	0.971761	0.281468	1	1	1	0.42357	1	1	0.98413	1	1	1	0.932443	1	0.94825	1	0.10546	1	1	0.406934		1	0.994185	1	0.991601	0.631594	1	0.888799	1	1	1	1	1	1	1	1
COG0324	1	1	0.962255	1	1	1	0.980388	1	1	1	1	1	0.991663	1	1	1	1	1	1	0.991857	1	1	1	1	1	1	1	0.924612	1	0.982455	1	1	1	0.9823	1	1	1	1	0.991596	1	0.759283	1	1	1	1	1	1	0.993567	1
COG0477	0.995565	0.256409	0.209236	0.287938	0.599862	1	0.980388	1	0.987655	0.114151	0.619661	1	0.894518	1	1	1	0.98105	0.130447	1	0.117516	0.206796	0.111195	0.225086	1	0.990909	0.15506	1	1	0.597545	1	0.975866	0.654131	0.400268	0.785952	0.704393	0.176141	0.128392	0.996255	0.151629	0.995555		0.923752	1	0.104345	1	0.976126	1	1	0.860363
COG0181	1	1	1	1	1	1	1	1	1	1	1	1	1	1	1	0.991069	1	1	0.992118	1	1	1	1										1		1	1	1	0.966446	0.991596	1		1	1	1	1	1	1	1	1
COG0369	0.996743	1	1	1	0.993081	1	0.978351	1	1	0.950162		1	1	0.972528	1	1	1	0.966761	1	1	1	1	1	1	1	0.942255							0.917246		0.985651	0.562844	0.128392	0.990269		0.995555	0.951026				1	1	1	1	1
COG2084	0.985592	1	1	1	1	1	1	0.980396	0.987655	0.442566	1	0.505763	1	1	1	1	1	1	0.979691	0.217034	1	1	1										0.489287		0.127845	0.57463	0.102688	1	1	0.428729	0.496671					0.282798	0.35509	0.884821
COG1598	0.487048			0.128838	0.563683		0.118811			0.41111	0.70911			0.128149					0.184494	0.875097			0.13987	0.154822	0.120146		0.425151	0.259929		0.17543	0.337478		0.273403				0.11582		0.353856			0.25346		0.275227		0.83032	0.575266	0.197683	0.152905
COG4606	1				0.969529	1					1	1	0.980196	1	0.968753	1	0.491012	1	1	0.992703	1	0.428677	1												0.983745							0.980654	1	0.950322				1	1
COG3496	0.226776	0.358973	1	0.994943	0.982445			0.940393	0.987655			1	0.917625																							0.575268	0.666935		0.185335							0.303792
COG0013	1	1	1	1	0.994311	1	0.980388	1	0.985728	1	0.981821	1	0.983334	1	1	0.368318	1	1	1	1	1	1	1	1	0.988983	1	1	1	0.986998	1	0.991721	1	0.992159	1	1	1	1	1	1	1	0.878394	1	1	1	1	1	1	0.93019	1
COG3396	0.968588	0.692305		0.935504	0.839533	0.982455																											0.993008			1	1	1	1	1							0.593068
COG0119	0.999184	1	0.746441	1	1	0.96601	1	0.980396	1	0.991678		1	1	1	1	1	1	1	1	1	1	1	1	1	1	1	1	1	1	1	1	1	1		1	1	0.986735	1	1	1	1	1	1	0.962449		0.978673	1	0.847766	1
COG0264	1	1	1	1	1	1	0.965836	1	0.987655	1	1	1	1	1	1	1	1	1	1	0.992718	1	1	1	1	1	1	1	1	1	1	1	1	1	1	1	1	1	1	0.986969	1	1	1	1	1	0.990383	1	1	1	1
COG0190	1	1	1	1	1	1	1	1	1	1	1	1	1	1	1	0.991069	1	1	0.991823	1	1	1	1	1	1	1	1	1	1	1	1	1	1	1	1	1	1	1	1	0.899267	1	1	1	1	1	1	1	1	1
COG0810	0.981324	1	0.974836	1	0.9871	0.985865	1	0.848389	1	1	0.973607	1	0.98816	1		0.107746				0.665931	0.127282		0.103332	1	1	1				0.228191			0.991322		0.240453	0.777032	1	0.998412	1	1	0.256266	0.991349	1	0.653945		1	1		0.27426
COG0249	1	1	1	1	0.99416	1	1	1	0.971137	0.163766	1	1	1	1	1	1	1	1	1	1	1	1	1	0.227428	0.987646	1							0.970725	1	1	0.988416	1	0.995541	1	1	1	0.735939			1	0.97275	0.967323	0.981798	1
COG0024	1	1	1	1	1	1	0.960785	1	1	1	1	1	0.991663	1	0.937528	0.988323	0.981458	0.97284	0.992118	1	0.206796	1	1	1	1	0.961555	1	1	1	1	0.986867	1	1	1	1	1	1	1	1	1	0.821905	1	1	1	1	1	1	0.982445	1
COG3667	1	0.179486	0.361444	0.990969	0.70438	1	0.907355	0.356764																									0.992158													0.22429	0.571432
COG3591	0.993709	0.807687		0.98589			1								1	0.990884	1	0.988161	1		0.587835	0.508555		1	1	1		0.86423		0.475096							0.362481	1		1						0.977217	0.985301
COG5492	0.129146			0.227234	0.659713	0.164583		0.736107	0.780134	0.19691					0.109439	0.260665			0.115034	0.848811	0.111368	0.28599	0.620736	0.17548	0.911161	0.194584	0.179348	0.138825	0.162455	0.175791	0.154592	0.28519	0.387527													0.183368	0.239555		0.181509
COG4974	0.244624	0.115383	0.132515	1	1	1	1	1	0.111488	0.16382	0.346548	1	1	1	1	1	1	1	1	1	0.174754	0.508555	1	0.640629	0.101791	0.637824	0.260397	0.121458	0.925936	0.651913	0.154637	0.14929	1		1	0.854262	1	0.596481	0.176909	0.272288	1	0.294379		0.200843	1	1	1	1	0.805472
COG1049	1	1	1	1	0.99143	1	1	1	1			1	1																				1			1	1		0.99694	1		1	1	1		0.984861	1
COG0611	1	1	1	0.983826	1	1	1	1	1		1			1	1	1	1	0.994472	1					0.989798	1	1							1			0.9727	1	1	1	1		1	1	1		1	1
COG1067	0.992869	1	0.981137	1	1	0.978279	0.960785	1	1		0.981821																																			1	0.981464	1	1
COG2175	0.990729	1	1	0.158879	0.314057		1	0.677099				0.103004	0.192062																				0.605432			1	1	1	0.968718	0.995555						0.673697	1
COG3938	0.946031			0.280665								1	0.217068							1	1	1	1												1	1	1	1	0.955852	1								1	1
COG2025	1	0.987188	1	1	1	1	1	0.856425	1	1		1	0.991663		0.984379	0.973215	1	0.997911	1	1	1	1	1	1	1	1							0.884744		1	1	1	1	0.874202	1	1					0.859271	0.72828	1	1
COG1054	0.998757	1	1	1	1	1	1					0.993004	1		1	1	1	1	1	1	1	1	1										1		1	1	1	1	1	1					1	1	1
COG4973	1	1	1	1	1	1	1	1	1		1																						1		0.951131	1	1	1	1	1						1	1
COG0300	0.988317	0.115383	1	0.601976	1	1	0.197047	1	0.11166	1	0.96364	1	0.100169	1	0.984379	1	0.981493	1	0.84443	1	1	0.127105	1	1	1	1	1			1	0.204701	0.935929	1			0.867006	0.925464	0.99254	1	0.754805	0.127118					0.303792	0.214661	0.995559	0.979063
COG0834	0.93466	1		1	0.994166	1	1	0.976568	1	1	1	0.960944	1		0.593819	0.968973	0.453093	1	1	0.988789	1	1	1	1	1	1	1	0.965511	0.986847	1	1	0.680359	1		0.314626	1	0.987352	0.997192	1	0.973726	0.837649	0.994604	1	0.997048	1	1	1	0.722197	1
COG0550	0.997759	1	1	1	1	0.14745	0.976269	1	1	0.998193	0.914388	0.993104	1	1	1	1	1	1	0.991952	0.989789	1	1	0.99097	0.103064	0.101569	0.11695	0.163014	0.470056	0.350871	1	0.548925	0.255337	1	1	1	1	1	1	1	1	0.890394	0.997483	1	1	1	0.979997	0.985601	0.104654	1
COG2040	1	0.153845	1	0.923163	0.951131	0.240843	0.335507	1	0.985105			0.999007	0.983334		1	0.990884	1	1	1		0.397138		0.29196	0.974511			0.357427										0.936983			0.809954	0.542404					1	0.991796
COG0346	1	0.102563	0.962255	0.151288	0.275543	1	0.178025	0.138188	0.310041	0.131206	1	1	0.802793	0.658786	0.687557	0.990884	1	0.979215	0.933285	0.953373	0.968236	0.317771	1	1	1	0.605889	1	1	0.915612	0.140621	0.425582	1	1		0.994833	0.258567	0.167404	1	0.530902	0.116	0.126994	0.657717	0.283581	0.729005		1	0.989686	0.629002	0.212284
COG2375	0.998528				0.955764		1	0.960793	1			1	0.325411																				0.585987			0.862325	1	0.988307	0.991596	0.98651						0.121365	1
COG4261	0.564185	0.410255		0.151986	0.264937		1				0.98958															0.745117										1	1			1
COG0204	0.991139	1	1	0.151986	1	1	1	0.197849	1	0.978844	0.857388	1	1	1	0.968753	1	1	1	1	1	0.968236	1	1	1	1	1	1	1	1	1	1	1	0.998458	1	1	1	0.103073	0.99816	0.991596	1	1	0.991874	1	0.990798	1	1	0.991602	0.986265	1
COG0115	1	1	0.956984	1	1	1	1	1	1	1	0.890871	1	0.575331	0.421335	1	1	0.98105	0.994565	1	0.990765	1	1	1	1	1	1	0.687929	1	0.400193	1	0.147211	1	0.993008		0.938818	1	0.128392	1	1	0.717278	0.941332	0.986319	1	1		0.264227	1	1	1
COG1181	1	1	1	1	1	1	1	1	0.987655	1	1	1	1	0.981805	1	1	1	1	1	1	1	1	1	1	1	1	1	1	1	0.861945	1	1	1	0.417811	1	1	0.205797	1	0.983194	1	0.794905	1	1	1		1	1	1	1
COG0495	0.997239	1	1	0.990041	1	0.982165	1	1	1	1	1	1	1	0.966476	1	1	1	1	1	1	1	1	1	1	0.941653	1	0.895687	1	1	1	1	1	0.98555	1	1	1	1	0.993463	1	1	0.969442	1	1	1	1	1	1	0.993073	0.98724
COG1535	0.986349			1	0.977274			1	0.93831			0.994525	1		0.484436	1	1	1	1	1	1	1	1												0.95151		0.349752		0.496949	1						1	0.991796
COG0730	0.973132	0.987188	1	1	1	1	1	0.91765	1	0.442566	1	1	0.991663		1	0.92206	1	0.993966	1	1	0.950885	1	1				0.983869	1	0.149933		0.890624	1	0.993235		0.25278	0.993243	0.713903	1	0.991596	0.995555	0.642932	1	1	0.977227		1	0.132075	1	1
COG1729	0.999106	1	0.837224	1	0.993838	1	1	0.980396	1			1	1	1								0.127105		1	1	1							1	1	0.924323	1	1	1	1	0.989514		0.956086	1	1		1	0.991796	0.995496
COG0315	1	1	1	1	1	1	1	1	1	1	1	1	0.991663		1	1	1	1	1	1	1	1	1										1		1	1	1	0.965211	0.966397	1	1	1	1	1		1	1	0.996979	1
COG2354	1	1	1	0.991173	0.997232	1	1	0.892036	0.906816																										0.889847											1	1
COG0275	0.761065	1	1	1	1	1	1	1	1	1	1	1	1	1	1	1	1	1	0.984452	1	1	1	1	1	1	1	1	0.965522	1	1	1	1	0.998239	1	0.995234	0.989757	1	1	0.991596	1	0.953006	1	1	1	1	1	1	1	1
COG3485	1	0.192306	0.113911	1	1	0.1469	1					1	1																						0.388991	0.310537	0.804909	0.998697	1	1
COG2515	1	1	1	1	1	0.982455	1	1	1											0.993246	0.98414	1	1										0.605432			1	1	0.997295	0.988215	1	1	1	0.985082	0.987237		0.968376	1
COG0294	0.987766	1	1	1	0.994072	0.973684	1	1	0.111488		1	0.986076	1	1	1	1	1	1	1	1	1	1	1	1	0.138857	1	1	1	1		1	0.59868	0.116184		0.931052	1	0.102936	1	1	1		0.989631	1	1	1	0.101788	0.198213	1	1
COG3188	0.3179	0.94871	0.114089	0.723476	0.131911	0.146061	0.827748	0.574959	0.11166				1																				0.971974			0.111453	1	0.788867	0.876738	0.107104						0.993742	0.970719
COG1028	0.105683	0.128204	0.209353	1	0.994479	0.427918	0.835164	1	1	1	1	0.987473	0.325355	1	1	0.15275	1	1	0.138766	1	0.366021	0.142994	1	0.948938	0.416979	1	0.326548	0.364287	1	0.333348	1	1	0.374636		0.726668	1	1	0.969711	0.988533	0.751376	0.147157	0.60182	1	1	1	1	1	1	1
COG3555	1	1	1	1	0.994139	1	1																										1		0.992125	0.988372	0.987352	0.992869	0.990404	0.147284
COG3570	0.457927	0.692305										1	1																							0.993092	1		0.957988							0.945585	0.181841
COG0142	1	1	1	1	1	1	1	1	1	1	1	1	1	1	1	1	1	1	1	1	1	1	1	0.257449	1	1	1	1	1	1	1	1	1	1	1	0.990114	1	0.190993	1	0.953894	0.864285	1	1	1	0.990383	1	1	1	0.989218
COG1235	0.977716		0.114089	0.984404	0.994487		1			1		1	1	1	0.984379	0.986715	0.131961	1	1	1	0.981136	1	1	1	1	0.273275								1	1	1	1	0.997811	0.905288	1	0.993577				1	1	1	1	1
COG2607	0.421819	1	1	1	1	1	1			1		1	1																				1		1	1	0.878836	1	1	1	1	1	1	1
COG0623	1	1	1	1	1	1	1				1	1	1	1	1	1	1	1	1	1	1	1	1	1	1	1							1		0.977611		1	1		0.958753		1	1	1	1	1	1
COG1414	0.566	1	1	1	1	1	0.157617				0.182456	1	0.983334		1	1	1	0.987163	1	0.129868	0.429721	1	1				0.129953	0.694584	1	0.982455	0.990979	1	1		0.9883	0.990862	1	0.151614	1	0.982647	0.815519	0.769761		0.534271		0.224021	1	1
COG0548	1	1	1	1	1	1	1	1	1	1		1	1	1	1	1	1	0.995865	1	1	1	1	1	1	1	1	1	1	1	1	1	1	1		1	0.85521	0.873598	0.998739	1	1	0.983021	1	1	1		1	0.991796	1
COG0061	1	1	1	1	1	1	1	1	1	1	1	1	1	1	1	0.991069	1	1	1	1	1	1	1	1	1	1	1	1	1	1	1	1	0.993243	1	1	1	1	1	1	1	0.958483	1	1	1		0.978673	1	1	1
COG1090	1		1	0.987743	0.991914	1		1	1		1			1	1	1	1	1	1	1	1	0.952402	1	1		0.98077										0.993092	1									1	1
COG0037	0.998369	1	1	1	1	1	1	1	1	0.910115	0.981821	1	1	1	1	0.990884	1	1	0.992369	0.981692	1	1	0.993939	1	0.129196	1		1	1	1	1	1	1	1	0.95954	1	1	0.998732	0.991596	1	0.874439	0.126686	1	0.927072	1	0.977789	1	0.99213	1
COG0501	0.568266	1	1	1	1	1	1	1	1		1	1	1		0.610168	1	0.98105	1	0.208277	0.944408	1	0.158882	0.993939	0.989796	0.973277	0.136358	0.983869	1	0.986847	1	0.9772	0.299866	0.598928		0.127441	1	1	1	1	1		0.993402	0.985082	1		0.983594	1
COG2373	0.721089		0.304201	0.14427	0.148933	0.202208	0.157617	0.921508	1	0.162496	1	0.990658	1	0.997793										0.88208	0.806169	1							0.109337		0.375689	0.997523	1	0.101836	1	0.970438		0.978946				0.858397	1
COG1767	1	0.128204		0.606364	0.957576	0.997069					1																									1	1	0.814674	1	0.968217						1	0.991796
COG1126	1	1		1	0.967438	0.982455	1	1	1	0.856066	1	1	1	0.96365	1	1	1	0.994374	0.989608	1	1	1	1				0.212296	1	0.925644	1	1	1	0.406934		0.989371	0.340092	0.322982	1	0.623149	0.995554	0.991797	1	1	0.998628	1	1	1	0.693981	0.977754
COG1117	1	1	1	1	1	1	1	1	1	1		1	1	1	0.984379	1	1	1	1	1	1	1	1	1	1	1	1	1	1	0.982455	1	1	1	1	1	1	1	0.998735	1	1	0.569104	1	1	1		1	1	0.997026	0.978404
COG0774	0.999432	1	1	1	1	1	1	1	1		1	1	1																				1		1	0.962281	1	1	0.983194	1		1	1	1	1	1	1
COG2030	1	1	0.133125	1	1	1	1	1	1			1	1		0.984379			0.994624	0.748547	1	1	1	0.981819	0.938745	1	0.252989							0.515312		0.984884	0.750996	1	0.985938	0.219055	0.99111
COG0352	0.999218	1	1	1	1	1	1			1		0.994525	1	1	1	1	1	1	1	1	1	1	1	1	1	1	0.73056	1	1		0.998159	1	0.992473		1	0.99216	1	1	1	0.821181	0.954352	1	1	0.887809		1	1	0.999429	1
COG1464	0.987638	1	1	0.982365	0.993981	1	1	1	1		0.981821	0.986076	1		1	1	1	0.988841	1	1	0.968236	0.317716	1				1	1	1	0.964929	0.98502	0.768515	1		0.952888	0.805863	1	1	0.982098	1	0.965706	0.959687	1	0.939144		1	0.983154	1	1
COG5009	0.991209	1	0.9765	1	1	0.965295	1	1	1	0.952064	0.981821	1	1											1	1	0.946911							0.991019	1	1	1	1	1	1	0.995555	0.680797					1	1
COG0777	1	1	1	1	1	0.976811	0.976269	1	1	1	1	1	1		1	1	1	1	1	1	1	1	1										1		1	0.999112	1	0.998729	1	1		1	1	1	1	1	1	1	1
COG0515	1	1	1	0.992072	1	0.965728	0.118811	0.952585	1	1		0.713028	0.108529	0.587766	1	1	1	1	0.991571	1	1	1	1		0.751343	1	0.554646	0.98276	0.124873	0.10546	1	1	1		0.996498	1	1	0.982723	0.185316	0.995503	0.323032			0.110417	1	0.302278	0.247357	0.985847	1
COG0384	0.974572	1	1	0.966061	0.994415	1	1	0.764653	0.297701			0.990658	1	0.934404	0.984379	0.972688	0.981024	0.988353	0.99222	1	0.958232	0.98413	0.993939										0.988487		1	0.868337	0.349752	0.983231	1	0.196384						1	0.954034	0.863828	0.991982
COG0483	1	1	1	1	1	1	1	1	1		1	0.926477	1	1	1	1	1	1	0.98475	1	1	1	1	1	0.985243	1	1	1	1	1	1	1	1	0.983205	1	1	1	1	1	1		0.991006	1	0.99698		1	1
COG1251	1	0.987188	1	1	1	0.986478	0.978351	0.980396	0.906414	0.13107		1	1		0.846301	1	0.682777	1	0.655107	0.993246	0.843185	1	0.10336										0.380837			0.993139	1	0.998597	1	1						1	1	1	1
COG2217	0.291357	0.205127	0.7267	0.886191	0.709686	0.485555	0.158498	1	1	1	0.981821	1	1	1	1	0.991069	1	1	1	1	0.98414	1	1	1	1	1	1	0.972644	0.975309	0.316546	0.982637	1	0.923382		0.598752	0.783149	0.321809	0.806449	0.252582	1	0.127097	1	1	0.153496	1	0.961573	0.554804	0.858408	0.471489
COG0811	1	1	1	1	1	1	1	1	1		1	0.971961	0.92805	1										1	1	1							1		0.99633	0.352467	0.460126	1	0.991596	0.646484		1	1	0.707151	1	1	0.989931
COG4775	1	1	1	1	0.891945	0.946793	0.960785	0.217112	1		1	1	1	1										1	0.956664	1							1	1	0.986769	1	1	1	0.991596	1		1	1	1	1	1	1
COG0074	1	1	1	1	1	1	1	0.980396	1		0.945452	1	1	1	1	0.946411	1	1	1	0.989789	1	1	1	1		1	1	1	1	1	1	1	1		1	1	1	1	0.983194	0.968869		1	1	1	1	1	1
COG3660	1			1	1	0.128853	0.415984							1
COG4221	0.987513	1	1	0.507958	0.500098	0.37301	1	0.882312	1		1	0.102988	1		0.265826		0.150726			1	1	0.890153	1	1	0.957981	0.136554	1	0.121403	1		1	1	0.170638		0.399086	1	1	0.996449	0.911308	0.209654		1	1	1		0.979997	0.98199
COG2897	1	0.987188	1	1	1	1	0.980388	1	1				0.986017			1				1	1	1	1										1		1	0.986418	1	1	1	0.953894						0.964111	0.539114	0.993505	0.989516
COG0788	1	1	1	1	1		0.13857	1	1		0.973293	0.990658	1		1	1	1	1	1						1	1							0.925013		1	0.929006	1	1	1	1		1	1	1		1	1
COG0739	1	1	1	1	0.132488	1	0.158498	1	1	1	1	1	0.991663	1	0.125073	1	1	1	1	0.958757	1	0.206547	0.401526	0.237802	0.119967	1	1	0.487233	0.681716	0.964929	0.968984	0.970588	1	1	0.985015	1	0.282926	0.998674	1	1	1	0.997407	1	1		0.244788	1	1	1
COG1475	0.316331	1	1	1	1	1	1	0.138409	1	0.310164	0.58186	0.102986	1	1	1	0.625228	0.98105	1	1	0.992508	1	1	0.993939	1	0.194632	1	0.179556	1	0.312955	1	0.982336	1	1	1	1	0.111433	0.102996	0.997824	1	0.316815	0.47634	1	1	0.996686	1	0.101118	0.165239	1	1
COG2374	0.998291	0.987188	1	1	1			0.969425	0.962966			1	1							1	0.981136	1	0.987879	1	1	0.98077									0.871135	0.863902	1	0.995539	0.978555	0.995555	0.128023
COG4977	0.840044	0.102563	1	0.992141	0.993752	0.20064	0.118309	0.980396	0.987655	0.131206	1	0.131083	0.125182				0.339546			0.814767	0.936596	0.254212		0.84479			0.468562	0.862014					0.993243		0.934459	0.907397	1	0.997939	0.134822	0.160696						1	1
COG0693	0.996863	0.987188	0.854754	0.741297	0.947584	1	1	0.791983	0.632659	1		0.262172	0.60978	0.977046	1	1	1	0.533097	0.954162	0.999855	0.30179	0.127105	0.981537	1	1	1		0.294475	0.236587		0.972728		1	1	1	0.966062	1	0.996197	0.126378	1	0.717791	1	1	0.997237		0.979997	1	0.973105	1
COG0109	0.996861	1	1	1	1	1	1	1				1	1		1	1	0.245089	1	1	1	1	1	1										0.993243		1	1	1	1	0.983194	1						1	1
COG2513	1	1	1	0.234139	1	0.945776	1	1	1			0.393442			1	0.956447	1	0.992458	0.177388	1	1	1	1										0.605432			0.908373	0.962022	1	1	0.124871		1	1			0.969086	0.983613
COG4208	1	1	1	1	0.988667	1	1	1	0.521616	1		1	0.991663		0.984379		0.98105		0.277426		0.95238												1		1	1	1	1	0.991596	1						1	1
COG0829	1	1	0.114033	1	1	1	1					1	1								0.445427							0.43452					0.993002		1	0.992069	1	1	1	1						1	0.297733
COG3076	0.596079		0.905746					1	1		1																									1	0.398452		1							1	1
COG0266	0.970531	1	1	0.357283	0.993969	1	1	1	1		1	1	1		1	0.991069	1	1	0.994466	1	1	1	1		0.978617	0.712967							0.662765		0.953156	0.956785	1	1	0.983194	1						1	1
COG2602	0.990841	0.128204			0.993955	1		1	1	0.36237		1	0.974997		1	1	1	0.954263							0.138697											0.94216	1	1	0.176947	0.822012		0.632666	0.343282	0.559526				0.985061	0.16317
COG1116	1	0.97436	0.380286	1	0.994347	0.836209	0.473333	1			0.34691	0.981309	1	1	1	0.991069	0.962108	1	1	0.992096	1	1	0.993369					1	0.986998		0.179161		0.945962		0.399086	0.977712	0.422981	0.996433	1	1	0.592247				1	1	1	1	1
COG3386	0.878201		0.879704									1	1					0.994527	1	0.156775	0.509469	0.158882	0.94012		0.268448	0.117013							0.163913		1	1	0.984375	1	1	1						0.262534
COG1947	0.957998	1	1	0.984222	0.947015	1	1	1	1	1	1	1	1	1	1	1	1	1	1	1	1	1	1	1	1	1	1	1	1	1	1	1	0.993248		1	0.972928	1	1	0.991596	1	0.923938	1	1	1	1	0.989599	1	1	1
COG0382	0.98351	1	1	1	1	1	0.972037	0.952585	0.983088			1	1	1								0.492542			0.175577								1		0.408095	0.994185	0.231487	1	0.983194	0.156157		1	1	0.995648	1	0.264227	1	1	1
COG4772	0.335444	0.102563	0.114089	0.689374	0.937324	0.529932	0.138572																	0.95207	0.101665								0.508124			0.986885	1		0.923319	0.321459		0.997556	1	0.956636		1	0.866093
COG1210	1	0.102563	0.834047	1	1	0.969338	0.980388	0.980396	1		1	1	1		1	1	0.377377	0.19991	1	0.694997	0.27047	0.28599	0.109454										0.11614	1	1	1	1	0.998675	1	0.995555		1	1	1		0.95509	1	1	1
COG0356	1	1	1	1	1	1	1	1	1	1	1	1	1	1	1	1	1	0.994565	1	1	1	1	1	1	1	1	1	1	1	1	0.996361	1	1		1	1	1	1	1	1	0.969549	1	1	1		1	1	1	1
COG1281	1	1	1	1	1	1	1	1	0.987655	1	1	1	1	1	1	1	1	1	1	1	1	1	1										0.993243		1	1	1	1	1	1	0.643597					1	1	1	1
COG0775	1	1	0.970111	1	1	1	1	1	1	1	0.981821	1	0.996308		1	1	0.981462	1	1	1	1	0.714619	0.993939	1	1	1	1	1	1	1	1	1	0.598392	0.182612	1	1	1	1	1	0.953894	0.526216	1	1	1	1	1	0.990883	1	1
COG1946	0.995104	1	0.962255	1	1	1	0.94054	1	1		0.654579	1	1														1	1	1	1	1	1			1											1	1
COG1806	0.983439	1	1	1	1	1	1	1	1			1	1		1	1	1	0.994524	1	1	0.976451	1	1										1		1	0.988372	1	1	1	1						1	1	1	1
COG0589	1	1	1	0.991025	1	1	0.947377	1	0.161335		1	1	1	1	1	0.989189	1	1	0.997853	1	1	1	1	1	0.972183	0.897354	0.971892	1	0.954702	1	1	1	0.605432		1	0.890769	0.232445	0.977591	0.589395	1						1	0.156898	1	1
COG0224	1	1	1	1	1	1	1	1	1	1	1	1	1	1	1	1	1	0.124996	0.723516	1	0.143198	1	1	1	1	1	1	1	1	1	1	1	1		1	1	1	0.992562	0.143216	0.959938	0.967949	1	1	1		1	1	1	0.122284
COG3039	0.395977	0.384614	0.341854	0.674638	0.717992	0.222063	0.396376	0.197201	0.2357	0.17977					0.187623	0.85775	0.113104	0.141005		0.75797		0.111195	0.194561	0.113355	0.147954	0.253703										0.146775	0.102936	0.206403	0.109417	0.195966						0.244969	0.429722		0.161256
COG3271	0.324931	0.910241	0.72379	0.944888	0.896577	1	0.980388	0.899011				0.807435		1									0.979484			0.214877					0.125866						0.345976	0.967135		0.334673		0.203705		0.680967					0.213066
COG0741	0.209073	1	0.397398	0.128625	0.988978	1	0.218098	0.980396	1	0.81205	0.127687	1	1	0.146553	1	1	1	1	1	1	0.111368	0.98413	1	1	0.990909	0.98077	0.179348	0.435024	0.338118		0.320607	0.210536	1	1	0.990359	0.975806	0.103073	1	0.387591	1		0.983299	1	1		0.508966	0.999996	0.190465	1
COG1708	0.108842	0.115383			0.604539		0.237739	0.158213		0.524988	0.945452	0.337254	0.242107							0.700483	0.98414	1	1		0.305125	0.408267		0.13845	0.212512	0.982455			0.605432			0.743646	0.898942		0.446608			0.119899				1	0.281171	0.557684	1
COG0796	0.967144	1	1	0.956039	1	1	1	1	1	1	0.945313	1	0.991663		1	1	1	0.828858	1	1	0.98414	1	1	1	1	1	0.963798	1	1	1	1	1		1	1	0.928911	1	1	1	0.982002		1	1	1		1	1	1	1
COG0568	1	1	1	1	1	1	1	1	1	1	1	1	1	1	1	0.991069	1	0.994625	1	0.987643	0.98414	0.98413	0.621442	1	1	1	1	0.980546	1	1	1	1	1	0.992864	1	0.988372	1	1	1	1	1	0.98562	1	0.997621	1	1	1	1	0.152815
COG0338	0.129724			0.195189	0.115999			1	1	0.229387	0.438027			0.183766	1	1	0.981042	0.994624	0.780137				0.11551	0.516982	0.508748	0.136478		0.295383	0.249457		0.187135					0.12309	0.128884		0.160014	0.267853		0.237509		0.331414		0.101788	0.107265		0.265495
COG3231	0.209543	0.153845			0.153889			0.118081																				0.85023		0.905155						0.991196	0.322424					0.165051				1	1
COG4799	1	0.128204	0.746441	0.654363	1	0.990055		1	0.965789	1		1	1	1	1	1	1	1	0.991537	1	1	1	1	0.986709	1	1	1	1	1	0.964929	1	1	0.394502		0.985983	1	1	0.992054	1	1	0.719204
COG4757	1	0.858966	1	1	0.99403	0.56377	0.472084																												1	1	1	1	0.438208	0.972849
COG1651	0.99911	1	0.114089	1	1	0.314865	1	1	1		1	1	1		1	1	1	1	1	1	0.206542	1	1		0.138873	0.11695	1	1	0.987658	1	1	0.64356	1		0.997842	0.240546	0.102936	1	1	1		1	1	0.986682	1	1	0.16524
COG1989	1	1	1	1	1	1	1	1	1	0.801726	0.78909		0.108504	0.981805	0.984379	0.98558	0.949718	0.146767	0.967214	0.992264	1	1	0.978042				0.781137					0.831984	0.418588			1	0.115977	1	1	1	0.865395	1	1	0.914256		1	1	0.99701	0.986114
COG0625	0.956981	0.230768	0.209236	0.863019	1	1	1	1	0.958589		1	1	1																				1		1	1	0.153915	0.998733	1	0.473652						1	1
COG4667	0.997253		1	1	0.993462	1	0.980388		1	0.229309	0.273787									1	0.98414	1	1	1	1	1	1	1	0.906025	1	0.996255	0.798569									0.689984					1	0.983613
COG2367	0.337029			0.747121				0.237116				0.990658	1	1	0.453181	0.990884	0.829498	0.894439	0.988051	1	0.635549	0.222268	0.936772	1	0.971404	0.98077	0.114176	1	1				0.59875			1	1	0.998615	1	1						0.101788	0.272653		0.173339
COG1218	1	1	1	1	1	0.97074	1	1	0.982193		1	0.990658	1											1	1	1									1							0.305149	1	0.998633	1	1	0.991121
COG0688	1	1	1	0.992208	1	1	1	0.976684	1	0.98332	1	1	1	1		1		1	1	1	1	1	1	1	1	1							1		1	0.888361	0.878836	1	1	1		1	1	0.998877	1	1	1		0.978439
COG0566	0.998533	1	1	1	1	1	1	1	1	1	1	1	0.991663	1	1	1	1	1	1	0.992508	1	1	1	1	1	1	1	0.954689	1	0.10546	1	1	1	1	0.995375	1	1	1	1	1	0.89801	1	1	1	1	1	1	1	1
COG1521	1	1	1	1	1	0.953808	1			1				1	1	0.990884	1	0.990711	1	1	1	1	1	1	1	0.977297	1	1	1	1	0.950382	1	1	1		1	1	1	1	1	1	1	1	1				1	1
COG2877	1	1	1	1	1	1	1	1	0.18619		1	1	1	1										1	1	1							1		1	1	0.413996	1	1	1		1	0.970145	1	1	1	0.991796
COG2366	0.83033																			1	0.963296	0.682823	0.975765												0.402051			0.997462
COG1792	1	1	1	1	1	1	1	1	1	1	0.97461				1	1	1	1	1	1	0.555672	1	1	1	1	1							1	1		0.984942	1	0.99567	1	1	1	1	1	1	0.980769	1	1	1	1
COG2961	0.999954	1	1	1	1	0.995188	1	1	1		1	1	1											0.144462		1							1		0.99644	1	1	0.998733	1	1						1	1
COG5449	0.14003				0.215102						0.255119	0.996417	0.98816																						0.213661	0.252115
COG1167	0.998032		0.962255	1	0.992273	1	1	1	1	0.211651		1	0.966671		1	0.404262	1	0.895502	0.938963	0.835873	1	0.539838	0.985299			0.722263	1	1	0.986884		0.665129		1		0.983434	0.146605	1	1	1	1	0.554314					0.968621	1	0.167497	1
COG0639	1	0.94871	0.133037	0.121496	1	1	0.960785	0.976568	0.987655		1	1	0.989655	1	1	1	1	1	1	1	0.95238	0.682823	0.941956		0.833455	0.195157							0.143401			0.958147	1	1	0.92062	0.989785	0.939958	0.997753	1	0.996221		0.989599	1
COG3127	0.996848	1	1	0.988782	0.999999	0.918297	1	0.19751	0.971137			1	1		0.968753					0.136642	0.928067	0.460744	1			0.977297							0.964274		0.975169	1	1	0.994704	1	1						0.979997	0.999411
COG0169	0.999066	1	0.976498	1	1	1	1	1	1	1	1	1	0.991663	1	1	1	0.97649	1	1	1	1	1	1	1	1	1	1	1	1	1	1	1	0.802525		1	0.951308	1	0.998122	0.707044	1	0.860797	1	1	1	1	1	0.719862	1	1
COG0187	0.992744	1	1	0.99908	1	1	1	1	1	1	1	1	0.988501	1	1	1	1	1	1	0.993246	1	1	1	1	1	1	1	1	1	1	0.99612	1	1	1	1	0.994185	1	1	1	1	1	1	1	1	1	1	0.99492	0.993098	1
COG0350	0.996672	1	1	0.904974	1	1	0.807662	0.715352	0.909594		1	1	0.986801	1	1	1	1	1	0.976635	1	1	1	1	1	0.110525	0.98077	1		1	1	0.962421	1	1		1	0.970076	1	0.999522	1	1	0.149729	1	1	0.998766	0.990383	1	0.991095	0.991046	1
COG0330	1	1	1	1	0.987117	0.978402	1	1	1	0.977555	1	1	1	1		1			1	1	1	0.994917	1	0.267885	0.138252	0.155221	1	1	0.124905	1	0.165358	0.134867	0.598928	1	1	1	1	0.732841	0.345427	0.946105	1	1	1	1		1	1	0.998044	0.162
COG1589	1	1	1	1	1	1	1	1	1	1	1	1	1	1	1	1	1	1	0.969489	1	1	1	1	1	1	1	1	0.982758	1	1	1	1	1	1	1	1	1	1	0.983194	1	0.695186				1	1	1	0.951457	1
COG1877	0.963492	0.987188		0.986352	1	1	1																													1	1	1	0.991596	1						1	1
COG3009	0.92737			0.999691	1		1	1	0.976744																								1			0.328168	0.180292	0.99594	0.185335	0.419948						1	1
COG0658	0.980431	0.987188	1	0.159341	0.886477	1	1	0.792134	0.962966	0.98091	0.90314	0.971961	0.953331	0.981805	1	0.977411	1	0.972224	0.991823	0.962865	0.976451	0.98413	0.963622	1	0.989586	1	1	1	0.982682	0.947355	0.998718	1	0.486582	1	0.318623	0.993243	0.949766	0.987237	0.983194	0.989208	0.250902	0.993679	0.970145	0.911914	1	0.972392	0.991602	0.992538	0.966267
COG1917	0.286419		0.970381	0.965924	0.993136		1	1	0.962966	0.806875	0.346262	1	1	1	0.910405	0.967936	0.870396	0.998746	1	1	0.429987	0.317716	0.981819	0.938745	0.96364	0.894836	0.972227	0.953819	0.272923	0.634174		0.269197	0.342652		1	1	1	0.990218	0.991596	1	0.736702	0.997445	1	0.209764		0.142593	0.719862	0.99734	1
COG1660	0.996287	1	1	1	1	1	1	1	1	0.976921	1				1	1	1	1	0.84571	1	1	1	1		1	1	1	1	1	1	1	1	1			1	1	0.997465	1	1	1					1	1	0.999795	1
COG0714	0.129753	1	1	0.985749	1	1	1	0.980396	1	1		1	1	1	1	1	1	1	1	0.802711	1	1	1	1	1	1	1	0.961588	0.984406	1	1	0.117914	1	1	1	0.994185	1	1	1	1	0.384477					1	0.115602	1	0.99144
COG0627	0.182173	1	0.837976	0.729008	0.731773	0.470212	0.158498	1	0.978239		0.95948	0.907494	1		0.125073					0.843758				0.988138	0.212468	0.665757	1	1	1	1	0.985546	0.985304	1		0.245839	0.22259	0.102936	1	1	1						1	1	0.992362
COG3959	0.962184			0.159469	0.505847					1	0.981821	0.97499	0.770215		0.453181	0.967936	0.169593	0.299406							0.110824											0.258276	0.219458	0.991382	1	0.227734	0.921101					1		0.999464	1
COG1273	0.993741	1	1	0.979302	0.991194	1	1					0.102988	1		1	1	1	1	0.984452	1	0.127282	0.158882	0.981537										0.578585			0.875274	0.895709	0.992452	1	0.339056
COG0803	0.999001	1	1	1	1	1	1			0.292589	0.981821	1	0.991663	1	1	1	0.98105	0.994033	1	0.982533	0.381246	0.98413	0.546213	0.974652	1	1	1	1	0.448467	0.175791	1	1	0.989383			0.988372	1	1	0.991596	1		0.983663	0.985082	0.991697	1	1	0.991796		1
COG1960	0.991605	1	1	0.987707	1	0.989011	0.636533	1	0.987655	1		0.981309	1		1	1	1	0.983517	0.990638	1	1	1	1	1	0.959586	1							0.420268		1	1	1	1	1	0.635479	0.542887					1	1	0.992932	1
COG5519	0.371712	0.102563			0.121167		0.257264		0.124074															0.329158	0.129618	0.155704																						0.104663
COG2188	0.92099		1	0.941704	0.964268		0.78429	1	1	0.296363		0.234116	1		0.968753	0.991069	1	0.874339	0.995396	1	1	1	1		0.266525	1	0.326548	0.98276	0.112323	1		0.495198	0.598928		1	1	0.987352	1	1	1						0.732897	1	1	1
COG0414	1	1	0.981108	0.99168	1	1	1	1	1	1		1	0.983334	1	1	1	1	1	1	1	1	1	1	1	1	1							1		1	1	1	0.99401	1	1		1	1	0.715943		1	1	0.988033	1
COG3012	1	1	0.962255	0.990396	0.994451	1	1	0.118616	0.987655	1	1		0.208667											0.351982		0.388692			0.524988		0.491702		0.891146			0.994185	1	1	1	1	0.759358				1	1	1	1	1
COG0121	0.996154	0.97436	1	0.990365	0.987003	1	1	0.980396	1			1	1														1	1	1	1	1	1			0.993789	0.978662	1	1	0.984461	0.995555						0.979997	1
COG0313	0.99807	1	1	1	1	1	1	1	1	1	1	1	1	0.981805	1	1	1	0.982433	1	1	0.945935	1	1	1	1	1	1	1	1	1	1	1	1	1	1	0.991145	1	1	1	0.995555	0.938134	0.995776	1	1	0.990383	1	1	1	0.987775
COG0345	1	1	1	0.908808	1	1	1	1	1	1	0.53023	1	1	0.976553	1	1	1	0.954588	1	0.970759	1	0.890153	1	1	0.11973	1	1	0.98276	1	1	0.426797	1	0.585478		1	0.994185	1	1	0.983194	1	0.127019	1	1	1		1	0.991796	0.996229	1
COG0157	1	1	1	1	1	1	1	1	1	1	0.981821	1	0.987723	1	1	1	1	0.993416	1	1	1	1	1	1	1	1		1	0.962955		0.984548		1			0.993858	1	1	0.991596	1						0.852696	0.999411	1	1
COG0253	1	1	1	1	1	1	1	1	1	1	1	1	1	1	1	1	1	1	1	1	1	1	1	0.959173	1	0.98077	1	1	1	1	1	1	1		1	0.999138	0.965374	1	1	1	1	0.997538	1	1	1	1	1	1	1
COG1712	1		0.684869	0.905811	1	0.949686	1					0.215333														1							1			0.240624	1	0.997922	0.991596	1
COG0466	0.997736	1	1	1	1	1	1	1	1	1	0.981821	1	0.275591		1	1	1	1	1	0.986486	1	1	1	1	1	1							0.605432	0.998093	0.996066	1	1	1	1	1	0.93558	1	1	1	1	1	1	0.994826	1
COG1192	1	0.307691	0.114089	1	1	0.391987	0.158394	0.118616	1	0.131032	0.109438	0.234132	1	1	1	1	1	1	1	1	1	1	1	0.195456	0.110641	0.40969	0.842766	0.470056	0.200052	1	0.565003	0.165242	1	0.800987	1	0.484868	0.102996	0.95078	0.983194	1	0.597177	0.366432	1	1	1	0.182137	0.181821	0.994548	1
COG0207	1	0.897423	1	0.934457	0.967815	1	1	0.980396	0.934998	1	1	1	1	0.976095	0.984379	0.386464	1	0.608821	1	1	1	1	1	1	0.296653	0.468579	1	1	1	1	1	1	1		1	1	1	0.988348	1	1	0.881993					1	0.123865		1
COG4104	0.841161	1	0.113838	0.106268	0.340183	0.373742	0.217605	0.277224	0.124074		0.273787	0.299812	0.150236					0.392172						0.103067												0.264462	0.16711	0.710574	0.286497	0.585034						0.385845	0.198381
COG0765	0.992994	1		1	0.994246	1	1	1	0.971137	1	1	0.17793	1	0.945439	1	1	1	0.951193	1	1	1	1	1				1	1	0.975313	1	0.94688	0.985304	1		0.188941	1	0.103071	0.869476	0.983194	1	0.948094	1	1	1	1	0.977217	0.951582	1	1
COG1452	1	1	1	1	0.991949	1	1	1	1		1	1	0.991663	0.981805										1	1	0.97218							1	1	0.348305	1	1	1	1	1		1	1	1	1	0.534217	1
COG1215	0.98503	0.128204	0.171224	0.489138	0.948851	1	0.535293	0.118344	0.260802	0.197018	1	1	1	0.981805	1	0.134733	1	0.414421	1	0.833891	0.17495	0.111195	0.992575	0.154644	0.101674	1	1	1	0.161724	0.790938	0.179881	0.859252	1		0.438975	0.889025	0.453338	1	0.935648	1	0.799705	0.997705	0.388058	1		0.101788	0.97071	1	1
COG1183	0.993242	1	1	0.990414	1	1	1			1		1	1	1		1		1	1	1	1	1	0.340575	1	0.970978	0.974519							1	1	1	1	1	1	0.991596	0.995503		0.97528	1	1	1				1
COG2116	0.998371	1		0.991591	0.983018		0.118811	1	0.93831		1	0.131083				1		0.973344	1	1	0.698503	0.90629	1							0.123039						0.909619										1	1	1	0.990099
COG1409	0.987481	0.205127	0.962255	1	0.994024	1	0.980388	0.980396	1	0.16358	1	0.990658	1	1	0.984379	0.134733	1	0.189736	0.938963	0.802711	1	0.920619	0.979068	1	0.331276	0.637824	0.96324	0.98276	0.963222	0.21097	0.573775	1	0.605432		1	1	1	1	1	1				0.123499	1	1	1	0.368077	0.8617
COG4420	0.94382			0.978408	0.939155	1						1	1																										0.353856										0.873127
COG3739	0.994544	0.987188	0.943406	0.981836	0.993796	1	0.969367				0.937696	1	1		0.140709	0.923901	0.981084	0.942367		0.99209	0.941153	0.98413	0.986793
COG1573	0.953667	1	1	0.990108	1	1	0.980388	1	1		1	0.990658	0.991663	1						0.993246	0.98414	0.968262	1	1	1	1				1		0.850698	0.293257	1	1	0.985439	1	0.989375	1	0.977803		0.981979	0.970145	0.974691				0.994835	1
COG2894	0.998492	1	1	1	1		1	1	1	0.984142		1	1		1	1	1	1	1	1	1	1	1										1		1	1	1	1	1	1						0.978673	1	1	1
COG0149	1	1	1	1	1	0.979712	1	1	1	1	1	1	1	1	1	1	1	1	1	0.999189	1	1	1	1	1	1	1	1	0.986998	1	0.996298	1	1	1	1	1	1	1	1	1	1	1	1	1	1	1	1	1	1
COG4535	1	1	1	1	1	1	1	1	1		0.981821																						1			1	1	1	1	1						1	1
COG0565	1	1	1	1	1	1	1	1	1		1	1	1																				1		1	0.988441	1	1	1	1						1	1
COG3108	1	1	0.132911	1	1	1	0.138497	1	1		1	0.990658	0.968535											0.786379									0.610686		0.848082							0.241993		0.350221		1	1
COG3031	1	1	1	1	1	1	1	0.980396	1																																					0.900458
COG0685	0.98503	0.987188	1	1	1	1	0.277105	1	0.946907	0.981758	1	1	0.988945	0.69595										1	1	1	1	1	1	1	0.872222	1	1		0.989709	0.995842	1	0.995209	1	1	0.923367	1	1	0.93484		1	1	0.999619	0.968524
COG1108	1	1	1	1	0.994637	1	1	1	1	1	0.747352	1	1	0.939224	1	0.12577	1	0.98099	1	1	1	1	1	1	1	0.98077	1	1	0.986884	1	1	1	1		0.989985	0.988372	1	1	0.991596	1		1	1	1	1	1	1		1
COG0656	0.99264	0.525639	0.190285	0.968096	1	1	1	0.980396	0.985105	0.131069	0.882588	1	0.991663	0.977046	1	1	1	1	0.992369	1	1	1	1	0.977858	0.129224		0.763894	0.795774	0.162308	1	0.996443	1	0.836855		1	0.99217	1	1	1	0.995555		0.181063	0.328357			1	0.991796		0.354579
COG4993	1		0.976511	1	0.204281	1	0.938052					1	0.991663																							0.972192	0.962526		0.923319	0.978999						1
COG3904	0.164712	0.141024		0.287162	0.131885							0.234068	0.225402
COG0557	0.998974	1	1	1	1	1	1	1	1	0.984129	1	1	1	0.975821	1	1	1	1	0.992369	0.991956	1	1	1	1	1	1							1		1	1	1	1	1	1	0.843619	1	1	1	1	1	1	0.995315	1
COG3394	0.991081			1					0.235642						0.29711	1				0.986486	1	0.87408	1										1		1	1	1	0.993072	1	1	0.770471					0.142593	1	1
COG0710	1		0.113911	1	1		0.980388			1				1	1	1	1	1	1																											1	1	0.994388
COG3121	0.330166	0.94871	0.87629	0.865717	0.604424		0.819257	0.574959	0.372423				1																				1			0.943462	0.180585	0.791347	0.39588	0.245609						0.550274	0.94641
COG0555	1	1	1	1	0.994548	1	1	1	0.533128	1	0.31034	1	1		0.984379		0.981458		0.285078		0.936596												0.406934		0.977956	1	1	1	1	1						1	1	0.972266	0.30681
COG3618	0.917132	1	0.266441	0.938888	0.182153	0.95411						1	1		0.84371						0.732058				0.129428	1			1	0.10546			0.973439		0.99933	0.199434	0.53887	0.252064	0.176879	0.995555		0.767876	1	0.527645
COG1388	0.143131	0.141024	1	1	0.160043	1	0.177971	0.904662	0.985105	1	1	1	1	0.109997	0.312753	1	0.264178	1	0.370641	0.60978	0.127282	0.555586	0.164151	1	1	1	0.941807	0.294815	1	1	0.176196	0.134503	1		0.99977	0.949308	0.387549	0.998534	1	0.240968	1				1	0.960971	1	0.995902	0.383743
COG0084	0.282987	1	0.133125	1	1	1	0.276911	1	0.968391	1	1	0.608837	1	1	1	1	1	1	0.99222	1	1	1	1	1	1	0.846052	1	1	1	1	1	1	1	1	1	1	1	1	1	1	1	1	1	1	1	1	1	1	0.989212
COG2145	0.998578	1	1	1	0.994098	1	1			0.147523		1	1	1	1	1	1	1	1	1	1	1	1				1	0.980546	1	1	1	1						1			0.881727					0.973405	0.991796	1	1
COG2812	0.505401	1	0.28509	0.287559	0.491136	1	0.980388	1	0.223487	1	0.932712	1	1	1	1	0.991069	1	1	0.99222	1	1	1	1	1	1	0.98077	1	1	0.72205	0.964929	0.928306	1	0.717059	1	1	0.926613	0.997357	0.151426	0.941455	0.951019	0.880679	1	1	1	1	1	0.983144	0.987184	0.213284
COG1179	0.998685	1	1	1	1	1	1	1	1	1	1			0.971219	1	1	1	1	1	0.969386	1	1	1	1	1	1							1			1	0.974702	1	1	1	1	1	1	0.992559		1	0.19836	0.99685	1
COG0681	1	1	1	1	1	1	1	1	1	1	1	1	1	0.643733	1	1	1	0.173272	1	1	0.111368	0.158853	0.993941	1	1	0.331677	1	1	1	1	0.976241	1	0.992694	1	1	0.993326	1	1	1	1	1	0.104061	1	1	1	1	1	0.995731	1
COG3332	1	1	0.981137	1	0.928978	1	1																										1			1	1	0.998699	1	1
COG4631	0.973953			0.991516	1		1					0.990658	0.989655																						0.965705	1	1	1	0.983194	1
COG2995	0.939917			1	1		1	0.974917	1		1																						1			0.550949	0.1158	1	0.185335	0.954431						1	1
COG3757	0.998258	1	1	0.979433	0.993758	1	1			0.180495		1	1							1	0.206796	0.968262	0.55384	1	0.972695	1	0.423849	0.121363	0.124784	0.175791	0.16164	0.150171			0.943065						0.558216
COG0388	1	1	0.114089	1	1	1	1	0.980396	1	0.114753		1	0.991663	1	0.984379	1	1	1	1	1	1	1	1	1	0.957104	0.953478	0.146571	0.207743	0.112043	0.812926	0.19793	0.225498	1		1	0.164204	0.937327	0.99789	1	1		1	1	0.998841		1	1	1	1
COG0575	1	1	1	1	1	0.992594	1	1	0.987655	1	1	1	1														1	1	1	1	1	1	0.990522		0.969567	1	0.102534	0.997602	0.986969	1	0.917137				1	1	1		1
COG0090	1	1	1	1	1	0.980105	1	1	1	0.982334	1	1	1	1	1	1	1	1	1	0.950888	1	1	1	1	0.989229	1	1	1	1	1	1	1	1	1	0.991993	1	1	1	1	1	0.782349	1	1	1	1	1	0.988809	0.986005	1
COG0708	1	0.307691	0.189225	1	0.994525	1	1	1	1	1	1	0.987473	1	1				1	0.856315	0.89242	0.111368	0.301828	1	0.942506	1	1	1	1	1	1	1	1	0.993243	1	1	1	1	1	1	1	0.954	1	1	1		1	1	1	1
COG2932	1		0.114089	0.113849	1	0.109435	0.217959		0.310507	0.262747	0.309828	1	1											0.113008	0.918239	0.117013									0.985813	0.170136		0.126058			0.276906	0.242		0.400689		0.183436	0.115581
COG3752	0.222494	0.371793	1	1	1							1	0.917625																	1						0.586952	0.703691		0.185335		0.576188
COG0159	1	0.384614	1	1	1	0.796037	1	0.965013	1	1	0.981821	1	1	1	1	0.984366	1	1	1	0.117516	1	1	1	1	0.990163	1	1	1	0.955672	1	0.858383	1	1		0.984882	1	1	1	1	1		0.99525	1	1	0.888436	1	1
COG0825	1	0.128204	1	1	1	1	1	1	1		1	1	1		0.906242	1	0.810592	1	1	1	0.746086	1	0.50379										0.98963		1	1	1	1	1	1		1	1	1	1	1	1	1	1
COG2430	1	1	1	1	1	0.944014	1
COG0561	0.998697	0.205127		1	1		0.969587	1	0.987655	1	0.96364	0.987473	0.986801	1	1	1	1	0.987181	1	0.787792	0.159118	1	0.548351	1	0.925604	0.97218	1	0.13876	1	1	1	0.768515	1	1		0.995917	0.913633	0.998661	0.986523	1	0.978043			0.291047	1	1	0.115504	1	1
COG2171	1	1	1	1	1		1	1	1		1	1	1		1	0.963588	1	1	1	1	1	1	1				1	1	1	1	1	1	1		1	1	1	1	1	1		1	1	1		1	1	1	0.122196
COG0289	1	1	1	1	1	1	1	1	1	1	1	1	1	1	1	1	1	0.97284	0.99222	1	1	1	1	1	1	1	1	1	1	1	1	1	0.993243		1	0.856979	1	1	1	1	0.934219	0.997753	1	0.998889	1	1	1	1	1
COG0030	1	0.628203	1	1	1	1	1	1	1	1	1	1	1	0.128544	1	0.296799	1	1	1	1	1	0.968262	1	1	1	0.136316	0.162661	0.190963	0.149893	1	0.151094	0.345364	1	1	1	1	1	1	1	1	0.90681	1	1	1	1	1	1	0.232124	1
COG1968	1	1	0.304614	1	1	1	1	1	0.995359	1		1	1	0.979147	1	1	1	1	1	0.780654	0.98414	1	0.984909	1	1	0.331256	1	1	1	1	0.984873	1	1	1	1	0.766547	1	1	1	1	1	1	1	1		1	1	1	1
COG0744	1	1	1	0.991354	0.993876	1	1	1	1	1	0.96364	1	0.951593	0.981805	0.984379	0.990884	1	1	1	1	0.98414	0.98413	1	0.974211	1	1	1	1	1	1	1	1	1		1	0.990983	1	0.98027	1	1		1	1	1		1	1	0.988245	1
COG0682	1	1	1	1	0.981887	1	1	1	1	0.27904	1	1	1	1	1	1	1	0.99447	1	0.968653	1	1	1	1	1	1	1	1	1	1	1	1	1	1	1	1	1	1	1	1	0.843927	1	1	1	1	1	1	1	1
COG3298	1	1	0.981137	1	1	1	1																										1			1	1	1	1	1		0.983412	1	1
COG1127	1	1	1	1	1	1	1	1	1		1	1	1	1										1	1	1							1		1	1	1	1	1	1		0.997411	1	1		1	1
COG5266	0.949941	0.807687			0.888143	0.964436	0.865687				0.981821																						1		0.982792
COG4302	0.998937		0.457074	1	0.98275	1	1					1	0.291953																							1	1	1	1	0.87782						0.979997	1	0.95238
COG4137	1	1	1	1	1	1	1	1	1		0.973293			1																			1			1	1	0.995254	1	1						0.975502	1
COG2935	0.99582	1	0.978068	0.978395	1	1	1	0.976684	1			1	1																				0.993243		1	1	1	1	1	1		1	1	1
COG0637	0.985358			0.956451	0.964745	1		0.277224	1	0.21214	0.952718	1	0.991663	1	0.953107	1	1	1	1	1	1	1	1	1	1	0.175536	1	1	0.464143	0.982455	0.133089	0.985304	0.598392		1	0.975027	0.128761	0.994305	1	0.995555	1			0.202791	1	1	1	1	1
COG3306	0.198639	0.141024	0.981137	0.197828		0.237897	0.396376	0.177743	0.161335		1	1	0.98144											0.814653	0.138526										1	0.832544	0.11582			0.758926		0.273519	0.238805	0.189848			0.247357
COG0092	1	1	1	1	1	0.983875	1	1	1	1	1	0.988009	1	1	1	1	1	1	1	0.910518	1	1	1	1	1	1	1	1	1	1	1	1	1	1	1	1	1	1	1	1	0.768235	1	1	1	1	1	1	0.982479	1
COG3176	0.998539	0.820507	1	1	1		1					1	1									0.682823		1	1	1							1		1	0.991643	1	1	1	1
COG0072	1	1	1	1	0.994243	0.951405	1	1	0.987655	1	1	1	1	0.897821	1	0.991069	1	1	1	1	1	1	1	1	1	1	0.983869	1	1	1	0.995696	1	0.98691	0.983857	1	1	1	1	1	1	0.573194	0.994602	0.985082	0.953601	1	0.979997	1	1	1
COG4672	0.124177		0.113964	0.608528	0.259685		0.236686																													0.170136										0.366282	0.222016
COG0780	1	1	1	1	1	0.975538	1	1	1		1	1	1	1	1	0.920505	1	1	1	1	1	0.98413	0.993939	1	1	1							1		1	1	1	1	1	1		1	1	0.102382		1	1
COG0526	0.123604	0.884605	0.981137	1	0.12705		0.960785	0.178026	0.235923	0.875874	1	0.402748	0.970246	1	1	0.990884	0.510515	0.260388	1	1	1	1	1	1	1	0.214512	1	1	1	1	1	1	0.987944	1	0.993739	0.234678	0.346695	0.981215	1	1	0.716444	1	1	0.997514	1	0.121365	0.16524	0.336667	1
COG2369	0.968449		0.114089	0.247874	0.160084	0.127444	0.157602		0.173761		0.164078	0.981309		0.36737	0.140709	0.170653	0.150828	0.163049	0.138378		0.127231	0.285776	0.103338		0.101792	0.292606							0.623149			0.258581	0.10278		0.286467			0.187783		0.103366		0.162988	0.17354	0.184691	0.13245
COG0413	1	1	1	1	1	1	1	1	1	1		1	0.980196	0.985521	1	1	1	1	1	1	1	1	1	1	1	1							1		1	1	1	1	1	1		1	1	0.736057		1	1	0.995527	1
COG0705	0.997595	1	1	1	0.950862	1	1	1	1	1	1	1	0.846219	0.981805	1	1	1	0.991811	1	1	1	0.142994	1	1	1	1	1	1	0.986998	1	1	1			0.994067	0.246511	0.29555	0.997968	0.101091	0.343506	0.168788	1	0.985082	0.995917	1	1	1		0.974478
COG4336	0.984035			0.883841	0.994569							0.990658	1		1	1	1	0.974913	0.992369								0.600589				0.136427		1			0.84919	1		0.99694	0.905163		0.959949
COG3455	0.856813	0.756406	0.170816	0.638009	0.741083	0.857077	0.197792	0.296268	0.422369																											1	0.891494	1	0.699703	0.974041		0.203681		0.226086		0.346143	0.148686
COG5424	0.994109		1	1	0.99421		1																										0.598692			1	0.962526	1	0.896423	0.978999					1
COG4604	0.998364				0.972061	1					0.981821	0.988009	0.918957	1	0.968753	1	0.501833	1	1	1	1	0.428677	1												0.983173							0.99727	1	0.982679				0.985306	1
COG1032	0.996752	1	1	0.985706	0.994158	1	1	0.980396	1	1													0.109416	1	0.864489	0.156111										1	1	1	1	1						1	1	1	1
COG2878	1	1	1	1	1	1	1	1	1		1																						1			0.941207	1	0.738065	0.966394	1	0.821674					1	0.991602
COG1694	1	1	1	1	0.987686	1	1	1	1	0.210291	1	1	1	1	0.984379	1	0.962108	1	1	1	1	0.111195	1	1	1	1	0.163137		0.901231	0.386976	0.982562	0.210344	1	1	0.929758	0.246776	0.193247								1	1	1	0.997039	1
COG0134	0.997588	1	1	1	1	1	1	1	1	1	0.854492	0.215333	0.983334	1	1	1	1	1	0.991716	1	1	1	1	1	1	0.977761							0.993243		0.996393	1	1	1	0.168346	0.995555		1	1	1		0.945889	1
COG0574	0.996929	1	1	1	1	1	1	1	1	1		1	1	1	1	1	1	0.991232	0.999064	0.985351	0.98414	1	0.9905	1	0.987524	1							0.990109		1	0.979788	0.102917	1	1	1	0.148295	0.165015	0.507461	0.833048		1	0.989684	0.932192	0.760869
COG4588	0.562317				0.895366																																					0.486459	1	0.96276
COG4114	0.989					0.978223						0.487115			1	1	1																			1	1	0.997862	0.983194	0.99111						1	0.983613
COG5532	0.431924			0.355077	0.121469							0.196704																																		0.243051	0.107256
COG2050	0.450517	1	0.981137	1	0.993232	1	0.926074	0.980396	0.483513		0.981821	1	0.576453		1	1	1	1	1	1	1	1	1	1	1	1							0.624269		0.98054	1	1	1	1	1		1	1	1		1	1	0.993817
COG2022	1	1	1	1	1	1	1	0.980396	0.965606	1		1	1	1	1	1	1	1	1	1	1	1	1	1	0.40374	0.98077	1	1	0.261966		1	1	1		1	1	1	1	0.993967	1		1	1	1		1	1	1
COG2831	0.858319		0.209353	0.128621	0.154455	0.60821	0.178356		0.235923			0.327676	0.258627																				1			0.998871	0.563183	0.998733	0.143166	0.138303		0.567331	1	0.1536		0.550274
COG1051	1	1	1	0.961579	1	1	0.980388	0.965013	1	0.229332		0.990658	0.384083	1	0.156346	0.987413	0.943106	0.93601	0.992118	0.352974	0.222809	0.206547	0.97344	1	1	1	1	0.622579	1	1	1	1	1		0.933461	1	1	1	1	0.991007	0.868843					1	0.991602	1	0.948971
COG1403	0.125438	0.179486	0.587956	0.113782	0.165425	0.128112	0.157793	0.217318	0.309998	0.196228	0.273425	0.215449	0.476084	0.146941	1	0.787314	0.131875	0.244704	1	0.684718	0.30245	0.270054	0.115322	0.308101	0.1294	0.11695	0.454599	0.173431	0.275253	0.281346	0.10421	0.850698			0.996593	0.211247	0.102936		0.598637	0.187295						0.14244	0.181758	0.137055	0.744039
COG0101	1	1	1	1	1	1	1	1	1	1	1	1	1	1	1	1	1	1	1	0.982103	1	1	1	1	1	1	1	1	1	1	1	1	1	1	1	1	1	1	1	1	1	1	1	1	1	1	1	0.998587	1
COG3063	0.997795	0.192306	1	1	1	0.981204	1	0.941157	0.987655		0.9631	1	1											0.976812	0.120045								0.13665				0.435748	0.964562		0.982002						0.326214	0.421305		1
COG4525	0.966218		0.981138	0.975625	0.986027		0.969367	0.734432					0.97247																							0.999582	1	0.996028	0.974791	1						0.673697	0.99962
COG0286	0.209156	0.102563	0.495452	0.120961	0.149067	0.110351	0.396815	0.27671	0.272606	0.130369	0.237071	0.102986		0.589889	0.187623	0.170748			0.416587	1	0.98414	0.317716	1	0.299293	0.101506	0.233036	0.675941	0.173138	0.124864	0.123039	0.726657	0.345187		0.635108	1	0.105651	0.996694	0.103106	0.42965	0.982002		0.122141	0.537311	0.208418		0.161793	0.173437	0.26463	0.294284
COG0742	1	1	1	1	1	1	1	1	1	1	1	0.309067	1	1	1	1	1	0.978421	0.988002	1	1	1	1	1	1	0.98077	1	0.934341	1	1	1	1	1	1	1	0.982558	1	1	0.991596	1	0.978081	1	0.985082	0.977444	1	1	1	0.992383	1
COG0426	0.997332	1	1	0.990755	1	1	1	0.980396	0.210948	1											0.111368	0.587333	0.16991	1	1	1										0.270342	0.463648				0.784478					1	0.991602	0.997027	1
COG1296	1	1	1	1	0.990854	0.184549	1	1	0.828653	1	0.328623	0.990658	1		1	0.991069	1	0.937923	1	1	1	1	1	0.123693			1		0.501989		0.992608	0.117914	0.598692		0.919894	0.984572	0.987352	1	1	0.43734	0.368304	1	1			1	1	0.997867
COG4126	0.992175			0.973917	0.149103							0.168615	0.258835				0.98105			0.852138		0.174771														0.966285	1	0.929929	0.202202	1						1	1
COG3622	1	1	0.981137	1	1	1	1	1			0.961827	0.589882	0.710942																				0.564833		1	1	1	1	1	1						1	0.35509
COG0725	0.973439	1	1	0.997565	0.176896	1	0.980388	1	0.994279	1	0.346262	0.168615	1		1	1	1	1	1	0.665556	1	1	1										1		1	1	0.984375	0.997338	1	0.477749	0.811529	0.997451	0.985082	0.18073		1	1	1	0.333438
COG2120	0.971495	0.961534		0.957394	1	0.959037	0.555338					1	0.908999		1	1	1	0.984882	0.992369	1	1	1	1		0.147925								0.598928		0.638126	0.838311	0.453338	0.999277	1	0.191974			0.149252			0.325563		1	0.122196
COG2183	0.994294	1	1	1	1	1	1	1	1	1	0.981821	1	0.991663		1	1	1	1	1	1	0.99152	1	1	0.495648	1	0.97218							1		0.195932	1	1	0.990808	0.988533	1	0.841842					0.971101	1	1	0.986547
COG1426	0.998056	1	1	1	0.236407	1	0.138358	1	1		1				1	1	1	1	1	1	1	1	0.993939				0.983869	1	1	0.982455	1	1	0.915115	1	0.872527	0.983823	0.987352	0.977136	0.977757	0.994656		1	1	0.99385	1	1	1
COG1595	0.649573	1	1	1	0.404705	1	0.925939	0.980396	0.987655	0.312294	1	0.140385	0.990586	0.981805	0.109439	1	1	1	1	1	1	1	0.973625	1	1	1	0.146625	1	0.585431	1	0.996451	0.149801	1		0.934016	0.586952	1	1	0.991596	0.980377	0.25886					0.122107	0.156995	0.20368	0.121497
COG1526	0.984336		0.208727	1	0.989101		1	1	0.421664		0.913523	1	1		1	1	1	1	1	0.993246	0.698503	0.90629	0.993369										0.592241		0.638849	0.991787	0.986853	0.986916	1	0.98963		1	1	1		1	1	1
COG0791	0.175529			0.466081	0.292013		0.236686	0.43656	1	0.559772	1	1	1	0.981805	1	1	1	1	1	1	1	0.968262	1	1	1	1	1	1	0.973833	1	0.140277	0.985304	1		1	0.991722	0.974702	0.980123	1	1	0.881491	0.937656	1	0.992798	1	0.244808	0.239588	0.182504	0.152815
COG1354	1	1	1	1	1	1	1	0.976684	1	1		1	0.983334		1	1	1	1	1	1	1	1	1					1	1		1		1		1	1	0.987352	0.99401	1	1	0.819915							0.990694	1
COG4598	0.911296			1	1			0.980396	1			0.985595	0.937412																							0.9871	0.986735	0.206505	0.991596	1						1	1
COG1043	1	1	1	0.992287	1	1	1	1	1		1	1	1	0.981805										0.196325	1	1							1		1	1	0.166761	1	0.986969	1		1	1	1	1	1	1
COG4191	0.998391	1	0.981137	0.98358	0.991186	1	1	1	1			0.121716	1	1	1	0.98249	1	0.876039	1	0.976609	0.81548	0.254168	0.99177	0.868421	1	1							0.322253		1	0.58291	1	0.990845	0.168471	1	0.255556	0.994539	0.985082	0.911901		1	0.983613
COG1794	0.650402				0.982251			0.980396	1	0.395568	0.658578	0.825979	0.601399		0.953107		0.491012	0.986601	0.946538	1	1	1	0.993939				1	1					1			1	0.787711		1	0.4094		0.986251	1	0.983069		1	1	0.965389
COG1121	1	1	1	1	0.994421	1	1	1	1	1	1	1	1	1	1	0.12577	1	1	1	1	0.397138	1	1	0.905984	1	1	1	1	0.986998	1	1	1	1	1	1	0.988372	1	1	0.991596	1		1	1	0.998787	1	1	0.991602		1
COG2091	0.97997	1	1	0.605124	0.992947	1	0.980388	0.118441	1	1	0.654579				1	1	1	0.92598	1	1	0.301925	0.968262	0.566691	1	1	1										1	0.987352	0.995407	0.983194	1	1					1	1		0.296487
COG0704	1	1	1	1	1	1	1	1	1	1		1	1	1						1	0.206884	1	1	1	1	1	1	1	1	1	1	1	1	1	1	1	1	1	1	1	0.76701					1	1	0.99765	1
COG3211	0.995119	0.820507	0.133037	1	0.7324	1	1	0.971576				1	0.991663												0.101665								0.59136			1	1	1	1	0.995555		0.962595	0.985082	0.841018
COG1434	1	0.987188	1	0.983527	0.990691	1	1	1	1		0.981821	0.496559	1	1		0.950695				1	0.573367	0.555586	1	0.103173			0.390636	0.138825		0.947355		0.985304	1		0.651324	1	1	0.992256	1	1	1					1	0.989686	0.96849	1
COG0235	0.990899	0.230768		1	0.972672	1	0.493159	1	0.148912	1	1	0.168615	0.593019	1	1	1	1	1	1	0.230616	0.98414	1	1	1	1	1	1	0.844745		0.934256	0.998929	0.180326	0.985571		0.99869	0.844244	1	1	1	1	0.298197					1	1	0.21319	0.990095
COG1335	0.992462	0.28205	0.113636	0.991205	0.535961	0.20064	0.849182	1	1	0.296157		1	0.989143		1	1	1	0.989193	1	0.89242	0.445053	0.222435	0.322462	1			0.163137	1	1	1	0.9749	0.881909	0.617695	0.367777	1	0.989437	1	0.988806	1	1		1	1	1		0.962193	0.40455	0.770321	0.313133
COG0518	0.10762	1	0.904316	1	1	1	0.960785	0.889359	1	0.973645	1	1	1	0.608549	1	1	1	1	1	1	1	1	1	1	1	0.976186	1	1	1	1	0.947554	1	0.273809	1	1	1	1	1	1	1		1	1	1		0.974394	0.97805	0.99644	1
COG0110	0.172761	0.115383	0.114089	0.136217	1	0.184552	1	1	0.954965	0.700402	0.981821	0.524441	0.141938	0.533827	1	0.991069	1	0.975124	1	1	1	1	1	0.361352	0.101746	0.214512	1	0.935407	0.236618	0.369364	0.560988	1	1		0.633111	0.193588	1	0.94263	0.454817	0.107075		0.171934	0.119401	0.182516		1	0.12377	0.734225	0.928309
COG4773	0.215261	0.782047	0.865696	0.960177	0.115975	1	0.357505	1	0.987655			0.514576	1											1									0.759671			0.994185	1	1	0.1348	0.991007		0.583376	0.283581	0.205902		0.961196	0.460545
COG3698	0.985231	1	0.981137	0.972022	1		1					1	1	0.999808																					0.993544
COG2135	0.654328	0.987188	0.171224	0.981429	0.982344	0.254058	0.138649	0.157831				0.140499	1			1		0.877563	0.161345					0.164275				1	0.986998	1	0.111076		0.629813		0.989354	0.522568	0.334171	0.133719	0.227332	0.133895	0.127252					0.304804	0.115523
COG1305	0.997139	1	1	1	0.993105	0.996628	0.978351	0.77043	1	0.820345		1	0.894172	0.903104	0.171984	1	0.376977	0.991647	0.999472	0.992918	1	0.317716	0.993369	0.979592	1	0.699266	0.983869	1	0.986847	0.939078	0.97704	0.405486	0.861578	1		1	1	0.998225	1	0.993616						1	0.995824	1	0.523882
COG3733	0.974921			0.938266	0.993735
COG5495	1	1	0.981137	1	0.924742	1	1			1														1	1	0.948203										0.96288	1	0.999157	1	1								0.967381
COG3022	0.999648	1	1	1	1	1	1	1	1	0.856043	0.981821													1	1	1							1			0.992235	1	1	1	1	0.148634	0.998169	1	0.991948		1	1	0.996482
COG0767	1	1	1	1	1	1	1	1	1		1	1	0.991663	0.981805										1	1	1							1		1	0.98421	1	1	1	1		0.99596	1	0.998906		1	1
COG0139	1	1	0.132911	1	1	1	1	1	0.95062	1	0.902495	1	1	1	1	1	0.943107	0.141102	1	0.959455	1	1	1	1	1	1	1	1	1	1	0.996258	1	1		1	1	1	1	1	1	1	1	1	1		1	1	0.996115	0.992108
COG1196	0.428716	1	0.15217	1	0.993062	1	0.118811	1	1	0.310164	0.492838	0.788552	0.974997	0.110158	1	0.404753	1	0.9942	0.107817	0.665808	1	1	1	0.60316	0.368366	0.27049	0.19569	0.96587	1	1	0.811039	0.954458	0.129765	1	0.976457	0.816303	1	1	0.10108	1	0.452477	0.941229	1	1	0.327253	0.16293	0.239555	0.138866	0.152815
COG0128	1	1	1	1	0.994397	1	1	1	1	0.982659	1	1	1	1	1	1	1	1	1	1	1	1	1	1	0.953163	0.98077	1	1	1	1	1	1	1		1	1	1	1	1	1	0.910075	1	1	1	1	1	1	1	1
COG0340	1	1	1	1	1	1	1	1	1	1	1	1	1	1	1	1	1	0.996843	1	1	1	1	1	1	1	1	1	1	0.987658	1	0.967974	1	1		1	0.992225	1	0.993047	0.991596	0.995503	0.93191	1	1	1	1	1	0.979427	1	1
COG3167	0.999103	0.94871	1	0.915103	0.900993	1	1	0.952315	1																											0.985468	1	1	0.991596	0.995503								0.994051
COG0351	0.997611	1	1	1	0.983587	1	1	0.931098	0.970781	1	0.328021	1	0.701382	1	1	1	1	1	1	1	0.98414	1	1	1	1	1	1	1	1	1	1	1	0.975665		1	1	1	1	1	1	0.684098	1	1	1		1	1	1	1
COG3384	1	1	1	1	0.994317	1	1	1	0.984835							0.966438				0.963114	1	0.810132	1										0.992686			0.838365	1	1	0.991596	0.473272						1	0.986602
COG0476	0.999562	1	1	1	1	1	0.197866	1	1	1	1	1	1	0.948039	1	1	1	1	0.974271	1	0.398084	1	0.109421	1	1	1	0.983869	1	1		1	1	1		1	0.111509	0.102936	1	0.421217	1		1	1	1		1	1	1	1
COG0218	1	1	1	1	1	1	1	1	1	1	1	1	1		0.984379	1	1	1	1	1	1	1	1	1	0.990909	1							1		1	1	1	1	1	1	0.969152	0.997643	1	1		1	1	1	1
COG0745	0.998722	1	1	0.913706	1	1	1	1	1	0.720453	0.273787	0.112353	0.233774	1	0.375041	0.143629	1	0.722269	0.415783	0.938919	0.111368	0.269899	1	1	0.990901	0.136554	1	0.329155	0.137281	0.651913	1	0.420182	0.123	1	0.861227	1	1	1	0.886854	0.966064	0.167889	0.997705	1	1	0.971155	0.979997	0.991796	1	0.161996
COG1802	0.863402	0.128204	1	1	1	1	0.417489	1	1	0.62618		0.121716	1		0.688598	1	0.955264	1	0.992369	0.963748	1	1	1									0.120068	1		0.399086	1	1	0.997673	0.185335	0.232197	0.918357	0.128947				1	0.404773	0.987859
COG4258	0.56534	0.410255		0.151986	0.259834		1		0.18619		0.96364																									1	1	1	0.496838	0.99382						0.612602
COG0560	0.996851	1	1	0.988611	1	1	1	0.454044	1	1	1	1	1	0.110158										0.989796	0.671322	1	0.360066	1	1	1	0.96636	0.936437	1	1	1	0.989273	1	0.994838	1	1	0.903732	1	0.134327	0.1114		1	0.688642	0.181005	1
COG0368	0.997342		1	1	0.993882	0.814426	1			1		1	0.984604	0.110008										1	1	0.370955									1	1	0.999585	1	1	1						1	1	1	0.988875
COG1652	1	0.961534	0.924647	0.386341	1	1	0.978351	1	1	0.147598	0.981821	1	0.97247		0.968753	1	0.981482	0.994312	0.77318			0.111216				0.174474							1	1	0.995012	0.193628	1	1	1	1						1	1	1	0.295796
COG0336	1	1	1	1	1	1	1	1	1	1	1	0.976662	0.991663	0.962498	1	1	1	1	1	0.917577	1	1	1	1	1	1	0.983869	1	1	1	1	1	1	1	1	1	1	1	1	1	0.99319	1	1	1	1	0.979997	1	1	1
COG0317	0.969435	1	1	1	1	1	1	1	1	0.977946	0.981821	0.990658	1		1	0.969215	1	1	0.988765	1	1	1	1	1	1	1	1	1	1	1	1	1	1	1	1	1	0.978402	1	1	1	0.859527	1	1	0.805251		1	1	0.999051	1
COG4705	0.116109			0.852799	0.220553																0.159052	0.174771														0.146614	0.167375	0.989912	0.580584	0.294435
COG4774	0.130235	0.294871	0.766293	0.990748	0.7968	0.582975	0.941178	1	0.868235		0.29143	0.740748	1	1										1		0.214512							0.570639			1	1	1	0.98921	1						0.265439	0.996779
COG1496	0.589353	1	1	1	1	1	1	1	1	1	1	1	1	1	1	1	1	1	1	1	1	0.98413	1	0.926257	1	1	1	1	1	1	1	1	1	1	1	1	0.629654	1	0.991596	0.995555	0.923532	0.997705	1	1	1	0.979997	1	1	1
COG0805	0.998538	1	0.133037	1	0.138124	1	0.473333	1	1		1	1	1	1	1	0.988627	1	1	1	1	0.98414	0.98413	1	1	1	1					0.403459		1		1	1	1	1	1	1		1	1	1		1	1
COG4922	0.99507		0.708068	0.992626	0.910827	1						1	1								0.654119		0.811857										0.508173			0.111498	1			0.473248
COG1484	0.477243	0.153845	0.874306	0.233336	0.14366	0.128662	0.138365	0.118441	0.148517	0.114753		0.243396	0.233689		0.109439	0.982145	0.113104	0.157299	0.130938	0.864058	0.254098	0.174771	0.115503	0.413338	0.166533	0.273275	0.14685	0.156198	0.187447	0.10546	0.107835					0.164204	0.102936		0.126305	0.209757	0.707257					1	0.107351	0.996807	0.122253
COG1587	1	1	1	1	1	1	1	1	1		1	1	1		1	1	1	1	1	1	0.981136	0.98413	1	1	1	1							1		0.994551	0.994185	0.987352	0.994133	1	1		1	0.955213	1	1	1	1
COG3605	0.993491	1	1	0.991662	1	0.996067	1	1	1			0.990658	0.983334																						1											0.980056	1
COG0546	0.999979	1	0.934216	1	0.698855	1	1	1	0.421882	1	1	0.731824	1	1	1	0.991069	1	1	0.215813	1	0.98414	0.396919	1	0.887829	1	0.487451	1	0.940734	0.548604	1	0.384532	1	1	1	0.411817	1	0.218907	1	1	0.15619	0.908141	0.10179	0.104476	0.993595	1	1	1	0.236049
COG1418	0.223007		0.133037	0.294158	0.735798		0.415624			0.928783		0.505763	1		1	1	1	1	1	1	1	0.30188	1	1	1	1	0.967744	0.976212	0.956385	1	0.996295	0.981131	0.985961	1		1	0.964762	1	0.134822	0.968868	0.893909	1	0.985082	1		1	0.976538	0.996181	0.171403
COG2977	0.97541			1	0.171278			0.843027				1	0.991663															0.537136	0.473524			0.283999			0.968622											1	0.976639
COG1540	0.983391		0.981137	0.892035	0.99455							1	0.974997		1	0.990884	1	1	1	1	1	0.98413	1				0.179279				0.143619		0.584337			0.997122	1	1	1	1		0.968921		0.925193		1	1	1
COG1120	0.918721		0.323651	0.960888	0.934078		1	1	0.987655	1	0.109438	0.487115	1		1	1	0.981051	0.966893	1	1	1	1	1	1	1	0.388692							0.990976		0.948377	1	1	1	0.555843	1		1	1	0.992359		1	0.460545	1	0.989516
COG1396	0.250755	0.474357	1	0.157935	0.12706	1	0.138561	1	0.210898	0.49256	0.109438	0.121716	1	0.606381	1	1	1	0.564701	0.988867	0.98825	0.95238	0.174771	1	0.134069	0.110728	1	0.114176	0.452532	0.274119	0.42221	0.154681	0.195424	0.521668		1	0.992961	0.439482	0.15923	1	0.107104	0.169848					0.53477	0.413346	0.606077	0.421963
COG1017	1	1	1	1	1	1	1	1	1						0.984379	0.991069	1	1	1	1	1	1	1										1			1	1	1	1	1		1	1	0.978026		1	1
COG0569	0.997759	1	1	1	1	1	1	1	1	1	1	1	1	1	1	0.990884	1	1	1	1	1	1	1	1	1	1	1	1	0.112304	1	1	1	1	1	0.952888						1	1	1	1		1	1	0.997605	1
COG1212	1	1	1	1	1	1	1	1	1		0.981821	1	0.991663	1										1	1	0.970514							1		1	1	1	1	1	1		1	1	0.998496	1	0.977789	0.97474
COG4160	0.939482			1	1			1	0.958589		1	1	0.991663																						0.188978	1	0.206123	1	1	0.822767						1	1
COG2186	0.433995	0.94871	0.981138	0.980148	0.630358	1	1	1	1	0.792275	0.914388	1	1	1	0.468809	0.972688	0.320911	0.299406	1	1	0.904749	1	1	0.932872	0.66865	0.580986	1	0.121044	0.979872	0.10546		1	0.921927		0.938936	0.907097	1	0.265128	1	1	0.828721					1	1	0.728702	0.687375
COG0325	1	1	1	1	1	1	1	1	1	1	1	1	1	0.109913	1	1	1	1	1	1	1	0.98413	1	1	1	1	0.982385	1	0.985471	0.947355	1	1	0.605432		1	0.994185	1	1	0.983194	1	1	0.997641	1	0.998209		1	0.998769	1	1
COG0327	1	1	0.954919	1	1	1	1	1	1	0.212413	1			1	1	1	1	0.994625	1	1	0.793648	0.158853	0.975765	1	1	1	1	1	1	1	1	1	1	1		1	1	1	1	0.995503	0.955573	1	1	1	1	1	1	0.944304	1
COG0107	1	1	1	1	1	1	1	0.976684	1	1		1	1	1	1	1	1	1	1	1	1	1	1	0.963457	1	1	1	1	1	1	1	1	1		0.999581	1	1	1	1	1	0.949956	0.939813	0.79104	1		1	0.999629	1	0.992108
COG1450	1	1	1	0.986613	1	1	1	1	0.124074		0.255312		0.100156																				0.943857			0.947903	0.103073	0.101829	1	0.994724		0.971125	0.970145	0.930722	1	0.891669	0.13214
COG1285	0.989366			0.991507		1	1	1	1		0.621618	0.102988	0.933341		1	1	1	1	0.988731	1	1	1	0.170231	1	0.910556	1	0.647293	0.858369	0.987658		0.187116	1	1		0.995355	1	1	1	1	1	0.910183					0.343539	0.297733	1	1
COG1714	0.998032	1	0.41901	1	0.991251	1	0.909401	1	1			1	1	1	1	0.990884	1	0.114086	1	1	1	1	1	1	1	1							0.591495		1	1	0.33542	1	1	1		1	1	1
COG3779	0.153038				0.27673															1	0.190648	0.87408	0.389451
COG3210	0.440399			0.106273	0.489583			0.138409	0.11166	0.164175		0.23417	0.258627	0.128544		0.24271				0.199416	0.143198	0.111216			0.894073	0.970003							0.123019		0.343556	0.328168	0.192922	0.209011	0.210629	0.29911		0.110808	0.164178	0.216513	1	0.101788	0.189912		0.173259
COG3511	0.134031			1	0.982827	0.145361	1																	0.871217									0.924546			1	1	1	1	0.945779
COG0846	1	1	1	0.97247	0.985273	0.978223	1	0.980396	0.985105	1	0.346262		0.24207		1	0.991069	1	0.994565	0.990934	0.993246	1	1	0.993939	1	0.825494	1	1	1	1	1	1	1	0.909976			0.973109	1	0.943563	0.983194	0.866521	0.927407	1	0.104476	1		1	1	1	0.234515
COG0020	1	1	1	1	1	1	1	1	1	1	1	1	1	1	1	1	1	1	1	1	1	1	1	1	1	0.977297	1	1	1	1	1	1	1	1	0.773521	1	0.31944	1	0.126372	1	0.970545	1	1	1	1	1	1	1	1
COG0052	0.998191	1	1	1	1	1	1	1	1	1	1	1	1	0.110158	1	1	1	1	1	0.992769	1	1	1	1	1	1	1	1	1	1	1	1	0.993243	1	0.982712	1	1	1	0.991596	1	1	1	1	1	1	1	1	0.99684	1
COG0280	0.999196	1	0.955792	1	1	0.97517	1	0.980396	1	1	1	1	1	1	1	1	1	1	1	1	1	1	1	1	1	1	1	0.746324	1	1	1	1	0.993243	1	0.110164	1	0.872957	0.997986	1	1	1	1	1	1		1	1	1	1
COG3637	0.998423	0.756406	1	1	0.110401	1	1	0.971258	0.987655		1	1	0.692744	0.183766										1	0.165991	1							1		0.362018	1	1	0.995079	0.968904	0.388418						1	0.740595
COG4625	0.590945	0.243588	0.15217	0.326656	0.170311		0.236384			0.114527		0.12172	0.751587	0.570561																			0.346486			0.922492	1					0.2893	0.119401	0.173592	1
COG4106	1	1	1	1	1	1	1	1	1		1	0.990658	0.991663	1						1	1	1	1					0.448939			0.398984				1	1	1			0.471513						1	0.991602
COG0217	0.98709	1	1	1	1	1	0.976269	1	1	1	1	1	1	1	1	1	1	1	1	1	1	1	1	1	1	1	1	1	1	1	1	1	1	1	1	1	0.987352	1	1	1	0.92447	1	1	1	1	0.957445	1	1	1
COG2086	1	1	1	1	1	1	1	1	0.994279	1		1	1		1	1	1	1	0.992369	1	1	1	1	1	0.990852	1							0.993243		1	1	0.98715	1	0.925504	0.415414	0.980384					1	0.713047	1	1
COG1381	1	1	1	1	1	1	1	1	1	1	1	1	1	1	1	1	1	1	1	1	1	1	1	1	1	1	1	1	1	1	1	1	1		1	0.993326	1	1	1	0.995554	0.93774	1	1	1	1	1	1	1	1
COG1720	1	0.128204	1	0.990322	0.993191	1	1	0.725484	0.975316	1	0.981821			1		1				1	0.42866	0.269899	1																							1	1	0.293168	0.356273
COG0116	0.989451	1	1	1	1	1	1	1	1	1	1				1	1	1	1	0.917205	1	1	1	1	1	1	1							0.225711			1	1	1	0.986523	1	0.795177					1	0.991796	1	1
COG1137	1	1	1	1	1	1	1	1	1		0.981821	1	1	1										1	1	1							1	1	1	1	1	1	0.991596	1		1	1	1	1	1	1
COG1309	0.504697	0.55128	0.190285	1	0.385422	1	0.178254	1	1	0.824405	0.164197	0.797799	1	1	1	0.48604	0.98105	1	1	0.993246	1	0.222268	0.981819	0.341381	1	1	0.260191	1	0.149784	0.806983	1	0.119821	0.992736		0.395218	0.990675	0.102936	0.880446	1	0.312628	0.977197	0.98916	0.985082	0.997646		1	0.991602	1	0.152584
COG2816	1	0.987188	0.981108	1	0.850434	1	1	0.980396	0.985728	1	0.237247	1	1											1	1	0.234494	1	0.98276	1	1	0.989719	1	0.908548		1	0.858386	1	0.996379	1	0.995555	0.856371					1	1		1
COG0778	1	1	1	0.991831	0.353848	1	1	0.976568	0.980611	0.984129	0.981821	1	1	1	1	1	1	1	1	1	1	1	0.793634	1	0.931381	0.136207	0.947425	1	1	0.947355	0.959792	0.870485	1		0.922744	0.89663	0.942147	1	1	1		1	1	0.979972		1	1	0.992206	0.989929
COG1593	0.969554	1	0.85181	0.976978	0.34145	0.977654	1	0.453996		1	0.291601	1	0.62655		0.828096	0.967141	0.981024																0.980159			1	0.915467		0.98776		0.554798					0.101766	0.922459
COG1280	0.994126	0.166665	1	1	0.974473	0.334179	1	0.975152	0.918139		1	0.112353	1	0.642983	1	0.494961	1	1	0.989072	1	0.98414	0.111216	0.993223	1	0.990425	1							0.605432		1	0.240407	0.987352	1	0.991596	0.205394		1	1	0.997631		1	0.132004
COG4461	0.996902	1	0.962253	0.989406	0.270193	1	1					0.983614	1			1						1				1										1	1	0.868212	0.134804	0.116036						0.203955	0.156849
COG0528	1	1	1	1	1	1	1	1	0.987655	1	1	1	1	1	1	1	1	1	1	1	1	1	1	1	1	1	1	1	1	1	1	1	1	1	1	1	1	1	0.986969	1	1	1	1	1	1	1	1	1	1
COG3279	1	1	1	0.988396	1	1	1	1	0.987655	0.440985		1	1	0.128544	0.984379	1	0.131961	0.987069	1	1	1	0.841276	1	1	0.194097	0.313114	1	0.486982	0.236618	1		0.105032			0.929338	0.404494	0.102936	0.26071		0.187427	0.816693					1	1	0.88328	1
COG1216	0.568104			0.158995	0.204498	0.240412	0.376464	0.177743	0.161335	0.163641	0.346262	0.262128	0.116858	0.587116	0.984379	1	1	0.320256	0.146332	0.986486	1	0.842057	0.346918	0.288734	0.101674	0.214303	0.1137	0.190963	1	0.473722	0.197925	0.164156		1	0.65191	1	0.29664	0.983129	0.904914	0.951103	0.126728	0.19912	0.134327	0.107402		1	0.123877	1	0.974125
COG3665	0.109457		0.473048	0.873394	0.830208	0.856587	0.764687					1	1		1		1	0.97337	1																	1	1		0.974791	0.383358								0.318989
COG2840	0.99901	1	0.981137	1	1	1	1	1	1		0.981821	1	1																				0.83114		1	1	1	0.957192	0.991596	1						1	0.132166
COG0494	0.145651	0.807687	1	0.113782	1	1	1	1	0.987655	0.951428	1	1	1	1	0.312753	1	1	0.184817	1	0.871963	0.49351	0.158882	0.359094	0.989796	1	0.98077	0.714127	1	0.955194	0.775441	1	0.435235	0.986487		0.310299	0.993359	1	1	0.991596	0.419595	0.696525	1	1	0.892648	1	1	1	1	1
COG0431	0.998978	0.97436	0.892437	0.591951	0.891363	0.27606	0.926339	0.118616				0.468486	0.988945		0.657209	0.991069	0.528948	1	0.992369	1	1	1	1						0.112359	1	0.246699		1			1	1	1	0.185335	0.374918						1	1	1	0.880758
COG0412	0.977978	1	1	0.99132	0.988089	1	1	0.952585				1	0.283947		0.687557		0.434151	0.841987		1	0.730227	1	1			0.823465							0.592696			0.240624	0.895943	1	0.96883	0.995555						1	0.975325	0.996611
COG0847	0.132829	1	1	1	0.137857	1	1	1	1	0.378386	1	1	1	1	1	0.991069	1	0.997451	1	0.873512	0.175038	1	1	1	0.961531	0.250908	1		1		1	1	1		1	0.992635	0.987352	1	0.30327	1		1	1	0.269074	1	1	0.247673	0.996681	1
COG0593	1	1	1	1	0.991391	1	1	1	1	1	1	1	1	1	1	1	1	0.994565	0.992369	1	1	1	1	1	1	1	1	1	0.98337	1	1	1	1	1	1	0.275368	0.987352	0.986636	0.986523	0.985397	0.851561	1	1	1	1	1	0.986438	0.99709	1
COG2838	0.995782	1	0.997823	0.979573	1	1	0.980388																													1	1		1	1		1	1	0.997967
COG0854	1	1	1	1	1	1	1	0.980396	1			0.990658	1	1										1	1	1							0.992736		1	0.993326	0.988962	1	1	1		1	1	1		1	1
COG1385	1	1	1	1	0.993447	1	0.957117	1	1	1	1	1	1	0.96365	1	1	1	1	1	1	1	1	1	1	1	1	1	0.914729	1	1	1	1	0.989232	1	0.93337	1	1	1	0.977996	1	1	0.99644	1	0.994461		1	1	1	1
COG0406	0.99778	1	0.981138	1	0.138012	0.814426	0.118686	0.960793	0.198523	0.329771	0.973293	1	0.987295		0.984379	1	1	0.103193	1	0.992918	1	0.127105	0.981819	0.278007	1	0.388692	1	1	0.787562	1	1	1	1		0.867494	1	1	1	0.21064	1	0.980384					1	0.363451	1	0.916707
COG3484	0.998065	1	1	1	1	1	1	1
COG3208	1				0.985911										0.125073	1	0.263782	1	0.207749		0.238734	0.206391	0.182408													0.990547	1	1	1	0.160668									0.296487
COG2915	1	1	1	1	1	1	1	1	1		1																																			1	1
COG0106	0.999339	1	1	1	0.994364	1	1	1	1	1		1	1	1	1	1	1	1	1	0.993246	1	1	1	0.976495	0.101472	1	1	1	1	1	1	1	1		1	1	1	1	1	1	0.947768	0.219316	1	1		1	1	1	0.974913
COG0689	0.999827	1	1	1	0.994554	1	0.980388	1	1		1	1	0.991663	0.981805	1	1	1	1	1	1	1	1	1				1	1	1	1	1	1	1		1	1	1	1	1	1						1	1
COG4760	1	1	1	1	1	0.970961	1													0.9744	1	1	1																										0.131941
COG2360	0.995828	1	1	0.999711	1	1	1	1	1			1	1	1											1								0.605432		0.942353	1	1	1	1	1		0.997753	1	1		1	1
COG1198	1	1	1	1	1	1	1	1	1	1	1	0.990658	1	0.925572	1	1	1	0.992519	0.983125	1	1	1	1	1	1	0.98077	0.983869	0.980529	1	1	1	1	0.991739	1	0.904933	0.980176	0.362481	0.98891	1	1	1	0.867076	0.985082	0.818778	1	1	1	0.994195	0.988875
COG1136	1	1	1	1	1	1	1	0.980396	0.987655	0.836047	1	0.884191	0.13352	1	0.984379	0.242707	1	1	0.284355	0.163642	0.98414	0.158853	0.627527	0.338416	0.120049	1	0.161995	0.795775	0.1124	0.86774	0.993686	0.117914	1	1	0.245839	0.234741	1	1	1	0.214284	0.834631	0.971106	1	1	1	1	0.61818	1	0.112032
COG3248	0.998354	1	1	1	1	0.455831	1	0.686306	0.173642																														0.878377	1						0.962193	1
COG0671	0.998796	1	0.981137	1	1	1	1	1	1	1	1	1	0.991663		0.812484	0.988902	0.98105	1	1	0.196972	0.270589	1	1	1	1	1	0.13051	0.98276	1	0.978322	0.944967	1	0.605432		1	0.858406	0.102842	1	0.991596	0.99111	0.900878					1	0.314325	0.997703	0.422215
COG0489	1	0.961534	0.189318	0.932137	0.994137	0.973109	1	0.491994	0.136196	0.863404	1	1	1	0.922972	1	0.991069	1	1	1	0.116753	0.30245	1	1	1	0.936367	1	0.829997	1	1	0.905155	0.993324	0.621741	1		0.120534	1	1	0.993482	0.991596	0.989785	0.472553	1	1	1		0.959976	1	1	0.981734
COG0127	1	1	1	1	1	1	0.91586	1	1	0.197242	1	1	0.991663	0.976553	1	1	1	1	1	1	1	1	1	1	1	0.961555	1	1	1	1	1	1	1	1	0.992731	1	1	1	1	1	0.776696	1	1	0.992244	1	1	0.999996	1	1
COG4148	0.984795	0.910241	1	1	1	0.945688	1	1	1		1	1	1																				1		0.995386											1	1
COG0377	1	1	1	1	1	1	1	1	1			1	1	1						1	1	1	1	1	1	1							1		1	1	1	1	1	1		1	1	1		1	1
COG0793	1	1	1	1	1	1	1	1	1	1	1	1	1	1	1	1	1	1	0.99222	0.999598	1	1	1	1	1	1							0.370075	1	1	1	1	1	0.991596	1	0.231894	1	1	1	1	1	1	0.995205	1
COG0545	0.995073	1	1	1	0.994637	1	1	1	1		1			1										1	0.972724	1	1	1	1	1	1	1				1	1	1	1	0.989785					1	1	1
COG2323	0.979045	1		0.989469	1	0.898368	0.475764								1	0.459147	1	1	1	1	0.968236	1	1										0.598928				0.895709	1								1	0.991796	1	1
COG0850	1	0.97436	1	1	1	0.982455	1	1	0.95726	0.978355	0.981821	1	1		0.984379	1	1	1	1	1	1	1	1										1		0.922086	1	1	1	1	0.994756	1					1	1	1	1
COG0354	1	1	1	1	1	1	1	1	1		1	0.990658	1																				0.944474		1	1	1	1	1	1						1	1
COG0580	0.985945	0.602562	1	0.990492	0.90044		0.921605	1	1			1	0.534569		1	1	1	1	0.991952	1	1	0.87408	1	0.298669	0.101728	0.923102	1	1	1	1	1	1	0.605432	1	1	1	1	1	1	1						0.969086	1		1
COG3170	0.997946	1	0.152066	0.973799	1	1	0.257872	0.158213	1					1						0.679534		0.158882	0.993939	1	0.110939	1	1	1	1	1	0.671124	1	0.252362		0.245839	1	1	0.966457	0.370187	0.99111		0.402715			1	1	0.991796	1	0.967733
COG0692	1	1	0.981108	1	1	1	1	1	1	1	0.981821	1	0.991663		1	1	1	1	1	1	1	1	1	0.946544	1	1	1	1	0.987658	1	0.991256	1	1	0.981272		1	1	0.998221	0.993967	1	0.964938	1	1	0.996303	1	1	1	1
COG2908	0.999171	1	0.97809	1	1	1	1	0.118432	0.932376		1	1	0.991663											0.989796	1	1							1			1	1	1	1	1		0.991535	0.925354	1		1	0.983154
COG0152	0.505865	1	1	1	1	0.977685	1	1	1	1		1	1	1	1	1	1	1	0.984041	1	1	0.994917	0.548351	1	1	0.98077	1	1	1	1	1	1	0.989841		1	1	1	1	0.991596	1	0.721251	0.989927	1	1		1	1	1	1
COG0584	0.997701	0.987188	0.247192	1	1	1	1	0.980396	1	1	1	0.969313	1		1	1	1	1	0.992369	1	1	1	0.933959	0.133915	0.165991	0.466322	1	1	0.488626	1	1	1	1		0.995637	0.844244	1	1	1	1	0.851617			0.140576		1	1	1	1
COG4796	0.981692	0.141024	1	1	0.992187	1	1	0.960793	0.987655		0.973607																									1	1	0.996738	0.991596	0.970705						0.972392	1
COG3316	0.681413	0.730766	0.265347	0.434852	0.125171	0.54174	0.673927	0.295997	0.136273	0.163771		0.149823	0.626784								0.27047	0.444555	0.152013	0.123882	0.110871	0.465639					0.345639				0.87939	0.275771	0.102936	0.138848		0.821792						0.244969	0.148674
COG0288	1	1	1	0.968179	1	1	1	1	1		1	1	0.983334		1	1	1	0.992488	1	1	1	1	0.984619	1	0.990909	1	1	1	1	1	0.916304	1	1		0.81293	1	0.987352	1	1	0.988029		1	1	1		1	0.991796	0.954742	1
COG2755	0.977808	1	0.981137	0.991415	0.97507	0.981009	1	1	0.894295	0.59657		0.883712	0.718247	0.201114	0.984379	0.546001	0.376645	0.994308	1	0.136599	0.19088	0.98413	1	0.206583	0.941823	0.253674	0.163199	1	0.13738	0.929837		0.105032	1		1	0.129125	0.115369	0.993035	1	0.995555	0.965188	0.994884	1	0.996383		1	1	1	0.989929
COG0220	1	1	1	1	1	1	1	1	1	1	1	1	1	1	1	1	1	1	1	1	1	1	1	1	1	1	1	1	1	1	1	1	0.975433		0.989439	1	1	0.998733	1	0.866521	0.822273	1	1	0.997304	1	1	0.999996	1	1
COG1211	1	1	1	1	1	1	1	1	1	0.976923	1			1	1	1	1	1	1	1	1	1	1	0.103218	1	1	0.1137	0.953819	1	1	1	0.134548	1			1	1	1	0.991596	1	1				1	1	1	0.988909	1
COG0125	0.991735	0.961534	1	1	1	0.961796	1	1	1		1	1	0.926086	0.971062	1	1	1	1	0.161345	1	1	1	1				0.983869	1	1	1	1	1	1	0.93551	1	1	1	1	0.134792	1		0.985541	1	1	1	1	1	1	1
COG4181	0.988313	1	1	1	1	1	1	1	1			1	1																0.687425		0.157954		0.611248		0.59035	1	1	1	1	1						1	1
COG1289	0.993311	1	1	1	1	0.968902	1	0.921613	1		1	0.477827	1					0.975179			0.334318												0.38085		1	1	1	1	1	0.995555						1	0.983613
COG2227	1	0.179486	0.285523	1	1	0.145804	1	1	1	0.649939		1	1		1	1	1	0.315205	0.989449	0.992236	1	0.651038	0.346918	1	0.996969	1							1		1	0.310589	1	0.998733	0.991596	1		0.12442	0.283581	0.701413		1	0.156985	1
COG2271	0.991624	1	1	0.821875	1	1	1	0.19751	1		1	0.966199	0.634939	1	0.937528	0.989189	1	0.940345	0.974687	0.990324	0.92071	0.904741	0.993939	0.989796	0.949909	0.214512	0.211311	0.940734	0.198808	1	0.317069	0.330223	0.40049		0.825475	0.258279	0.949766	1	0.202218	0.129407		0.318803	1	0.119394	1	1	0.132177	0.997234	1
COG1974	0.130214	0.371793	0.114033	0.143508	0.148867	0.128648	0.177971	1	0.161263	0.164175	1	0.121758	1	0.606381	0.984379	1	1	1	1	1	1	1	1	0.671164	0.175754	0.253674	1	1	1	1	1	1	1		1	0.252115	0.128704	1	1	1	1					0.122155	0.206661	1	1
COG0602	1	1	1	1	1	1	1	1	1	1	1	1	1	1	1	1	1	1	1	1	1	1	1	1	0.906541	1	1	1	1	1	1	1	1		0.998103	1	1	1	1	0.995555	1	1	1	0.984603		1	1	0.995857	0.99193
COG0479	0.947722	1	1	1	1	0.968701	1	1	1		1	1	1	1	1	0.938995	1	1	1	1	1	1	1	1	1	1	1	1	0.987658	1	1	1	1		0.996543	0.997731	1	1	0.850563	1		1	1	1	1	1	1		1
COG2964	0.993525			1	0.137236			1	1		1				1	0.377209	1					0.206547											0.598579			1	1	0.314524	0.968466	1	0.956171	0.982932	1	0.98026		0.996386	1	0.220822
COG3907	0.960092	0.115383	1	1	0.988191	0.49511	0.980388																													0.12325
COG2823	0.999312	1	1	1	1	1	1	1	1		1																						1			0.868496	1	0.996671	0.404354	1						1	1
COG3619	0.999121	1	0.962253	0.922713	1	0.994342	1			1		0.402821	1		1	1	1	0.959416	1			0.111195						1	0.361544		0.8024				0.996426	0.900181	1	0.9819	0.991596	1	0.908261							0.980765
COG2003	0.998831	0.987188	0.981137	1	1	1	1	1	0.161335	1	0.96364	0.962613	0.978204	0.981805	0.984379	0.178852	0.93331	0.926328	0.910905	1	0.904749	1	0.316428	0.278648	0.203966	0.273511							1		1	0.193588	0.102936	0.999395	0.991596	1	1					0.183479	0.132177	0.178846	1
COG0036	0.998769	1	1	1	1	1	1	1	1	1	1	1	1	1	1	0.990884	1	1	1	1	1	1	1	1	1	1	1	0.982758	1	1	1	0.103377	1		0.999316	1	1	0.996198	1	1	0.971479	1	1	1	1	0.162845	0.132153	1	1
COG0081	0.997656	1	1	1	1	0.875579	0.954778	0.960793	1	1	1	1	1	1	1	1	0.98105	1	1	0.957307	1	1	1	1	1	1	1	1	1	1	1	1	1	1	0.994666	0.994185	1	0.998733	1	1	1	1	1	1	1	1	0.989865	0.988721	1
COG2011	1	1	0.97809	1	1	1	1	1	1		1	1	0.986801		1	1	1	1	1	1	1	1	1				0.14647	0.104098	1	1	1	1	1		1	1	1	1	0.286467	1	1	1	1	0.998486		1	1	1	1
COG2761	1	1	1	1	0.318533	1	1					1	0.991663		0.610168	1	0.188588	1	1	1	0.968236	0.381041	1												0.999268	0.46899	0.895943	0.99855	0.151665	1						1	0.961562		0.987966
COG1788	0.946297	0.230768	0.976511	0.826965	1	0.109347	0.980388				0.273522	1	1		1	1	1	0.989041	1	0.990636	1	1	1										1		0.850494	1	1	1	1	0.90226						0.946427	0.27178	1	1
COG4149	0.989824	0.102563	1	1	1	1	1	1	1	1	0.981821	1	1		1	1	1	1	1	1	1	1	1										0.990435		1	0.979331	1	1	0.991596	0.953894	0.714596	1	1	1		1	1	1	1
COG0177	1	1	1	1	1	1	1	0.980396	1	1	0.981821	0.990658	0.977448	1	1	0.913399	1	1	1	1	1	1	1	1	1	0.753302	1	1	1	1	1	1	1	1	1	1	1	1	1	0.995555	0.975277	1	1	1	1	1	1	0.206723	1
COG3471	1	0.987188	1	1	1	1	1				1																						0.393557			1	1	1	1	1
COG1961	0.189945	0.102563	0.171224		0.380869	0.166033	0.218098	0.138409	0.123809	0.163525	0.528502	0.384064	0.108529	0.128544	0.109439	1	1	1	0.975387	0.681362	0.286027	0.222435	0.358826	0.123567	0.984506	0.232293			0.19948	0.19338		0.239174	0.116184		0.665794	0.1583	0.141577	0.132418	0.109491	0.267954	0.191783	0.303114		0.227917		0.163025	0.297404	0.150237	0.262932
COG4795	0.996055	1	0.981137	1	1	1	0.178356	1	1		0.164197																						0.521668			1	1	1	1	0.681918						1	1
COG1814	1	1	0.962255	0.992303	1	0.965421	1					0.290331																					0.99144			0.12325									1		0.355302
COG4445	1	1	1	1	1	1	1	1	1																																					1	1
COG2834	0.563234	0.410255	1	1	0.25939	1	1	1	0.18619	0.13107	1	1	1		1	1	1	1	1	1	1	0.127105	1	1	0.417418	0.745117							1	1	1	1	1	0.998733	0.496671	0.995555		0.986924	0.985082	1		0.221647	1	1	1
COG0284	1	1	1	1	1	1	1	1	1	1	1	1	0.566989	1	1	1	1	1	1	1	1	1	1	1	1	1	1	1	1	1	1	1	1		1	1	1	1	1	1	0.889356	1	1	1		1	0.991798	1	1
COG2211	0.112378			0.174589	0.393221			0.158213	0.987655	0.14688		1	0.974997	1	0.390976	0.935337	0.753876	0.38072	0.970479	1	0.761943	0.111195	0.993939	0.978495	1	0.271687	0.755268	0.937508	0.212363	1	0.187107	0.871363	1				0.550298	0.977211		0.102629	0.278996					0.343539	0.487808	0.920191	0.19162
COG2976	1	1	0.981137	1	1	1	1	1	1		1			1													0.903242			0.158205	0.298209	0.357515	1			1	1	1	1	1						0.979997	1
COG2249	0.896992		0.247178	0.96845	0.46896		0.515005	0.899011	1		0.327886		0.534569	0.738063	0.625844	0.945398	0.113104	0.635729	0.733628	1	1	0.301653	1		0.990901	1	0.983869	0.972644	1	1	1					0.992352	0.206123	0.997265	1	0.994159		0.890688	0.238805	0.987985		1	1		0.621542
COG2941	0.999598	1	1	1	1	1	1					0.430889																					1			0.993092	1	1	0.977078	1
COG1011	0.631871		0.190285	0.397691	0.447712	0.128662	0.118743	1	1	0.798137	0.96364	1	1		1	0.972688	0.962112	0.981452	1	0.116324	0.95238	0.842057	1	1	1	0.389896	1	1	0.237424	0.140621	1	0.195424	0.96272		1	0.98779	1	0.89234	0.991596	0.995503	0.757515					1	1	0.98779	1
COG2225	0.998527	1	1	1	0.990167	1	1	1	1			0.990658	1			0.990884				1	1	1	1										1		0.995708	1	1	1	1	1						0.978673	1
COG0480	1	1	1	1	0.99485	0.938147	1	0.960793	1	1	1	1	1	1	1	1	1	1	1	1	1	1	1	0.611095	1	0.6225	0.179556	0.104098	0.212363	0.19338	0.104019	0.195424	1	1	0.993107	1	1	1	1	1	0.992265	0.380199	1	1	1	1	1	0.919811	0.846455
COG3505	0.309652					0.1104		0.138409		0.544109	0.364569	0.730627	0.11688			0.107746				0.644448	0.493566	0.301653	0.759524	0.546544	0.193933	0.604174	0.291707	0.138825	0.287936		0.161694	0.225662				0.900406	0.180292		0.404458	0.330166		0.355189		0.233909			0.107342	0.328878	0.152815
COG0283	1	1	1	1	1	1	1	1	1	1	1	1	1	1	1	1	1	1	1	1	0.976451	1	1	1	1	1	1	0.980546	1	1	1	1	1	1	1	1	1	1	1	1					1	1	1	1	1
COG1214	1	1	1	1	1	1	1	1	1	1	1	1	1	1	1	1	1	1	1	1	1	1	1	1	1	0.98077	1	1	1	1	0.995339	1		1	1	1	1	1	1	1	0.942331	1	1	1	1	1	1	1	1
COG0571	1	1	1	1	1	1	1	1	1	1	1	1	1	1	1	1	1	1	1	1	1	1	1	1	1	1	1	1	1	1	1	0.103419	1	1	0.996521	0.918285	1	1	1	1	1	1	1	1	1	1	1	0.995758	1
COG3560	1	1	1	1	1	1	1	1	1				0.677225							1	1	1	0.939448	0.989796	1	1		1							1														0.943814
COG1083	0.17766							0.157574	0.396515	0.147679					1		1							0.103218	0.752996	0.154934															0.946074	0.104053	0.985082	0.107355					0.981921
COG0376	0.979294		0.189122	0.984692	0.994074			0.898812	1			1	1																							0.305301	1	0.998708	0.983194	1						1	1
COG2057	1	0.961534	0.976509	1	1	0.236252	1				0.99931	1	1		1	1	1	0.994312	1	1	1	1	1										0.605432		0.896603	1	1	1	1	0.12049						1	0.27178	1	1
COG1346	0.972951	1	1	1	1	1	1	0.960793	1	1	0.981821				1	1	1	0.984373	1	0.939072	1	1	1	1	1	1							0.983303		0.992124	0.970479	1	1	1	1	0.344859					1	1	1	0.988042
COG1208	0.99937	1	1	1	1	1	1	1	1			1	1	1	1		1	1	1		0.683286	0.747552	0.966524	0.576738	1	1							1		0.981522	0.985547	0.154007	1	0.981178	1		0.267114	0.149252	0.696091		0.959976	1		0.286109
COG4215	0.938694			1	1			1	1		1	0.233908	0.991663																						0.188978	0.982699	0.949766	1	0.193761	0.822767						1	1
COG3110	1	1	0.948127	1	1	1	1	0.237519	1		0.981821																																			1	0.991597
COG1611	0.996556	1	1	1	1	1	1	1	1		0.96364	1	1	0.981805	0.984379	1	1	0.992579	1	1	1	1	1	0.989796	1	1	1	1	1	1	1	1	1		1	0.252381	0.745059	0.991549	0.320124	0.995555	1	1	1	0.998795	1	0.977349	1		1
COG0246	0.994111	1	1	0.978215	0.993449		1	1	1		0.887292	1	1		1	1	1	0.978021	1						0.129428	0.893667			0.186768						0.144775	1	0.703561	1	0.987574	1	0.98184					1	1	1
COG2102	0.999814		0.904315	0.963022	0.895379			1	1																																							1
COG0507	0.294281	1	1	1	1	0.971765	1	0.572554	0.136429	0.163932	1	0.797063	0.367369	0.110158	1	1	1	1	0.107864	1	1	1	1	1	1	0.214512	0.163014	1	1	1	0.205037	0.28427		1	1	1	0.410236	0.898215	1	0.992795	0.279762	0.221826	0.223879	0.219717	1	0.122055	1		1
COG0819	1	1	1	1	1	1	1	1	1						1	1	1	1	1	1	1	1	1				1		1	1	0.669337	1	0.13665		1			0.131193				0.990933	0.985082	0.979761		0.326214	0.421305
COG3128	0.241935	1	0.323282	0.257743	0.713941	1	0.809402																										1			0.862401	1	0.99971	0.996895	0.111568						1	1
COG0040	0.998954	1	0.981137	0.990278	1	1	1	1	1	1		1	1	1	1	1	1	1	1	1	1	1	1	1	1	1	1	0.98276	1	1	0.996298	1	1		1	1	1	1	1	1	1	0.99773	1	1		1	1	1	0.99087
COG3172	0.132214										1													1	1	0.959307						0.890259
COG1463	0.932045	1	1	1	0.984806	1	1	1	1		1	1	1	0.954785										1	1	1							0.605432		1	1	0.141576	1	1	0.263443		1	1	0.978942		1	1
COG2274	0.983572	1	0.943659	0.976533	0.121439	1	1	0.974917	1	0.513218	1	0.552928	0.108529			1		0.119464	0.253837		0.143198	0.682823	0.206805	0.413618	0.297279						0.320398		0.944364			0.962247	0.487077	1	1	0.923221						1	1		0.337528
COG0586	0.996831	1	1	0.979849	1	1	0.969367	1	0.975316		1			1	0.943247	1	1	1	0.999966	1	1	1	0.993369	1	0.147894	1	1	1	1	0.973088	1	1	0.912423	1	1	0.702285	1	0.982465	0.991596	1		1	1	1		0.989599	1	0.990186	0.111904
COG1451	0.998288	0.987188	1	0.129036	0.993707	0.973944	1	0.276735	0.235504	1		1	1	0.422783						1	1	0.98413	1	1	1	1	0.983869	1	0.877423	0.982455	1	0.960037	0.941035		1	1	0.914629	0.156675	1	1		0.919053	0.955213	0.982629		0.224308	0.991018	1	0.979437
COG0323	0.99548	1	1	1	1	1	1	1	0.285029	0.258969	1	1	1	1	0.125073	1	1	1	1	0.822754	1	1	0.993939	1	1	1	0.178753	0.138825	0.136937		0.572828		0.905683	1	1	0.182069	0.102936	1	0.71521	1	0.939088				1	1	1	1	1
COG0339	0.993018	1	0.981108	1	0.991865	0.982455	0.978351	1	1		0.981821	1	1	0.981805										1	1	1							1		0.999887	1	1	0.993006	1	1						0.936301	1
COG0605	1	1	1	1	1	1	1	1	0.962966		1	0.580921	1	1	1	1	1	1	1	1	1	1	1	1	1	1							1	1	1	1	1	1	1	1		1	1	1	1	1	1	1	1
COG4291	0.998232	0.128204	0.932423	1	0.994478	1	1					1	1																						0.35231	1	1	0.998676	1	0.987296
COG0684	1	1	1	1	1	1	1	0.960793	1		1	0.103004	0.192062		0.84371		0.981024			1	1	1	0.992059										0.599226			0.679967	0.53887	1	1	1						0.142593	1
COG4380	0.146093			0.959381	0.74455			0.901982	0.1861																											1	0.987352	1	0.615	1
COG0132	1	1	0.113734	1	1	1	1	0.980396	0.987655		1	1	1	0.981805		1		1	1	1	1	1	1	1	1	1							1		1	0.994185	1	0.996636	0.991596	1		0.13797	1	0.985337		0.979997	1		1
COG3326	1	0.987188	1	1	1	1	0.957117	0.630391	0.975316	1		0.981309	1		1	1	1	0.992024	0.977078	1	1	0.158853	1	0.569783				0.46767																			0.115591	0.99719	1
COG5448	0.875997			0.887792	0.92869	0.994342						0.988009	1																						0.940362	0.252115
COG0120	1	0.987188	0.9765	1	1	1	1	0.930676	1		1	1	1							1	0.95238	1	0.986439	1	0.10096	1	1	1	1	1	1	1	1	1	1	1	1	1	1	1					1	1	1
COG0603	0.286124	1	1	0.975776	1	0.386964	1	1	1		0.109438	0.608837	1	1	1	1	1	1	1	1	1	1	0.963622	1	1	1							1		1	1	1	1	1	1		1	1	1		1	1		0.959634
COG4723	0.128525			0.235871	0.297766		0.236686																																							0.347628	0.214415
COG1462	0.138166			0.936922	0.7363		0.158311	0.921613	0.790011																											1	0.987352	0.998297	0.615	1		0.997758	0.970145	0.976753		0.978673	1
COG2148	0.135854	0.410255	0.132494	0.358226	0.696814	0.110179	0.41565	0.256922	0.18619	0.642707	0.236757	0.608837	1	0.981805	1	1	1	0.984737	1	0.899675	0.127282	1	0.972867	1	0.983149	0.907608	0.806405			0.982455	0.30163	0.905708	0.975025			0.252659	0.413996	0.998519	0.991596	0.375155	0.959392	1	1	1		0.92738	1	1	1
COG3165	1	1	1	1	0.993387	1	1	1	1																								0.975929			1	1	0.998148	1	1						1	1
COG3647	0.987771	0.858966	0.190285	0.976692	0.956836	0.982455	1							0.385594								0.968262											0.993243													1	1
COG0131	1	1	1	1	1	1	1	1	1	1		1	1	1	1	1	1	1	1	0.993246	1	1	1	1	1	0.954564	1	1	1	1	1	1	1		0.996412	1	1	1	1	1	0.981913	1	1	1		0.978673	1	1	0.99087
COG2200	0.913992	0.94871	0.976511	1	0.698625	1	0.919592	0.932994	0.533452	1		1	1		1	1	1	0.994565	0.991537	1	1	1	0.993939										0.592172	1		1	1	1	1	1						1	0.966339	0.127206
COG4122	0.997261	1	0.757332	0.990868	0.987396	1	1	0.276244	0.922896	1		1	0.960201		1	1	0.981024	1	1	1	0.936596	1	1	1	1	0.98077	1	1	1	1	1	1				1	1	1	1	0.991007	0.980385		0.179103				0.263661	1	1
COG3897	1	1	0.981137	1	1	1	1					1	1																						0.991714
COG0666	0.172666	1	1	0.732267	0.994363	1	1		0.19862	0.428914		0.750266	0.325699	1						0.993246	0.888822	0.142994	1		0.1109								1	0.980002		0.892605	1	1	0.640041	0.107044		0.185471	0.940283	0.101456		1	0.97071
COG0135	0.997391	0.128204	1	1	1	1	1			1	0.109438	1	1	1	1	1	1	1	0.299914	0.991683	1	1	1	1	1	1			0.548604		0.384532	1	1		1	1	1	1	1	0.361485		1	1	1	1
COG1636	0.883955			0.73713	0.807625		1			0.634264	1			0.69595											1	1							1			0.129128					0.927105	0.936853	1	0.996311					0.255471
COG3740	0.295831			0.136403	0.115635	0.128112	0.157793					0.981309	1							0.866025		0.127007	0.127701	0.278654	0.111039	0.117013	0.114054	0.121458	0.124784		0.169117	0.134867			0.103653	0.170136				0.138284						0.101684	0.148704
COG0855	0.986669	1	1	0.962609	0.992933	1	0.138497	0.980396	1	1		1	0.991663	0.968692						0.882773	1	1	1	0.984332	1	0.96846	1	0.980529	1	1	1	1	1		0.979705	1	0.974702	1	0.991596	0.995554	0.936815	1	1	1		1	1
COG0349	0.946929	0.97436	0.981137	0.966258	0.954622	0.97986	0.960785	1	1		1	1	0.989655	1										1	1	1	1	1	1	1	0.964819	0.981683			1											0.942768	0.985705
COG0830	1	0.987188	0.133057	1	1	1	0.862731					1	1								0.445427												0.406934		1	0.994185	1	0.998733	1	1						1	0.622059
COG0702	0.998181	1	0.962253	0.121318	0.685676	1	0.980388	0.960793	1		0.237247	0.477688	0.125217		1	1	1	0.988506	1	1	0.350091	1	1	0.828069	0.203393	0.544206				1			1		1	1	0.949766	1	0.454922	1						0.88228	1		0.925555
COG3545	0.998702	1	0.905747	0.904892	0.823439	1	1	1	0.508233			1	1					0.951492															1		0.202611	1	0.974702	0.999487	1	0.964319		0.857364
COG3101	1	1	1	1	0.994547	1	1				0.802146																																			1	1
COG3719	0.995644	1	1	0.991507	1	0.200681	1	1	0.987655		1	1	1																						1	1	1	1	0.759139	1						1	1
COG3634	0.586484	0.115383	0.152066	0.136141	0.798084	0.109643	0.551051	1	1							1		0.996423	1	0.993246	1		1	1	1	1										1	1	1	0.990404	0.994686						1	1
COG0307	1	1	1	1	1	1	1	0.980396	1	1	1	1	1	1	1	1	1	1	1	1	1	1	1	1	1	1							1		1	1	0.43638	1	1	1		1	1	1	1	1	1	1	1
COG0840	0.995658	0.961534	1	0.980005	1	1	1	1	0.947821	0.80596		0.981309	1		1	0.986715	1	1	0.98934	0.962265	0.159118	0.222268	1										0.368815	1		1	0.258438	0.985438	0.990595	1		0.994989	1	0.201526		0.422358	0.983154	0.990401	1
COG0108	1	1	1	1	1	0.978575	0.980388	1	0.520653	1	1	1	0.517471	1	1	1	1	0.994374	1	1	1	1	1	1	1	1							1		1	0.991364	0.987352	1	1	1		1	1	1	1	1	1	0.987541	0.301444
COG4552	0.908181			0.989932			0.710308			1								0.190174	0.122871	0.979729	0.587916	1	0.976458	1	1	0.98077																						0.99749
COG0563	0.126014	0.94871	0.886806	1	0.31792	1	0.336684	1	0.606059	1	1	1	1	1	0.37533	1	0.452561	0.973117	0.94815	0.987938	0.968236	0.827957	0.93137	0.601657	1	1	1	1	1	0.123039	1	1	1	0.982291	1	0.994779	0.928622	1	1	0.96398	0.695484	1	1	1	1	1	1	0.997984	1
COG0259	0.999862	1	0.133037	0.106059	1	1	0.197866	1	1		0.927281	1	1	1										1	1	1							1		1	0.85521	0.987352	1	1	0.991007						1	1
COG0513	1	1	0.93499	0.971009	1	0.963637	0.941746	0.976568	1	1	1	1	0.916611	1	1	1	1	1	1	0.993246	1	1	1	1	1	0.98077	0.786595	1	1	0.964929	0.999077	1	1		0.907415	1	1	1	1	1	0.576017					1	0.986857	0.980043	1
COG0321	1	1	1	1	1	1	1	1	1		1	1	1	1										0.986697	1	1							1		1	1	1	1	0.991596	1						1	1
COG0087	1	1	1	1	1	1	1	1	1	0.982334	1	1	1	1	1	1	1	1	1	0.950888	1	1	1	1	1	1	1	1	1	1	1	1	1	1	1	1	1	1	1	1	0.797641	1	1	1	1	1	1	0.98411	1
COG3152	1	1	0.956984	0.992214	1	1	1		1		1		0.100166	0.423621		1			0.123315	0.975262				1		0.662496	0.960394		0.873673	0.982455	0.158042	0.98378				0.893629	0.984982			0.343477						0.957445	0.264419
COG1012	0.291456	0.794867	0.265948	0.926918	1	0.819754	1	1	0.985728		1	0.975335	1		1	1	1	0.965171	1	1	1	0.142967	1				1	0.965522	0.986998	1	1	1	0.406934		0.399408	0.340405	0.257334	1	0.193769	0.666686		0.766077		0.520986		1	0.990886	0.953374	1
COG0450	1	1	1	0.991757	1	0.982455	1	1	1			1	1	1	1	1	1	1	1	1	1	1	1	1	1	1	0.327155	0.98276	1	1	1	1	1		1	1	1	1	1	1		1	1	1	1	1	1	0.995765
COG0293	1	1	1	1	1	0.975592	1	1	1		1	1	1																				1	1	1	1	1	1	1	0.115997						1	1
COG0461	1	1	1	1	1	0.977654	1	1	1	1	1	1	1	1	1	1	1	1	1	1	1	1	1	1	1	1	1	0.954689	1	0.175791	1	1	1		1	1	1	1	1	1	0.944508	1	1	1		1	1	1	1
COG0066	0.993557	1	1	1	1	1	1	1	0.987655	1		1	1	1	1	1	1	1	1	1	1	1	1	1	1	1	1	1	1	1	0.817667	1	1		1	0.217383	1	1	1	1	1	1	1	0.312149		1	1	1
COG2808	1		0.909249	1	1	0.20064		0.941157							0.906242	1	0.396294	0.983363	1	0.943288	1	0.396919	0.939448										1			0.994185	1	1	1	0.985193
COG1292	0.988457	0.987188	0.905746	1	0.975187	0.96426	0.296954	1	1	0.246739					0.984379	0.991069	1	1	1	1	1	1	1										1			1	1	0.996218	0.930022							1	1		1
COG0179	0.998052	1	1	0.991352	1	1	1	0.980396	1			0.487007	1	1	1	1	1	1	1	0.982947	1	1	1	1	1	1	1	1	1	1	1	1	0.521668		1	1	1	0.986649	0.412789	0.995555		1	1	0.972353		1	1	1
COG0807	0.999354	1	1	1	1	1	1	1	1		1				1		1																			1	1	1	1	0.223247		0.998094	1	1		1	1
COG1966	0.998446	0.97436	0.97809	1	0.993482	0.979197	1	1	1	1	0.981821			0.981805	1	0.991069	1	0.989332	1	0.993246	1	1	1	1	1	1				0.806983	0.986322	0.103377				0.999138	1	1	1	1	1	0.994577	1	0.9391		1	1	0.999964	1
COG1185	1	1	1	1	1	1	1	1	1	1	1	1	0.991663	1	1	1	1	1	1	1	1	1	1	1	1	1	0.964975	1	0.984343	1	1	1	1	1	1	1	1	1	1	1	0.762831	1	1	1	1	1	1	0.990075	1
COG5001	0.981558	1	1	0.975828	0.988631	1	0.980388	0.976568	1	0.801726		0.999612	0.918957		1		1			1	1	0.190659	1				0.767218		0.236746			0.921775	0.584337		0.199937	0.252659	0.385651	1	1	0.986999						1	0.934411	0.983237
COG1842	0.998438	1	1	1	1	1	0.980388	1	0.136491		0.273787				1	1	1	1	0.99222	1	0.25455	0.507965	1							1						0.837048	0.802121	1	0.210613	0.129361						1	1		0.213284
COG3216	0.998819		0.981137	1	0.962985		0.980388	1	1			1	1	0.716915						1	0.413783	1	0.97344												1
COG2860	1	1	1	1	1	1	1	1	1		0.973427	1	1	1	1	1	1	0.996317	1	1	1	1	0.993939	0.989796	0.175139	1	0.936581	1	1	1	1	1	1		1	0.993092	1	1	0.11795	1	0.931321	1	1	1		0.979997	1
COG0357	1	1	1	1	1	1	0.980388	1	1	1	1	1	1		1	1	1	1	1	1	1	1	1	1	0.212608	1	1	1	1	1	1	1	0.992432	1	1	0.93236	1	1	1	1	0.772851	0.929492	1	0.997057		1	1	0.986524	0.989218
COG3166	0.998587	1	1	1	1	1	1	1	1		1		0.108504														0.781137					1				1	0.987352	0.999549	1	0.995503		1	1	0.998939		1	0.991796
COG0632	1	1	1	1	1	1	1	1	1	1	1	1	1	1	1	1	1	1	1	1	1	1	1	1	1	1	1	1	1	1	1	1	1	1	1	1	1	1	1	1	0.965097	1	1	1	1	1	1	1	1
COG4206	0.198097	0.128204	0.246729	0.814727	0.132367	0.432902	0.649856	0.960793	0.136375					1										0.978494	1	0.11685							1		0.993198	0.987412	1	1	1	0.995503						0.984861	0.604193
COG2854	1	1	1	1	1	1	1	1	1		1																						1			1	1	1	1	1		1	1	1		1	1
COG2353	0.999266	0.961534	1	1	0.994126	1	1	1	1			1																					1			1	1	1	0.984283	1		0.991771	1	0.99627		1	1
COG1040	0.997679	1	1	0.979934	0.993949	1	0.118309	1	0.397294	0.163766	0.95948	0.777131	0.965529	1	0.687557		1	0.930946	0.953579	1	1	1	1	0.237746	0.15745	0.310753	1	0.225076	1	0.964929	0.994628	1	0.842346	1	1	1	1	0.991409	0.496939	0.994795	0.97889	0.991179	0.985082	0.956886	1	0.977217	1	0.990907	1
COG1272	0.999029	1	1	1	1	1	1	1	1	0.851523		1	1		1	1	1	1	1	0.993246	0.968236	1	1	1	0.998467	0.98077	1	1	0.984135	1	0.640939	1		1	1	0.999138	1	1	1	0.756428						1	1	1	1
COG0210	1	1	0.962255	1	0.121469	1	0.297149	1	1	1	0.127687	1	1	1	0.187623	1	1	1	1	0.989815	1	1	1	1	1	1	1	1	1	1	0.327181	1	0.991435	1	1	0.175955	0.347699	0.113337	0.991596	0.223073	0.96014	1	1	0.732867	1	1	0.123899	1	0.986507
COG0035	0.99798	1	1	0.9922	1	1	1	1	1	0.984142	1	1	1		1	1	1	1	1	0.974623	1	1	1	1	1	1	1	1	0.987658	1	1	0.981744	1		1	1	1	0.994647	1	1	0.931775	0.930123	1	0.963768		1	1	0.997543	1
COG0212	0.995851	0.102563	1	1	1	1	0.257604	1	1	1	1	1	1	1	1	0.991069	1	1	1	1	1	1	1	0.989796	1	1	0.951641	1	0.987658	1	1	0.955907	1		1	0.999348	1	1	1	1	0.892836				1	0.983594	1	1	1
COG3087	1	1	1	1	1	1	1	1	1		0.981821								0.968729					1	1	1	0.13051	0.435024	0.4012	0.10546	0.104179	0.180326	0.985162	0.378554		1	1	1	0.991596	0.396529						0.989599	1	0.993894	0.325136
COG4319	0.129677			0.68149	0.115975		1	0.850374				0.19662	0.292304					0.988232			0.397099	1	0.121596										0.129806			0.982558	1	0.9483	0.991596	1				0.173705
COG0694	1	1	1	1	1	1	1					1	1		1	1	1	0.983872	1	1	1	1	1												0.977793							1	1	1	1			0.989318
COG0599	1	1	1	0.151485	0.115662	1	1	0.862657	0.148777	0.344353	1	1	0.951593	1	0.984379	1	1	0.676377	1	1	0.222809	0.174771	1	0.758681	0.101758	0.942255	1	1		0.316546		1	0.328691		0.940065	1	0.245048	0.349164	0.955629	1			0.119401	0.480319		0.88228	0.173576	0.10634	0.742112
COG2433	0.31573	1	0.981137	0.98038	0.993464	1	1	0.236694		0.279666			0.974997		1	0.981013	1	1	0.923228						0.988141	0.486246										0.240546	0.141599	0.133727		0.3257		0.104061				0.101065	0.13214	0.159699
COG3772	0.319873	0.205127	0.132975	0.188302	0.231467			0.138083	0.124074		0.200315													0.57493	0.194268	0.234033							0.624243			0.363062	0.167134	0.251017	0.328609	0.11156				0.184703		0.979997	0.960703
COG1845	1	1	1	1	1	1	1	1				1	1		1	1	1	1	0.98177	1	1	1	1										1		0.974085	1	0.999585	0.995746	1	1						1	0.107342
COG2945	1	1	1	1	1	1						1	0.994693																				0.966232		0.998652	1	1	1	0.949574	1
COG0655	1	1	0.886806	1	0.994205	1	1			0.839284		1	0.735053		1	0.921266	1	1	1	1	1	1	1	0.988283	0.971087	0.136177					0.313336		1		1	0.957917	1	0.549045	0.328293	1						1	1	0.984142	0.597881
COG0073	1	1	1	1	0.98702	0.998179	1	0.960793	1	0.965016	0.981821	1	1		1	1	1	1	1	0.993246	1	1	1	1	1	1							1	1	1	0.217383	1	0.991843	1	0.124964	0.591921	1	1	1		1	1	1	1
COG0751	0.998487	1	0.97809	1	1	1	1	1	1		1	0.990658	1		1	0.964304	1	0.994625	1														1		0.994613	1	1	1	1	1		1	1	1	1	1	1	0.994511
COG1056	1	1	1	1	0.982551	1	1																																							1	1
COG3079	0.99931	1	1	1	1	1	1	0.941157	1		1																																			1	1
COG1923	0.688293	1	0.209236	0.737512	0.761392	0.884598	0.237431	1	1		1	1	1		1	1	1	1	0.992369	0.735133	0.111198	0.30188	0.261545										1		1	1	1	1	0.991596	1						1	1	1	1
COG1670	0.232891	0.102563	0.361636	0.234161	0.402767	0.981303	0.138649	0.948716	0.111578	0.146589		0.112388	0.100146	1	0.578828	0.991069	0.774589	0.926879	1	0.993246	1	0.206547	0.158095	0.216578	0.138662	0.136231	1	0.260312	0.410978	1	1	1	0.585127		1	0.105471	1	1	1	0.102646	0.170519	0.119945	0.507461	0.110467		0.979997	0.140429	0.169328	0.503021
COG1716	1	1	1	1	1	1	1	0.296268	0.422369	0.751686	0.255515	0.703559	0.258786	0.402587		0.990884								1	0.184845	0.115898	1	0.931085	1	1	1	1	0.460247			0.994185	1	0.997223		0.982002	0.692664	0.217325		0.255247	1				1
COG0746	0.974271	0.987188	1	0.990388	1	1	1	0.960793	0.984835		1	1	0.990586		1	1	0.979707	1	1	1	0.968236	1	1										1		1	0.999112	1	1	1	1		1	1	0.992713		1	1	1
COG0299	1	1	1	1	1	1	0.984387	1	1	1	0.890871	1	1	1	1	1	1	1	1	1	1	0.994917	1	1	1	1							0.611746		1	1	1	1	0.979582	1	0.88371	1	1	1		1	1	0.997995	0.845186
COG0194	0.143165	1	1	1	0.16558	1	1	1	1	1	1	1	1	1	1	1	1	1	1	1	1	1	1	1	1	1	1	1	1	1	1	1	1		1	1	1	1	1	1	1	1	1	1	1	1	0.986938	1	0.213246
COG4389	0.999892	1	1	1	0.993037	0.982455	1																													1	1	1	0.977078	1
COG3317	0.999267	1	1	1	1	1	1	1	1		0.346262			0.220629																			0.992838			1	1	1	1	1						1	1
COG4547	0.138893				0.104916							1	1																						1	0.987095	1		0.991596
COG0503	1	1	1	1	1	1	1	1	0.11166	1	1	1	1		1	1	1	1	1	1	1	1	1	1	1	1	1	1	0.986884	1	1	1	1	1	0.996666	1	1	0.997349	1	1	1	0.997024	1	1		1	0.156998	1	1
COG1514	0.998952		0.981137	1	0.991825	0.736319	1	1	1			1	1		1	1	0.98105	1	1	0.156851	1	1	0.334564										0.598886		1	0.967796	0.987352	0.996079	0.991596	1						1	0.991121	0.140849	1
COG0522	1	1	1	1	1	0.952757	1	1	1	0.981382	1	1	1	1	1	1	1	1	1	1	1	1	1	1	1	0.98077	1	1	1	1	1	1	1	0.962803	1	1	1	1	1	1	0.75744	1	1	1	1	1	1	0.989332	1
COG3300	0.972282			0.952627	0.926334							1	0.991663			0.928644		0.935529															0.993243			1	1	0.135004		0.994688
COG2020	0.634134	0.153845	0.585739	0.113747	1	0.165314	0.433878	0.960793	0.987655	0.114753	1	0.318537	1	0.909114																0.21097					1	0.89786	1	1	1	1						1	0.123893
COG1182	0.999217	1		0.797081	0.221297			1	0.885606		1	1	0.375768		0.578828	1	0.207479	1	0.992369	1	1	1	0.103368										0.598928			0.246508	1	1	1	1						1	1	1
COG1495	0.999487	0.987188	1	1	1	1	1	1	1		1	1	1		1	1	1	1	1	1	1	1	1										0.602864		1	0.991802	1	1	1	1		0.993326	1	0.993015	1	1	1
COG2165	1	0.615382	1	0.991627	1	1	0.236834	0.788162	0.921439	0.27974	0.731137		0.108504														0.114176					0.150171	0.481075			0.976743	0.437614	0.99981	0.429764	1		0.996624	1	0.966782	1	0.224452	0.991095	0.934023
COG4339	0.84174	0.935886	0.208164	0.250425	0.71267	0.929734	0.847731																														0.908506			1
COG3590	0.293656				0.884725			0.980396	0.11166															1	0.989387	1	1	1	1	0.510382	1	1
COG2216	0.997429		0.669751	1	1	1	1	0.980396	0.987655			1	1	0.981805			0.131961			1	0.98414	1	1	0.959173	1	1							1			1	1	1	1	0.894671				0.510579		0.988417	0.984306	0.993937
COG2365	1	1	1	0.992646	1	0.236238	1					1	1		1		1			1	0.981136	1	1	0.957147	1	0.789998				1						1	1			1								1
COG0041	1	1	1	1	1	1	1	1	1	1		0.990658	1	1	1	1	0.520478	1	1	1	1	0.994917	1	1	1	1	1	1	1	1	1	1	1		1	1	1	1	0.991596	1	0.94946	1	1	1		1	1	1	1
COG0800	1			1	0.976609			1	1		0.692385	1	1		1	0.991069	1	0.994477	1					1	1	1									1	0.994185	0.974702	1	1	1	1					0.224021	1	1	1
COG1200	0.999445	1	1	1	1	0.989347	1	1	1	1	0.981821	1	0.986801	0.981805	1	1	1	1	1	0.979729	1	1	1	1	1	0.98077	1	0.98276	0.973833	1	0.952593	1	1	1	1	0.988448	1	0.973135	0.95973	1	0.933592	1	0.985082	0.984475		1	1	0.998649	0.1426
COG1247	0.995792	0.987188	1	1	1		0.118811	0.882312	1	0.114543		0.955225	1	1	0.968753	0.990884	1	1	1	1	0.175038	1	1	0.123428	0.624083	1	1	1	0.962955	1	0.978087	1	1		1	0.879531	1	0.942225	1	1	0.412049					1	1	0.135022	0.83913
COG3023	1	1	1	1	1	0.982455	1	0.43656	1		0.145941	1	1				0.169704			0.993246	1	0.682823	1	0.330475	0.908953	0.620525	0.178953	0.156069	0.112362	0.246155	0.107884	0.14942	1		1	1	1	1	1	1						1	0.983613
COG0009	1	1	1	1	1	1	1	1	1	1	1	1	1	0.96365	1	1	1	1	1	0.987928	1	1	0.993939	1	1	1	0.983869	1	1	1	1	1	0.977906	0.333568	0.97978	1	1	1	0.991596	1	0.984604	1	1	1	1	1	1	1	1
COG0797	0.999332	1	1	1	1	1	1	0.941157	1		1	1	0.991663	0.981805	1	1	1	1	1				0.249476										0.96252	1	0.99571	1	1	1	1	1		1	1	1		1	1
COG0118	1	1	1	0.991957	1	1	1	1	0.124074	1		1	1	1	1	1	1	1	1	1	1	1	1	1	1	1	1	1	1	1	0.990278	1	1		1	1	1	0.999459	1	1	0.941759	0.101781	1	0.960012		1	1	0.997547	0.99193
COG2095	1	1	1	1	0.981114	1	1	1	1		0.95948	1	1	1	0.968753	0.990884	1	0.98229	1					1	0.3411	1			0.464143		0.133089		1		0.984125	1	0.987352	0.959643	1	0.995555		1	1	1	1	0.964278	1
COG0272	1	1	1	0.952269	0.920386	1	0.676616	0.859953	0.173639	1	1	1	0.988501	0.936998	0.984379	1	1	1	1	1	1	0.994917	1	1	1	0.117013	1	1	0.985968	1	1	1	0.294076	1	1	1	1	1	1	1	0.650836	1	1	0.999831	1	0.960689	0.107315	0.997847	1
COG0304	0.56761	0.410255	1	0.151986	0.269601	1	1	1	0.18619	0.984142	1	0.412201	1	1	0.734413	1	0.829496	1	0.146317	1	1	1	0.109432	1	1	0.704522	0.947749	0.895644	0.830669	0.929837	0.790183	1	0.990896		0.995878	0.981525	0.141796	1	0.496838	0.759172		1	1	1	1	0.6335	1	1	1
COG0378	1	1	0.133057	1	1	1	1	0.616046	0.882799		1	0.990658	1	1							0.445427												0.993237		1	0.994185	1	1	1	1	1	1	1	1		1	1		0.827326
COG2917	0.997211	1	1	1	1	1	1	1	1		1	1	1																				0.993243		0.995756	0.992235	1	1	1	1						1	0.990584
COG0446	0.936857	1	1	1	1	1	1	1	0.18619	1		0.976435	1		1	0.988604	1			1	0.98414	0.98413	0.407586	0.953416	1	0.466322		1	0.967982	0.298253	0.996443		0.598928	1	0.934613	0.187709	1	1	1	1	0.148115					1	1	1	1
COG0405	0.989093			0.979638	0.982286		0.138497	0.921613	1		0.981821	0.393442	0.450582		0.984379	1	1	1	0.99222	0.678996													0.380973			1	0.999585	1	0.999299	1			0.91043	0.149484		1	1	0.995892
COG0394	0.88291	0.961534	0.189318	0.93905	0.192533	0.953289	1	0.491994	0.136196	0.938563	1	1	1	0.109718	0.84371	0.991069	0.169704	1	1	1	0.936596	1	0.938914	1	1	1	1	1	1	0.298945	0.996443	0.807452	1		0.649021	1	0.413996	1	0.966394	0.536335	0.127007	0.96944	1	0.266136		1	1	1	0.12001
COG4770	0.98442	1	0.491553	0.886678	0.994486	0.752921		1	0.985728	1		0.997537	0.991663							1	1	1	1	1	1	0.98077	0.440968	1	1	0.964929	1	1	0.993243		0.110394	1	1	0.994324	1	1	0.832159
COG3145	1	0.987188	1	1	1	1	1						0.242107																				0.99324		0.980996	0.947673	0.898942	1	0.990404	1						0.987247	0.991796
COG3816	1	1	1	1	1	1	1					1	1																						1
COG2156	1		0.304614	1	1	1	1	1	1			1	1	1			0.113104			1	1	1	1	1	1	1							1			1	1	1	1	1				0.648093		1	1	1
COG0558	1	1	1	1	1	1	1	1	1	1	1	1	1	1	1	1	1	1	1	1	1	1	1	0.869635	1	1	1	1	0.987639	1	0.984923	1	0.993235	1	0.989174	0.991116	1	1	1	1	1	1	1	0.994831	1	1	1	0.80632	0.809177
COG3153	0.256231		0.953052	0.869996	0.940234		1	1	1			1	0.991663	0.220267				0.217075		1	1	0.876744	0.951527	1	1	1							1		1	0.111509	1	0.990734	0.991596	0.986668						1	1	1	0.234848
COG3038	0.949624	0.102563	1	0.99227	0.994415	0.128908	0.178248	0.946837	1			0.962613	0.989655																						1	1	1	0.998676	1	1						1	1
COG0556	0.998178	1	1	1	1	1	1	1	1	1	1	0.990658	1	1	0.984379	1	1	0.9911	1	1	1	1	1	0.986844	0.9881	1	1	1	1	1	1	1	1	1	1	0.216748	0.102936	0.995895	1	1	0.148078	0.995415	1	1	1	1	1	0.98598	1
COG1279	1	0.217947	1	1	1	0.977198	1	1	1			1	0.983334		1	0.107766	1	0.994308	0.515861	1	1	0.222396	1				1	1	1				1		1	0.105598	1	1	0.991596	1						1	0.980125
COG5377	0.11546	0.423075	0.133125	0.643606	0.121469	0.1104	0.257264	0.376685	0.309147						0.140709	0.368451		0.515798									0.244759					0.134867	0.582389			0.382113	0.14134	0.340338	0.126392	0.191953		0.309957		0.215675			0.115602	0.110338	0.253387
COG0768	1	1	1	1	1	1	1	1	0.987655	0.361931	1	1	1	0.109978	1	0.974739	1	1	1	1	1	1	1	1	0.120084	0.269868	1	1	0.987658	1	1	1	1	1	1	0.9579	1	1	1	0.160681	0.932865	1	1	1	0.990383	1	0.991797	0.176678	1
COG0663	0.968802	1	1	0.968898	1	1	0.709993	1	0.347573	1		1	1	1	1	0.859704	0.981458	1	0.98641	0.992096	1	1	1	1	1	1							1		0.996421	1	1	1	1	1		1	1	0.990901		1	1	1	1
COG0740	1	1	1	1	1	1	1	1	1	1	1	0.131086	0.116834	1	1	1	1	0.987294	1	1	1	1	1	1	0.101792	0.156111	1	1	0.987658	1	0.989324	1	1	1	1	1	0.336089	0.470599	0.235767	1	0.893231	1	1	1	1	0.182624	1	1	1
COG3751	1	0.97436	1	0.746155	1	0.999581	1	1	1											1	1	0.842057	1															1		0.120455
COG0508	1	1	1	1	1	1	1	1	0.987655		0.981821	0.990658	1	0.146866	0.718795	1	1	1	1	1	0.830061	1	1	1		0.98077							0.394124		1	1	1	0.968772	1	1					1	0.997131	1	0.999106	1
COG0237	1	1	1	1	1	1	0.976269	1	1	1	1	1	1	0.348671	1	0.116782	1	1	0.146358	1	1	1	1	1	1	0.136207	0.980827	1	1	1	1	1	1	1	1	1	0.128203	1	1	1	1	0.995804	1	1	1	1	1	0.996322	1
COG0088	1	1	1	1	1	0.98743	1	1	1	1	1	1	1	1	1	1	1	1	1	0.950888	1	1	1	1	1	1	1	1	1	1	1	1	1	1	1	1	1	1	1	1	0.784235	1	1	0.997791	1	1	1	0.983127	1
COG0629	0.231754	1	1	0.976647	1	1	0.118739	0.197849	1	1	1	1	1	0.892537	1	1	1	1	1	0.993962	0.98414	0.412798	0.951527	0.175309	1	0.116815	0.114014	0.121363	0.149933	0.158205	0.143772	0.119771	1	1	1	0.240875	0.102936	0.483547	1	1	1	0.332559	1	0.237919	1	1	0.132177	0.344383	1
COG1739	1	1	1	0.983443	1	1	1	1	1	0.995786	0.29167	1	1		1	1	1	1	0.990388	1	1	1	1	1	1	1	1	1	1	1	1	1	1	1	1	1	1	1	0.999299	0.96439	0.952404	0.99703	1	1		1	1	0.998338	1
COG3187	0.99664	1	0.981138	0.982481	0.983665	1	1	1	1															1	0.63465	1							0.605432			1	1	0.903505	0.134793	0.482343		1	1	1		1	1
COG0262	1	1	1	1	1	1	1	0.971576	1	1	1	0.902112	0.30054	0.998455	1	1	1	0.904324	0.968897	1	1	1	0.993939	0.206212	0.101801	0.175146	1	1	1	1	1	0.149893	1		1	1	1	1	1	1	1				1	1	0.123865	0.280601	0.493992
COG0443	0.147441	1	1	1	1	1	1	0.415263	0.73552	1	1	1	1	0.981805	1	1	1	1	1	0.991926	0.190961	0.60392	1	0.618804	1	0.214877	0.97506	1	1	1	1	0.117914	1	1	1	0.831627	1	0.99556	0.412892	1	0.969127	1	1	1	1	0.161347	0.107329	0.994989	1
COG1386	1	1	1	1	1	1	1	1	1	1		1	0.989655		1	1	1	1	1	1	1	1	1					1	0.808126		1		0.988808		1	1	1	0.993597	1	1	0.775668							1	1
COG3230	0.650819				0.652242		0.926074					1	0.425571
COG0720	1	1	1	1	1	1	1	1	0.987655		1	1	1	1	1	1	1	1	1	1	1	1	1	1	1	1							1		1	1	0.102936	1	1	1		1	1	1		1	1		1
COG0353	1	1	1	0.976833	1	1	1	0.980396	0.987655	1	1	1	1	1	1	1	1	1	0.991387	1	1	1	1	1	0.949323	0.98077	1	1	0.980992	1	1	1	1		1	1	1	1	1	1	0.737794	1	1	1	1	1	1	1	1
COG2307	1	1	1	0.977943	0.98072			0.980396				1	1														0.983869	1	0.987658	0.210633	0.503306	0.24003				0.978184	1	1	1	0.973929
COG4929	0.782457			1	0.959602			0.952315	1		0.973293															1							1		0.992593
COG3652	0.953688			0.517109	0.220672	0.87311						0.421582																					0.598392			1	1	0.957898	0.25271	0.330199
COG0424	0.997994	1	1	1	0.994124	1	1	1	1	1		1	1	1	1	1	1	1	1	1	1	1	1	1	1	1	1	1	1	0.886313	1	1	1		1	1	1	1	1	1	0.668281	0.997691	1	1	1	1	1	1	1
COG1154	1	1	1	0.9918	1	1	1	1	1	0.795212	1	1	1	0.981805	1	0.969712	1	1	0.999677	1	1	1	1	0.989227	1	0.98077	0.982385	1	1	1	0.991506	1	1		1	0.990114	1	1	1	0.953894	0.922405	1	0.985082	0.39891	1	0.980358	1	0.994582	1
COG0577	0.996448	1	1	1	1	0.965533	0.980388	0.976568	1	0.970346	1	0.983614	0.702744	0.962852	0.984379	1	1	0.992409	1	0.994776	0.222694	0.111195	0.23716	0.967172	1	1	0.522694	0.980546	1	0.912298	0.165348	1			0.220025	0.246497	0.614691	0.998564	0.513921	1	0.825974	1	1	1	1	0.142502	0.623832	0.528084	0.316928
COG3147	0.962879		0.114089	1	0.940669			1	1			1	0.983334											1	1	1							0.727557			1	1	1	0.991596	0.99111						1	0.986602
COG3753	1	1	1	0.98922	0.990473	0.977146	0.980388																										1		1	1	1	1	1	1
COG3707	0.98758	1	1	1	1	1	1	1		1		1	1														1	1	1	1	1	1				0.898073	1	1	1	0.982208	0.190229							0.952193
COG1704	0.986399	0.205127	1	0.98955	0.497895	1	1	1	1			1	1											1	0.101675	1	1	1	1	1	1	1	1		1		0.346819	1		0.124939								0.138979	1
COG3047	0.98075	1	1	0.711477	0.270931	0.958694	0.178075	0.960793	1		0.109438	1	1											0.750345	0.990909	1							0.993008		1	1	0.966765	0.924738	1	0.151721						1	1
COG4372	0.101432	0.448716	0.114016	0.15937	0.204342		0.396376					0.234087	0.242194	1		0.964304				0.554627			0.133761	1	0.147927	1	0.179348						1		0.879331	0.24066	0.11582	0.40369		0.129424					1	0.121365	0.306074
COG0843	1	1	1	1	0.994368	1	1	0.933183				1	1		0.984379	1	1	1	0.992368	1	1	1	1										1		0.966235	0.958355	0.427944	0.131138	0.998162	1						1	1
COG0021	1	1	1	1	1	1	1	1	1		1	1	1	1	1	1	1	1	1	0.973696	1	1	1	1	1	0.95048	0.982584	1	0.986884	1	0.989129	1	0.982789		1	1	1	1	1	1		1	1	1	1	1	1
COG0520	0.995111			0.984403	0.973576		0.764687	1	1	1	0.9631	1	0.566989	1	0.984379	0.990884	1	0.978738	1	1	1	0.190514	1	1	1	1	1	1	0.199112	1	0.99637	1	1	0.997054	1	0.837917	0.128683	1		0.115937	0.743583	0.968606	0.985082	1	1	1	0.984306	1	1
COG3663	0.986425	0.987188	0.228298	1	0.992387	1	0.88533			0.577412				1										1	1	1	0.985326	0.41575	0.938286	1	0.107424		0.598928			1	0.154497	1	0.981162	1	0.727354	0.97695	0.970145	0.953192		1	1
COG1286	1	1	1	1	1	1	1	1	1		1	1	1		1	1	1	1	0.992369	0.986486	1	1	1	1	1	1							1	1	1	1	1	1	1	1		1	1	1		1	1
COG3040	0.225537	1	1	0.938533	0.98156	1	1	1	0.925653			1		1																			0.605432			0.586952	0.703691		0.185335			0.958568	1	0.136356		1	1
COG3926	0.623766		0.171224	0.983691	0.214924	0.165102	0.118605	0.158213	0.335408			0.196704		0.971761											0.50369	0.214512									1											0.122182	0.140329
COG2818	0.99274	1	1	0.974986	1	1	1	0.980396	1		1	0.990658	0.125232	0.202092										1	0.735853				0.864195		0.838172		0.993243		0.984137	0.9834	1	1	1	1						1	1		0.191853
COG3209	0.444188	0.115383	1	0.944316	0.994512	1	1	0.296268	0.124074	0.262151	0.109438		0.191996	0.404811	0.140709	1	1	0.141063	0.744345	0.840596	0.174754	1	0.383289	0.205956	0.295512	0.427237			0.124905		0.584325			1		0.105526	0.102936	0.997723	0.454813	0.994643	0.949989								0.893377
COG2214	0.329925	0.94871				0.14745		0.138199	0.211053			0.103004													0.203769											0.252115	0.115714			1		1	1	1		1	0.912436
COG0512	1	1	1	1	1	1	1	0.494899	1	1	1			1	1	1	1	0.991278	1	0.962265	1	1	1	1	1	1	1	1	1	1	1	1	1			1	1	1	1	1		1	1	1		1	1	1
COG0326	0.994413	1	1	0.987959	1	1	1	0.980396	1	1	1	0.925522		0.110158		1		1	1					0.988283	1	1							0.999848	1		1	1	1	1	1	0.924436	1	1	1		1	1	1	1
COG2096	1	1	1	1	1	1	1	1	1			1	1	1	1	0.990884	1	1	1	1	1	1	1	1	1	1							0.990158		0.941568	1	1	1	0.974791	1						1	1
COG3247	0.997537		1	1	1	1	0.275841			1		0.131083		1										1	1	1	0.114176	0.972644	1	1	1	1	0.990167		0.802484	0.24678	0.15447		1		0.98487					0.883368	0.30602
COG0193	1	1	1	1	1	1	1	1	0.987655	1	1	1	1	1	1	1	1	1	1	1	1	1	1	1	1	0.95412	1	1	1	1	1	1	0.993248	0.983205	1	0.972928	1	1	0.991596	1	0.867844	1	1	1	1	1	1	1	1
COG3201	1	0.115383	1	0.983777	1	1	1		1		0.981821									1	0.957512		0.993939	0.989227	1	1						0.985304				1	1		1	1						1	1
COG3150	0.999065	1	1	1	1	1	1	1	1																0.120129	0.194738							1			0.984137	1	1	1	1						1	1
COG3385	0.301162	0.192306	0.304802	0.112329	0.248648	0.146958	0.118739	0.334968	0.13637	0.164083	0.273787									0.652083	0.127282	0.158882	0.103373		0.343011	0.136554									0.107087	0.105526	0.511608		0.286467	0.147202							0.123888
COG0597	1	1	0.400233	1	0.993539	1	1	1	1	1	1	1	1	1	1	1	1	1	1	1	1	1	1	1	0.950108	1	1	1	1	1	1	1	1	1	1	0.351607	1	1	1	1	0.766232	1	1	0.998551	1	1	1	1	0.402954
COG4970	0.939168	0.128204	0.171021	0.159215	0.974251	0.311107	0.777383	0.808163	1	0.801726			0.108504	1	1	1	1	1	1	1	1	1	1										1				1	1	1	1								1	1
COG2032	1	1	0.89568	1	1	1					1				1	1	1	1	0.98475	1	1	1	1										1		1	0.993548	1	0.99401	1	1						1	1		0.530373
COG3017	1	1	1	1	1	1	1	1	1		1																						0.993248			0.96354	1	0.963211	0.991596	1						1	1
COG0342	0.979996	1	1	1	1	1	1	0.965198	1		1			0.739891																			1	1		0.965149	1	1	0.983194	1		1	1	1		1	1		0.989921
COG1846	0.573286	0.794867	1	0.326095	1	0.127539	0.158498	0.960793	0.888785	0.114753	0.273787	1	1	1	1	0.990884	1	1	1	1	1	0.98413	0.11551	1	0.203252	0.27321	0.886102	0.43344	0.274992	0.21097	0.996521	0.955907	1		0.538041	1	1	0.155416	0.101051	0.205339	0.973682					1	1	0.696883	0.990087
COG1047	1	0.987188	1	1	1	1	1	1	1		1													1	1	1							1			0.993858	1	1	1	1	0.528578	1	1	1		1	1
COG0634	1	1	1	1	1	1	1	0.196871	1	1	1	1	1	1	1	1	1	1	1	1	1	1	1	1	1	1	1	1	1	1	1	0.117914			1	1	1	1	1	1	0.960764					1	1	0.998156	1
COG2119	1	1	1	1	1	0.973751	1	0.960793	1																											0.989265	1	1	1	1
COG3758	0.995611		0.989248	0.988981	0.99541			1	1			1	1																				0.585478		1	0.99296	1	1	0.983194	0.952185	0.419759					1	0.991796
COG0817	0.993882	1	1	1	1	1	1	0.980396	1		0.273787	1	1	1		0.170748								1	0.231093	0.253674	1	0.98276	1	1	1	1	1		1	0.252115	1	1	1	1		1	1	1	1	0.988223	1	0.13328
COG3803	1	0.499998	1	1	1	1	1	0.866231	0.987655			1	1																				1		1	0.986721	0.257334	0.991424	1	1
COG1399	1	1	1	1	1	1	1	0.197201	0.644237	1	1	1	1	1	1	1	1	1	1	0.956224	1	1	1	1	1	1	1	1	1	1	1	1	1		1	1	1	0.998733	1	1		1	1	0.997859	1	1	1	1	0.97841
COG3631	0.226776	0.358973	1	0.128922	0.62439	0.408702	0.118811	0.177446	0.248149	0.36309		0.177885	0.175182		0.109439	0.990884	0.263548	0.960004		0.944922	0.702527	1	0.793221	0.185298	0.239468							0.465817				0.826467	0.243113	1	0.699857	0.734991						0.101381	0.123877	0.849972
COG1366	1	1	1	1	1	1	1	0.256237	1	0.976921		1	0.258781	1	1	1	1	1	1	1	0.810846	1	1	0.868421									1												1			1	1
COG4539	1	1	1	1	0.989247	1	1	1	0.975316														1													1	1	0.998733	1	1
COG0717	1	1	1	1	1	1	1	1	1		1	1	1														0.983869	1	1	0.964929	1	1	1		1	1	1	0.99401	1	1		1	1	1	1	1	1		0.203959
COG0576	0.998952	1	1	1	1	1	1	1	1	1	0.981821	1	1	1	1	1	1	1	0.99222	1	1	1	1	0.592133	1	1	0.980827	0.977071	1	0.982455	0.995171	1	1	1	1	1	1	1	1	1	0.992851	1	1	1	1	0.979997	0.995916	0.998152	1
COG2983	0.993301	1	0.981137	0.992643	1	1	1	0.118616	0.987655		0.18232	1	0.991663																						0.997434											1	1
COG0712	1	1	0.971903	1	1	0.955276	1	1	1	1	1	1	1	1	1	1	1	1	1	1	1	1	1	1	1	1	1	1	1	1	1	1	1		1	1	1	1	1	1	1	1	1	0.988857		1	1	0.994412	1
COG0762	0.997436	1	1	1	1	1	1	1	1		1	1	1		0.484436	1	0.962112	1	1	1	1	1	1				1	1	1	1	1	1	1	1	1	0.975806	1	1	0.991596	1		1	1	1	1	1	1	1	1
COG2370	1		0.114033	0.121247	1	1	1					0.987253	0.980196																				0.993237														0.123536
COG0231	0.999368	1	1	1	0.994343	1	1	1	1	1	1	1	1	1	1	1	1	1	1	1	1	1	1	1	1	1	1	1	1	1	0.996247	1	1	0.978908	1	0.992799	1	1	1	1	1	1	1	0.936476	1	1	1	1	1
COG2340	0.994327		1	1	0.992501		0.316582					1	1		0.187496	0.990884	0.244701	0.994308	1	1	1	1	0.993369											1	1				0.412892									0.182741	1
COG0419	1	0.102563	0.631256	0.1291	1	0.973092	0.138649	0.980396	1	1			0.108529		1	1	1	0.993958	0.131017	1	0.98414	0.127105	0.993939	1	1	1	0.195174				0.194179	0.149801	0.943457	1		0.146609	0.978402	0.100589	0.412892	0.994688	0.301337					1	0.156976	0.9685	0.152848
COG0703	1	1	1	1	1	1	0.336651	1	1	1	1	0.981309	1	1	1	1	1	0.983792	1	0.99168	0.589361	1	0.437058	1	1	1				0.21097			1		1	1	0.461174	1	1	1	0.750792	1	1	1	1	1	0.988809	1	1
COG0652	1	1	1	1	1	1	1	1	1	1	1	1	0.991663	1	1	1	1	0.103163	1	1	1	1	1	1	1	1	0.681822	0.552235	0.174315	0.964929	0.797831	0.756978	1		0.995787	1	1	0.998735	1	1	0.872698	1	1	0.998867		1	1	0.993348	1
COG2931	0.114975	0.153845			0.952286			0.237519	0.95726		1	0.90832	1		0.140709	0.206705			0.864877	0.841188	0.127282	0.190659	0.322383	0.987215	0.26915	0.273771		1					0.908171			0.333867	0.102767	0.433349	0.581198	0.294586		0.144845		0.104379			0.981464	0.150507	1
COG0365	0.991204	1	1	0.967935	0.980624	1	1	1	1			1	0.990586		1	0.991069	1	1	1	1	1	1	1	1	1	1							0.988748		0.260726	0.228856	0.488907	1	0.202216	0.982002		0.997317	1	0.73851		0.966676	0.978802
COG3409	0.127288		0.133057	0.120948		0.110341	0.118645	0.118616	0.136306	0.179973	0.164197	0.327802	0.969185	1	0.37533	0.78578	0.301996	0.935226	0.976369	1	1	1	1	0.989796			0.260397	0.190798		0.140621	0.237288				0.865059	0.498197	1	0.992558	0.438047	0.986663	0.80228		0.223879	0.107451				0.975191	1
COG1678	1	1	1	1	1	1	1	1	1		1	1	1	1										1	1	0.970003							1		1	0.997434	1	1	1	1					1	1	1
COG1949	1	1	1	1	1	1	1	1	1		1																0.292787	0.104019	0.124863	1	0.115043	0.164814	1			1	1	1	1	1						1	1
COG0164	0.997451	1	1	1	1	0.980471	1	1	1	1	1	1	1	1	1	1	0.98105	1	1	0.975281	1	1	1	1	1	1	1	1	1	0.579523	1	0.757767	1	1	1	1	1	1	1	1	1	1	1	0.997587	1	1	1	1	1
COG2094	1			1	1	0.982455	1					1	1			1		1	1	1	1	1	1										1	1		0.258279	0.960318		0.983194									0.997003	1
COG0835	0.997626	0.961534	1	0.991262	0.982349	1	1	1	1	0.747279		1	1		1	1	1	1	1	0.200702													1	0.983047		1	1	0.203704	1	1		1	1	1		1	0.989686	1	1
COG1695	1	1	1	1	1	0.388803	1	0.138188		0.615224					1	1	0.611252	1	0.938963	1	0.71513	1	0.462483	1	1	1		1	0.954702				1			1	1	1	1	0.915795						1	0.115602	0.253453	0.320503
COG0250	1	1	1	1	1	0.857739	0.954778	0.960793	0.987655	1	1	1	1	1	1	1	1	0.994624	1	0.960896	1	1	1	1	0.881725	0.194476	1	1	1	1	1	1	1	1	0.994751	0.994185	1	1	1	1	1	1	1	1	1	1	1	0.990007	1
COG4253	0.998069	0.243588	0.956988	0.136209	1	1	1																													0.461467	0.14156		0.134822	0.102652						0.101788	0.230755
COG2059	0.991107	1	1	0.961573	0.985092	1	1	1	1	0.229903		1	1		1	1	1	1	1	1	1	1	1	1	1	1							0.605432	1		0.987796	1	0.95365	1	1	0.930116						0.115602	1	1
COG3030	0.994767	1	1	1	0.994204	1	0.980388	0.946837	1		1	1	1		1	0.991069	1	1	1	1	1	1	1												1											1	1
COG3762	0.998926	0.987188	0.246915	0.991201	1	1	0.976269	1	1																										1		0.193211	0.99782		0.111552
COG5113	0.822751			0.992177	0.450841				0.136491	0.512681						0.431499											0.654885						0.605432						0.412892
COG0488	0.403746	1	1	0.98644	0.992793	0.978903	0.976269	1	1	0.966709	0.273312	0.990658	0.989655	1	1	0.990884	1	1	1	1	0.98414	0.270101	0.987879	1	1	1	1	1	0.476904	1	1	1	1	1	1	0.982558	1	0.975118	1	1	1	0.996876	1	0.83705	1	1	0.107325	0.981935	1
COG0454	1	1	0.133037	0.264833	1	1	0.434623	1	0.185795	0.392292	0.981821	1	1	0.658855	0.140617	1	1	0.936078	1	0.942793	1	0.508075	0.948183	0.98519	1	0.311125	0.37527	0.294475	0.186694	0.246155	0.992246	0.150171	1		1	0.949243	0.996694	0.536398	0.252584	1	0.966088	0.316616	1	0.111352	1	1	1	0.838867	0.975873
COG0422	0.997671	1	1	1	1	1	1	1	1	1		1	1	0.974634	0.984379	1	1	1	0.991537	1	0.98414	0.98413	1	0.975612	1	1							1			1	1	1	0.991596	1		1	1	0.984598		1	0.95738	0.996917	1
COG1605	0.997578	1		1	0.994307						0.328021	0.788264	0.4763		1	1	1	1	1	1	1	1	1	1	1	1	1	1	1	0.982455	1	1			1	1	1	1	1	0.138344
COG2132	0.989332	0.128204	0.883505	0.121363	0.115476	1	0.886928	0.237519			0.952452	1	1	0.110056	1	0.991069	1	0.994415	1	0.103673	0.366195	0.682823	0.95631	1									0.97843		0.983874	0.88254	0.974702	1	0.210627	0.356862		0.953961	0.925354	1		1	1		0.112046
COG4967	0.938158	0.128204	0.171021	0.159215	0.974251	0.310207	0.648371	0.118264	1	0.752353																	0.764505					0.831984														1	1	1
COG3597	0.998197	1	1	1	0.992724	1	1
COG4648	0.56222	0.410255		0.158995	0.254579		1		0.18619		1																									0.988373	1		0.496838	1						0.612602
COG0233	1	1	1	1	1	1	1	1	1	1	1	1	1	1	1	1	1	1	1	1	1	1	1	1	1	1	1	1	1	1	1	1	1	1	1	1	1	1	0.986969	1	1	1	1	1	1	0.979997	0.991077	1	1
COG0302	0.999003	1	1	1	1	1	1	1	1		1	1	1		1	1	1	1	1	0.971166	1	1	1	1	1	1	1	1	1		1	1			1	1	1	1	1	1		0.933752	1	0.536822		1	1	0.998121	1
COG0465	0.996263	1	1	1	1	0.914689	1	1	1	0.984122	0.981821	1	0.183684	0.976553	1	1	0.991143	1	0.991537	1	1	1	1	1	1	1	1	0.979155	1	1	1	1	1	1	0.989479	1	0.999585	1	1	1	0.16753	1	1	0.998857	1	1	0.107338	1	1
COG3117	1	1	1	1	1	1	1	1	1		1													1	1	1							1			1	1	1	1	1						1	1
COG1132	1	1	1	0.990073	0.985747	0.986636	1	0.932994	0.922421	0.98332	0.273787	1	1	1	0.37533	0.978939	0.358449	0.994565	1	0.795985	0.95238	0.158853	0.725634	1	0.451656	0.466631	0.982385	0.104098	1	0.669672	1	1	0.598928		0.601686	0.979437	0.987352	0.999915	0.303137	0.200876	0.556031	1	1	0.996966	1	1	1	1	0.910395
COG3071	1	1	1	1	1	0.982455	1	1	1		1																						1			1	1	0.997477	1	1						1	1
COG3223	1	0.230768	0.954898	1	1		1								0.968753		0.962112	0.433587	0.446972	1	1	0.98413	1													0.856841	1		1	0.956196						1	1
COG3916	0.907669			0.9125	0.983872			0.882312	0.447319			0.206055	0.158645																						0.602002	0.258535	1	0.9973	0.991596	1
COG0838	1	1	1	1	0.994297	1	1	1	1			1	1	1						1	1	1	1	1	1	1							1		1	1	1	1	1	1		1	1	1		1	1
COG0445	1	1	1	1	0.993964	1	1	1	1	1	1	1	1	1	1	1	1	1	1	1	1	1	1	1	1	1							0.975594	1	1	0.93236	1	1	1	1	0.645056	1	1	1	1	1	1	1	1
COG0441	1	1	1	1	1	0.997682	1	1	1	1	1	1	1	1	0.984379	1	1	0.994624	0.146461	1	1	1	1	1	1	1	1	1	0.986822	1	1	1	1	1	1	1	1	1	1	0.986663	0.89597	1	1	1	1	1	1	1	1
COG3644	0.999814			1	1																												0.983492			0.982558	1	0.998562	0.991596	1
COG1934	1	1	1	1	1	1	1	1	1		1	1	1																				1	1	1	1	1	1	1	1		1	1	1		1	1
COG1959	1	1	1	1	1	1	1	1	0.971702	0.180524	1	1	0.543343	1	1	1	1	1	0.400078	0.669649	0.222713	1	0.10941						1		0.992639		1		0.991877	0.217383	1	1	1	1	0.977372	1	1	0.998696		0.38692	0.329351	1	1
COG0806	1	1	1	1	1	1	1	1	1	1	1	1	1		1	1	1	1	1	0.946318	0.98414	1	1	1	1	1	1	1	1	1	0.936527	1	0.993243	1	1	1	1	1	1	1	0.972968	1	1	1		0.979997	1	1	1
COG0592	1	1	1	1	1	1	1	1	1	1	1	0.149833	1	1	1	1	1	0.988952	1	1	0.95238	1	0.951255	1	1	1	1	1	0.987658	1	1	1	1	1	1	0.994185	1	1	1	1	0.810427	1	1	0.998699	0.990383	1	1	1	1
COG5556	0.129483		0.114089	0.274	0.516715	0.218154	0.158404																													0.187746	0.180023
COG3028	1	1	1	1	1	1	1	0.980396	1		1																						1			1	1	1	1	1						1	1
COG2832	0.902549	1	1	1	0.983804	1	0.980388	1	0.987655		1	1	1											1	1	0.760322									0.974983											1	1		0.280151
COG3122	1	1	0.981137	0.991247	1	0.988585	1																																							1	0.975417
COG3318	0.999047	1	1	1	1	1	0.980388																												0.960945											0.101788
COG0386	1	1	1	1	1	0.982455	1	1	1						1	1	1	1	1	1	1	1	1	1		1							0.993243			1	1	1	1	1	0.827422					1	0.494182
COG5592	0.99143	1	1	0.991724	1	1	0.118811																													0.909619			0.974952
COG1143	1	1	1	1	1	1	1	1	1	1	0.981821	1	1	1						1	1	1	1	1	0.101743	0.94437			0.35031			0.104554	1		1	1	1	1	1	1	0.954091	1	1	0.998999		1	1	1	1
COG4264	0.984268		1	0.986343	0.971238	1	1								1	0.991069	1			0.993231	0.98414	0.476314	1										0.97973
COG0221	1	1	1	1	1	1	1	1	1		1	0.12172	0.685647														1	0.948658	1	0.386976	1	1	1		1	1	1	0.997477	0.966394	1		1	1	1	1	1	1
COG4734	0.132213									0.114378														0.247764	0.278271	0.194476	0.212296		0.338271		0.572431	0.194085														0.161793	0.165114	0.110243
COG1778	1	1	1	1	1	1	1	1	1	0.163841	1													1	1	1							1			1	1	1	0.991596	1		1	1	1		1	1
COG4125	0.985407	1	0.981137	0.99614	0.975112	1	0.921605	0.980396	0.987655			1	1																				1			1	1	0.998549	0.521536	0.98651						1	1
COG1522	0.93789	0.487178	1	1	0.208839	0.959653	0.118309	0.256922	1	1	1	1	1	1	1	1	1	1	1	1	0.98414	0.349286	0.993939	1	0.975911	0.921196	0.983869	0.940734		1	1	0.980179	1		1	0.867594	1	1	0.219013	1	0.953125					1	1	0.822064	0.51308
COG1574	0.984512		0.132911	0.992006	0.942297	0.610723		0.494899	0.948811			0.252916	1					1	1	0.227193	1	0.587489	1				0.967744	0.208353	1		0.996443	0.405656	0.514969		0.980549	0.994185	1	1	1	1						1	1	1
COG1952	0.998232	1	1	1	0.985839	1	1	1	1		1	1	1	0.165349		0.107798										0.175685							1		1	1	1	1	0.974791	1						1	1	0.121742
COG3238	0.900426	1	1	0.95221	0.884127	1	0.998787	0.921613	0.161187			1	1		1	1	1			0.99209	0.826849	1	0.999443				0.983869					0.222645				1	1			0.576049						0.181965	0.636484	1	0.492278
COG0839	1	1	1	1	1	1	1	1	1			1	1	0.941206						1	1	1	1	1	1	1							1		1	1	1	1	1	1		1	1	1		1	1
COG1734	0.511173	0.987188	1	0.333143	0.132261	1	1	0.138409	0.136491		0.109438	1	1	1	1	1	1	1	0.992369	1	1	1	1	1	1	0.968951							1	0.918182	1	1	0.988962	1	0.286467	1		1	1	1	1	0.101118	0.123877	1	1
COG0094	1	1	1	0.997902	1	0.963704	1	1	1	1	1	1	1	1	1	1	1	1	1	0.96136	1	1	1	1	1	1	1	1	1	1	1	1	1	1	1	1	1	1	1	1	0.782349	1	1	0.993966	1	1	1	0.988563	1
COG0665	1	1	1	0.281564	0.991119	1	1	1	1	0.13107	1	1	1	0.128544	0.984379	1	1	0.103075	0.991823	1	0.175038	0.142994	0.85099		0.165991	0.509469							0.543124	1	0.249322	1	1	1	0.286467	0.254536	0.946912	1	1	0.996093	1	0.122182	1	0.991957	1
COG4959	0.31762											0.159137																								0.23468	0.128707			0.321234		0.352921					0.107351
COG1368	0.247239			0.257939	0.276806		0.980388	0.917025	0.987655	0.147207	0.27364	0.140465	0.983334	1	1	0.985239	1	1	1	1	1	0.98413	0.993939	0.946544	1	0.427361	1	0.24244	0.112293	1	1	1	0.98647			0.181832	0.30864	1			0.839029	0.15838	0.373133	0.115434		0.918524	0.99858		1
COG0097	1	1	1	0.981252	1	0.983875	0.969367	1	1	1	1	1	1	1	1	1	1	1	1	0.977794	1	1	1	1	1	0.961555	1	1	1	1	1	1	1	1	0.991936	1	1	1	1	1	0.782349	1	1	1	1	1	1	0.993477	1
COG3431	0.951682	0.653844		0.896955	0.987895	0.165311	1	0.157717																																						0.122107	0.156995
COG3168	0.996708	1	1	1	1	1	1	0.980396	1
COG3228	0.961627	0.987188	1	0.98414	0.924143	1		0.921613	1																								1			1	1	0.961863	1	1						1	1
COG3157	0.823529	0.692305	0.189496	0.334014	0.268389	0.857077		0.316074	0.434842			0.713028	1									0.381343											0.501787			1	0.102936	1	0.923968	0.147284		0.212742		0.236137		0.122182	0.24804
COG0318	0.952277	1	1	0.809685	0.919924	0.958999	1	0.138199	0.396515		0.98958	1	0.991663	1	0.984379	1	1	1	0.996501	0.986489	0.98414	1	1	0.715405	0.120041	0.935452							0.394124		1	0.346458	0.103071	0.939471	0.219055	0.165012					1	0.612602	1	0.985961	0.755381
COG0242	1	1	1	0.977595	0.990785	0.97575	1	1	0.445199	0.829425	1	0.981309	1	1	1	1	1	1	1	1	1	1	1	1	1	1	1	1	1	1	1	1	1	1	1	1	1	1	0.991596	1	1	1	1	1	1	1	0.156953	1	1
COG4681	1	1	1	1	1	1	1	0.980396	1																								0.598392			1	1	0.998733	1	1						1	1
COG0760	0.998231	1	0.981137	1	1	0.966565	1	1	1	1	1	1	1	1	1	0.990884	1	0.991909	1	1	1	1	0.993939	0.989227	1	1							1	1	0.114014	0.246508	1	1	0.176919	1	0.125856	1	1	1	1	1	1	1	0.979847
COG1863	0.998431	1	1	1	1	1	1					1	1		1	0.972688	1	1	0.99222														1		1
COG3829	0.162529	0.294871	0.832616	0.73774	0.918671	0.388556	0.158298	0.921613	0.422369			1	1		0.984379	1	1	1	1	0.103695	0.333571	1	1		0.96793								0.598392		1	0.847509	0.192613	0.937449	0.707568	0.919322		0.977154	1	0.998237		0.979997	0.97474	0.975832	1
COG3195	1	1	0.886806	0.991105	1		1					0.990658	1					0.984442																		1	1	1	1	1
COG3158	0.998808	1	1	1	1	1	0.941178	0.237096	0.982638			1	1														0.982584	1	1	0.859609	1	1	0.991019		1	1	1	1	0.991596	1						1	1
COG0779	0.999297	1	1	1	1	1	1	1	1	1	1	1	0.991663		1	1	1	1	1	1	1	1	1	1	1	1							1	1	1	1	1	1	1	1	1	1	1	0.986372		1	1	1	1
COG0225	0.999925	1	0.770221	1	0.115767	1	0.37719	1	1		1	1	0.634939	1	1	1	1	0.988833	1	0.989968	0.98414	0.98413	1	1	0.990287	1		1	1	1	0.992743		1		1	1	1	1	1	1		1	1	0.511913		1	0.115613	1	0.985664
COG2764	0.99975		1	0.982794	1		0.980388	0.960793				0.112353	0.727445		1	0.982145	1	0.130303		1	0.190961	1	1										1			0.991662	0.847168	1	1	1						0.101788	1	0.829178
COG1076	1	1	1	1	1	1	1	1	1		1	1	1												1								0.993243	1	1	1	1	1	1	1		0.210092	1	1		1	1
COG0662	0.999952		0.707054	0.788623	1	0.949686	1	0.921613		0.631985	0.236757	1	1	1	0.968753	1	0.414371	1	0.521156	1	0.23861	0.890153	0.983681	0.329684	0.203985	0.351052				0.228561			1		0.987753	0.281781	0.559433	1	0.193771	0.987503	0.77352	0.289827				0.945585	0.714263	0.928219	0.985123
COG3265	1			1	1			1	1		1	1	1														1		0.137416		0.972814	1				0.994185	1	1	1	1						1	1
COG2852	0.215851	0.371793	0.419308	0.445941	0.670602	0.200762	0.356152	0.55202	0.397156			0.552072	0.442635									0.127105	0.316327				0.163137	1	0.934865	0.561446	0.972753	0.375294
COG2087	1		0.981138	1	1	0.796832	1			0.991239		1	1	1										1	0.859334	0.388692									1	1	1	0.947028	1	1						1	1	1	1
COG4166	0.99593	1	1	0.988782	0.983475	1	1	1	1	1	0.746988	0.990658	1	1	1	1	1	1	1	0.795985	0.923966	0.810132	0.885553	1	1	1	1		1	1	0.847826	1	1	1	0.993166	0.993092	1	1	0.991596	1	1				1	0.975502	1		0.989529
COG1376	0.993502	1	1	1	1	0.978012	1	0.814518	1	0.904937		0.990658	0.442815	1	1	1	1	0.889253	1	1	1	1	1	1		1	1	1	1	1	0.929168	1			0.249028	1	1	0.981944	0.968718	0.312389	0.19013					1	1	1	1
COG1607	1	0.987188	1	1	1	0.977012	0.980388	1	1		1	1	0.991663	1	1	0.967713	1	1	1	1	0.98414	0.978619	1										1		1	1	1	1	1	1	0.698335	1	1	1	1	1	1
COG1267	0.914359	1	1	1	0.237052	1	1	1	1		0.981821				1	1	1	1	1	0.992236	1	1	1		0.984927	0.942255							1			1	1	1	1	1		1	1	1		1	1
COG0802	1	1	1	1	1	0.982455	1	1	1	1	1	1	1	1	1	1	1	1	1	1	1	1	1	1	1	1	1	1	1	1	1	0.98378	0.876557	1	1	1	1	1	1	1	1	1	1	1	1	1	1	1	1
COG3646	0.539855		0.114089	0.113136	0.4063	0.353623														0.85223			0.115535	0.330109	0.101581	0.116644																0.273747		0.209814		0.101561	0.148229	0.209325	0.122256
COG0737	0.984586	0.153845	1	1	0.993153			1	0.95726		1	0.990658	1	1	1	0.953486	1	1	0.951943	0.194014	0.317825	0.911375	0.962104	1	1	0.998514		0.976063	0.972152		0.446929					0.996597	1	1	1	1						0.772884	1	0.994942
COG0449	1	1	1	1	1	0.982455	1	1	1	0.328481	1	1	0.977448		0.984379	1	1	1	1	1	1	1	1	1	0.331276	1	1	0.864234	1	0.982455	0.996361	1	1		1	0.905669	1	1	0.944942	0.965277	1	1	1	1	1	1	1	0.983678	1
COG0824	0.571208	1	1	1	1	1	1	1	1	1	1	1	1	1	1	1	0.98105	1	1	1	0.143198	1	0.109432	1	1	1							1		0.864894	0.992916	1	1	0.496838	1		0.97214	1	0.957017		1	1		1
COG3981	0.564869			0.417397	0.747477				0.906816	0.16353										1	0.781431	0.730523	0.950396				0.14685	1	1		0.970386					0.363203	0.347509												0.171545
COG2825	1	1	0.962255	0.992058	1	0.973944	1	1	1		1			1										1	1	1							1	1		1	1	1	1	1					1	1	1
COG2980	1	1	1	1	1	1	1	1	1		1																						1			0.95715	1	0.980654	1	1						1	1
COG1905	1	1	1	1	1	1	1	1	0.987655			1	1	1											0.230877	0.98077							0.605432		1	1	1	1	1	1						1	1	1	1
COG0607	1	1	1	1	1	1	0.980388	0.941157	0.987655	1	1	1	1	1	1	1	1	1	0.107918	0.700422	0.159118	0.190659	0.13987	1	1	1	0.195252		0.953556		1		0.983303	1		0.761584	1	1	1	1		0.997753	1	0.162656		1	1	1	1
COG3161	1	1	1	1	1	1	1	1	0.173679		1					1				1	1	1	1										1			1	1	0.22802	1	1						1	1
COG0370	0.212893	1	0.247058	0.817901	0.699004	0.560688	0.496865	0.976568	1	1				1	1	0.675268	1	1		1	1	0.98413	1	0.989227	1	1	0.951641		0.124677	1		0.590981									0.850865	0.85826	1	0.854355		1	1	1	1
COG0129	0.942718	1	0.988377	0.944858	0.918497	0.983313	1	1	0.987655	1		1	1	0.979147	1	1	1	1	1	0.993246	1	1	1	1	1	0.961555	1	1	1	1	1	1	0.400453		0.131095	1	1	1	1	1	0.949929	1	0.985082	0.998954		0.264567	1	0.997349	1
COG1188	1	1	1	0.990883	1	1	1	1	1	1	1	1	1		1	1	0.962984	1	1	1	1	1	1	1	1	0.933098							0.983902		0.988403	1	1	1	0.991596	1	1	1	1	1		1	1	1	1
COG3194	0.999042	0.961534	0.55315	1	1		1					1	0.77567																				1		1	1	1	1	1	1							0.363367
COG0475	0.708787	1	1	0.885305	0.978684	0.997307	0.158298	0.967311	0.987655			0.999007	0.991663	1	1	0.946411	1	1	0.990912	0.992235	1	1	1	0.982297	0.991319	1	1		0.507599			1	1	1	0.995932	1	1	1	0.991596	1		0.991889	1	1		0.101788	0.156995		1
COG3064	0.63324	0.230768	1	0.304283	0.13769	0.334987	1	0.954877	1	0.245682	0.76363	1	0.993988	1	0.984379	0.259479	1	1	1	0.934534	1	1	1					0.658213	0.411512		0.11481		0.354309		1	0.3222	0.205836	0.997351	0.227478	1	0.839511	0.106155	1	0.991014		0.101734	0.907908	0.639213
COG0359	1	1	1	1	1	1	1	1	1	1	1	1	1	1	1	0.986715	0.98105	1	1	0.993246	1	1	1	1	1	1	1	1	1	1	1	1	1	1	0.993933	1	1	1	1	1	0.957141	0.995364	1	1	1	1	1	1	1
COG0244	1	1	1	0.999525	1	0.875579	0.954778	0.960793	1	1	1	0.990658	1	1	1	1	1	1	1	0.964631	1	1	1	1	1	1	1	1	1	1	1	1	1	1	0.98382	0.994185	1	1	1	1	1	1	1	1	1	1	1	0.986594	1
COG4304	0.132783			0.279763											0.187496		0.283085				0.127083	0.270054
COG0355	1	1	1	1	1	1	1	1	1	0.212789	0.981821	1	1	1	1	1	1	1	1	0.988815	1	1	0.987879	1	1	1	0.982385	1	1	1	1	1	1		1	1	1	1	1	1	1	1	1	1		1	1	1	1
COG5517	1	0.961534	0.962255	1	1	0.895112	0.118309																										0.39808			1	0.345992	0.99782	1	1						1	1
COG3516	0.759143	0.692305	0.170816	0.349236	0.25412	0.857077		0.296268	0.422369			0.713028	1											0.812697	0.147948	0.214095							0.501787			1	0.437852	1	1	0.986515		0.208211		0.231052		0.523419	0.16476
COG1683	1			0.220378	1	0.968678		1	1			1	0.909881		0.953107	1	0.972177	0.96331	1	1	0.968236	1	0.985299										0.991087			1	1	0.995691	1	0.299229						1	0.991051	1	0.327071
COG1765	0.999587	1	1	1	1	1	0.88559	1	1			0.290331	1	1	0.984379	0.991069	1			1	1	1	1				1	1	1	1	0.183509	1	1			0.96129	1	1	0.835726	0.124945						1	1
COG0590	0.849672	1	0.910125	1	0.733256	0.14745	1	0.901982	0.757115	1	1	0.759747	1	1	0.984379	1	1	1	0.989869	1	1	1	1	1	1	1	0.790876	1	1	1	1	0.970588	1		1	0.458282	0.984375	1	1	1	1				1	1	1	0.995243	1
COG2320	0.985804	0.128204		1	0.948522		0.747134		0.173761			0.12172			0.671936	0.990884	0.489403			0.131189	0.413825	0.794193	0.103373			0.116815																						0.940513	0.946919
COG1217	1	1	1	1	1	1	1	1	1	1	1	1	1	1	1	1	1	1	1	1	1	1	1	1	1	0.98077	1	1	1	1	1	1	1		1	1	1	1	1	1	0.957056	1	1	1		1	1	1	1
COG2151	0.968208	0.692305		0.930322	0.843106	0.980331						0.990658	1	1	1	1	1	1	1	0.993246	1	1	1	1	1	1	1	1	1	1	1	1	1		1	1	1	0.986755	1	1							0.593068
COG1546	1	0.615382		1	0.998998	1		0.941157	1			1	1												1		1	1	0.972446	0.457462	1	1	1		1	0.997703	1	1	1	0.995555	0.968124	1	1	1		1	1
COG3832	0.998687	0.141024	0.962255	0.189058	0.874847	1		1	0.975316			0.981309	0.617154			1		0.151965	1	1	0.159052	1	1	1	1	1							1			1	0.205365	0.991589	0.800341	0.156184						1	0.980319
COG0735	0.980433	1	0.132911	1	0.998035	1	1	1	1	0.179714	1	1	1	1	1	1	1	1	1	1	1	1	1	1	1	1	1	1	0.124905	1	1	1	0.993243	1	1	1	1	1	1	1	0.363874	1	1	0.264785		1	1	0.99723	1
COG0098	1	1	1	0.983323	1	0.994824	0.954172	1	1	1	1	1	1	1	1	1	1	1	1	0.987938	1	1	1	1	1	1	1	1	1	1	1	1	1	1	0.993643	1	1	1	1	1	0.782349	1	1	1	1	1	1	0.982055	1
COG1092	0.260586			0.202082				1	1	1		1	1	0.128544	1	1	1	0.994222	1	1	1	1	1	1	1	0.964806									0.399086	1	1	0.996283	1	1	0.823391				0.990383	1	1	1
COG1733	0.50137	1	1	0.753071	0.395241	1	0.534995	0.980396		0.180497	1	0.562167	0.175353	1	1	0.982145	0.943106	0.976845	0.988867	1	0.158862	0.190659	1	1	0.128979	1	0.195844		0.398968	1	0.154035	0.104774	1			0.959609	1	1	0.699857	0.223056			0.626863	0.284687		1	1	0.989805	1
COG0782	1	1	1	1	0.275766	1	1	1	1	1	1	0.913171	0.694073	1	1	1	1	1	1	1	1	1	1	1	1	1	1	1	1	1	1	1	1	1	1	1	1	1	1	1	0.929761	1	1	1	1	1	1	0.997219	1
COG1053	0.98346	1	1	0.990293	1	1	0.197168	1	0.985728	0.129766	1	1	1	0.981805	1	1	0.264178	0.990124	1	1	1	1	1	1	1	1	1	1	1	1	0.996026	1	0.381548		1	0.859744	0.270957	1	1	0.567198	0.830628	1	1	1	0.385101	1	1
COG2707	0.992436	0.97436	1	1	0.94534	1	1				1				1	1	1	1	1	1	0.398084	0.920619	0.109421																							0.959376	1		0.193768
COG1274	1	1	1	1	1	1	1							0.968028																			0.605432			0.979034	1	1	1	0.995555					1
COG0314	1	1	1	1	0.994427	1	1	1	1		1	1	0.987533		0.984379	0.990884	1	1	1	1	0.682639	0.90629	1										1		1	1	1	1	1	1		0.996576	1	0.116477		1	1
COG2194	0.716258	0.102563	1	0.862499	0.993777	1	0.947049	0.118441	0.962966		1	1	1	1	1	1	1	1	1	1	1	1	0.993939	1	1	1							0.986704		0.65477	0.12325	1	0.988581	0.991596	1		0.122191	1	0.987815		1	1
COG3791	0.340447	1	1	0.953036	0.994477	1	1	1	0.408849			1	1																				0.998109		0.437804	0.46733	0.755564	0.992319	0.991596	1						1	0.991602
COG0640	1	1	1	1	1	0.54293	0.158319	0.158213	0.248301	0.394643	0.145941	0.990658	0.827213		0.109439	1	0.169704	1	0.447475	1	0.127231	0.349286	1	0.536132	1	1	0.841089	0.919933		0.298945	0.565004	1	0.913081		0.917485	1	1	0.990041	0.996895	1	0.61095	0.955868	1	0.183521		1	0.131957	0.996944	0.985456
COG1299	0.994428			0.165689	0.993854		0.158404	1	1	1	1				1	1	1	1	1	1	1	0.111195	1						0.722621					1												1	1	0.752164	1
COG4969	0.115587		0.133125	0.991925	0.319654		0.178187				1			1						0.76981	0.142971		1													1	1	0.995285	0.966397	1						0.979997	1	0.998714	1
COG0440	1	1	1	1	1		1	0.960793	1	1		1	1	1	1	1	1	1	1	1	0.730227	1	1	1	1	1	1	1	1	1	1	1	1		1	1	0.987352	1	1	0.993023	1	1	1	1		1	1
COG0669	1	1	1	1	1	1	1	1	1	1	1	1	1	0.944867	1	1	1	0.993396	1	1	1	1	1	1	1	1	1	1	1	1	1	1	1	1	1	0.976743	1	1	0.991596	1	0.966211	1	1	1		1	1	1	1
COG1764	1		1	1	1	1	0.158498	1				1	1	1	1	1	0.981462	1	1	1	1	1	1										0.605432		1	0.984238	1	1	0.968718	0.953894						0.951796	0.985708
COG2891	0.994794	1	1	1	1	1	1	1	1	1	1				1	1	1	1	1	1	1	1	1										1			1	1	0.998316	1	1	1					1	1	1	1
COG0006	0.999234	1	1	0.286286	0.533861	1	0.138567	1	1	0.933122	1	1	1	1	1	1	1	1	1	1	1	1	1	0.987505	0.978331	1	1	1	1	1	1	1	0.952718	1	0.974946	1	1	1	0.768091	0.174083	0.84151	1	1	1	1	0.977789	0.989837	1	1
COG4232	1	1	1	0.989903	1	1	1	1	1		1			0.954269										1	1	0.764424							0.989298			0.205597	1	1	0.202201	1		1	1	0.998329	1	1	1		1
COG4731	1	1	1	0.463111	0.796151	1	1					1	0.968535																					1	1	0.998871	0.167646	1	1	1
COG4805	0.981564			0.977123	0.121439				0.298138
COG1666	1	1	1	0.964056	1	1	0.980388	0.980396	0.987655		1				1	1	0.98105	0.973344	1	1	1	1	1										1			1	1	1	1	1		0.99647	1	0.998924		1	1
COG3193	1	0.987188	0.981137	0.935969	0.993885	1	1	0.197849				0.112361	1											1	0.231194	0.271353							1		1	1	1	1	1	1		0.701047				0.985562	1
COG4147	0.583985	1	1	0.898229	1	1	1	1	1						0.984379	0.990884	1	0.979189		0.10357	1	1	1										0.992026			1	0.205486	0.993662	0.134822	0.995503		1	0.268655			0.975502	1
COG0764	1	1	1	1	1	1	1	1	0.18619	1	1	1	1	1	1	1	1	0.994374	1	1	1	1	1	1	1	1							1		1	1	1	1	1	1		1	1	1	1	0.612602	0.231362	1	1
COG4384	0.115462			0.128386	0.126905		0.138497																													0.252659	0.12851		0.286467								0.131957
COG3313	1	1	1	1	1	1	0.473333	0.960793	1			1	0.758956																				1			0.246497	0.256484	1	1	0.989368						1	1
COG3749	1	1	1	1	1	1	1					1	1																				1		1	1	1	0.976183	1	1
COG3255	1	1	1	1	1	1	1																				1	1	0.661564	1	1	1									0.882936
COG0481	1	1	1	1	1	1	1	1	1	1	1	1	1	1	1	1	1	0.988095	1	1	1	1	1	1	1	1	1	1	1	1	0.603256	1	0.993243	1	1	0.993326	1	1	1	1	0.958063	0.98373	1	1	1	1	1	0.998376	1
COG2703	0.999864	1	0.962253	0.969493	0.992024	1	1			0.80596																												1		0.767213		0.88103	1	0.155623					1
COG3519	0.806976	0.692305	0.151919	0.289088	0.271139	0.829925		0.296268	0.422369			0.704005	1											0.216897	0.138846	0.214095							0.508389			0.181854	0.437852	1	0.101057	0.142556		0.215058		0.227035		0.426104	0.132135
COG1278	1	1	0.945713	1	0.364045	0.95496	0.980388	0.394985	1	1	0.981821	0.149865	0.242162		1	1	1	1	1	1	1	0.98413	0.75754	1	1	0.98077	1	0.173088	0.878358	0.982455	0.981606	1	1		1	1	1	1	1	0.93775	1	0.298803		0.164611		1	1	0.98055	1
COG0200	1	1	1	1	1	0.994824	0.954172	1	1	1	1	1	1	1	1	1	1	0.976078	0.981737	0.978565	1	1	1	1	1	1	1	1	1	1	1	1	1	1	1	1	1	1	1	1	0.782349	0.997598	1	1	1	1	1	0.991799	1
COG0018	0.996775	1	1	1	0.438651	1	0.96607	0.980396	1	1	1	1	1	1	1	1	1	1	1	1	1	1	1	1	1	1	1	1	1	1	1	0.981744	1	1	1	1	0.985847	1	0.991596	1	0.593108	1	1	1	1	1	1	1	1
COG0801	1	1	1	0.611925	1	1	1	1	1		0.909077	1	1	1	1	1	1	0.998441	1	1	1	1	1	1	1	1	1	1	0.745842	1	1	1	1		0.984728	1	1	1	1	1		1	1	1		1	0.978671	1	1
COG2371	1	1	0.114033	1	1	1	1					1	0.949304								0.445427												0.993237		1	0.994185	1	1	0.966394	1						1	1
COG2137	1	1	1	1	1	1	1	1	0.987655	0.979856	1	1	1		1	1	1	1	1	1	1	1	1	1	1	1	1	1	0.987658	1	0.981544	0.93004	1			1	0.154196	0.989542	0.966397	1	1					1	1	0.980419	1
COG0245	1	1	1	1	0.994045	1	1	1	1	1	1	1	1	1	1	1	1	1	1	1	1	1	1	1	1	1	1	0.976063	1	1	1	1	1		1	1	0.987352	1	0.983194	1	1	1	1	1	1	1	1	1	1
COG4968	0.853877	0.102563	0.209094	0.159215	0.945694	0.165359	0.648371	0.952315	1	0.131069				0.981805																							1	1	1	0.994681
COG5005	0.152185		0.114089	0.143582	0.110371	0.626093	0.138497	0.118616	0.124074		0.145941														0.101765	0.155864										0.252659		0.758262	0.724748	0.111506		0.232988		0.103321		0.101058	0.12372	0.150333	0.327272
COG3728	0.294045			0.136513		0.146945	0.118309	0.19735	0.124047						0.10937	1		1	0.773514							0.310753										0.117262			0.336981							0.244907	0.123764		0.224272
COG1525	0.316341	0.987188					0.197662				0.99931	1	1	0.479214				0.927843	0.67692	0.745957	0.143198	0.174771	0.992059				1			0.140621			1		0.959438							1	1	1			0.156962		0.22348
COG0219	1	1	1	1	0.9942	1	1	1	1	1	1	1	1	1	1	1	0.717326	1	1	1	1	1	1				1	1	0.985233	1	1	1	1		1	1	1	1	0.991596	1	0.493657	1	1	0.997572	1	1	1	1	0.977059
COG0154	0.99518	0.371793	1	1	0.993188	0.774665	0.746354	0.118525	0.28516	1		1	0.991663	0.993293	1	0.179579	1	1	1	0.993246	1	1	0.127701				1	1	1	1	0.996356	1	0.394124	1	0.237512	0.885947	0.167404	0.989808	0.982477	1		0.990569	1	1	1				1
COG0322	1	1	1	1	1	1	1	1	1	1	1	1	1	0.981805	1	1	1	1	1	0.981581	1	1	1	1	1	1	1	1	0.187339	1	0.374833	1	0.986486	1	1	0.991802	1	0.997945	1	1	0.959496	0.995587	1	1	0.990383	1	1	0.987942	1
COG0651	0.997671	1	1	0.974253	1	0.986151	1		0.985728		0.981821	0.94635	1		1	0.981787	1	1	1														1		0.991367			1		1						0.976126	1
COG3015	0.997529	1	0.2092	1	1	1	1							1										1	1	0.25304							1													1	1
COG1576	1	1	1	1	1	1	1	1	1	1	1	1	1	1	0.984379	1	1	1	1	1	1	1	1	1	1	0.98077	1	1	1	1	1	1	1		1	1	1	1	1	1	0.618067	1	1	1		1	1	1	1
COG2009	1	1	1	1	1	1	0.198223	1	1			0.990658	1		1	1	1	1	1	1	1	1	1										1		1	1	1	1	0.92539	1		1	1	1	0.932709	1	1
COG0691	1	1	1	0.978035	1	1	1	1	1	0.977522	1	1	1	1	1	1	1	1	0.992369	0.962817	1	1	1	1	1	1	1	1	1	1	0.996005	1	1	1	1	0.979788	1	1	1	1	0.968588	1	1	1	1	0.979997	1	1	1
COG0319	1	1	1	1	0.993019	1	1	1	1	1	1	1	1	1	1	1	1	0.994416	1	1	1	1	1	1	1	1	1	1	1	1	1	1	1	1	1	1	1	1	1	1	0.906492	1	1	0.781761	1	1	1	1	1
COG3518	0.821334	0.692305	0.189496	0.341684	0.275444	0.848523		0.296268	0.422369			0.713028	1																				0.501787			1	0.102532	1	1	0.986515						0.424769	0.173543
COG0251	0.99633	1	1	1	1	1	1	0.927929	1	1	1	1	1	1	0.984379	0.359397	0.962983	0.992106	0.370844	1	1	1	1	1	0.990254	1	1	1	1	1	1	1	0.598579		0.352382	1	1	1	0.539244	0.124939	0.947565	1	1	0.98043		0.430386	1	1	0.886566
COG4928	0.154347		0.133125		0.209692		0.276911	0.118616	0.198057		0.456776	0.102988		0.292731								0.142994		0.103197	0.446106	0.117013										0.275871	0.102936		0.278039	0.160688		0.831781	0.149252
COG0711	1	1	1	0.992006	1	1	1	1	1	1	1	0.987473	1	1	1	1	1	1	1	1	1	1	1	1	1	1	1	1	1	1	1	1	1		1	1	1	1	1	1	0.978466	1	1	1		1	1	1	1
COG0049	0.997528	1	1	1	1	0.949381	1	0.960793	1	1	1	1	1	1	1	1	1	1	1	0.96136	1	1	1	1	1	1	1	1	1	1	1	1	1	1	0.994053	0.993548	1	1	1	1	0.873389	1	1	1	1	1	1	0.977679	1
COG0054	1	1	1	1	1	1	1	1	1	1	0.981821	1	1	1	0.984379	1	1	0.994624	1	1	1	1	1	1	1	1							1		1	0.992317	1	1	1	0.107037		1	1	1	1	1	1	1	1
COG4741	1	1	1	1	0.99449	1	1																						0.274245
COG1225	1	1	0.981137	1	1	1	0.960785	0.960793	0.987655	0.898015	0.973293	0.18726	0.150261	1	1	1	0.992042	1	1	1	1	1	1	1	0.921856	0.98077	0.360066	1	0.947968	1	0.918575	0.970588	1		1	1	1	0.999497	0.991596	1	0.446685	1	1	1		1	1	1
COG1393	0.998154	1	1	0.991496	1	1	1	1	1	0.653017	0.981821	1	1	1	1	1	1	1	1	0.986486	1	1	1	1		1							0.406934		1	0.913611	1	1	1	1		1	1	0.995998		1	1	0.977519	0.984354
COG0649	1	1	1	1	1	1	1	1	1			1	1	0.981805						1	1	1	1	1	0.99225	1							1		1	1	1	1	1	1		1	1	1		1	1
COG3042	0.94077	1	0.89651	0.876091	0.608758	0.683818	0.969204	1	1															0.123882	0.857919	0.489213										1	1	1	0.991596	0.995503						1	1
COG1671	1	1	1	1	1	1	1	0.971576	1	0.163834		1	1		1	0.991069	1	0.994625	1	1	1	0.920619	1										0.605432	1	0.996589	1	1		1	0.973037						1	1		1
COG0804	0.940518	1	0.133057	0.990962	1	1	0.978351					0.990658	1					0.993522	1		0.445427												0.992341		1	0.994185	1	1	1	1						1	0.975744
COG4984	0.993186			0.927036	0.987255			0.974917	1																	1
COG0173	1	1	1	1	1	0.995628	0.978351	1	1	1	1	1	1	1	1	1	1	1	1	0.987643	1	1	1	0.989205	1	0.939891	1	1	1	1	1	1	1	1	1	1	1	1	1	1	1	1	1	1	0.673124	1	1	1	1
COG1970	1	1	0.132911	1	1	1	1	1	1	0.180109	1	1	1	1	0.984379	1	1	1	1	1	1	0.317771	1	0.247219	0.974976	1	1	1	1	1	0.958729	1	1		1	1	1	1	1	1	0.977395					1	1		1
COG2193	1	1	1	1	1	1	1	1	0.987655			1	1																				1		1	0.99296	1	1	1	1						1	1
COG2606	1	1	1	1	0.986883	0.707252	0.865361	1	1	1	1	1	0.991663	1	1		1	0.162832	1	1	1	0.492195	0.444528	1	1	1	1	0.691918	1	0.123039	0.996443	0.120068	0.605432		1	1	1	0.998735	1	0.982002	1					1	0.991602	1	0.37632
COG4701	1	1	1	1	1	1	1				1																						1			1	1	1	0.983194	0.995555
COG1327	1	1	1	1	1	1	1	1	1	1	1	1	1	1	1	1	1	0.994526	1	0.959919	1	1	1	0.988325	1	0.977297	0.888036	1	1	1	0.94068	1	1		1	1	1	1	0.966394	1	1				1	1	1	1	1
COG0816	0.99571	1	1	1	1	1	1	1	0.975316	1	1	1	1	1	1	0.981787	1	1	1	0.989794	1	1	1	1	1	1	1	1	1	1	0.996126	1	1		1		1	1	1	1	0.93569	1	1	1	1	1	1	1	1
COG1585	1	1	1	1	1	1	1	1	1	0.979824	0.96364	1	1		1		1	1	1	1	1	1	1										0.907093		1	0.979788	1	1	1	1						0.987247	1	1	0.725362
COG2105	0.494222		1	0.554036	0.933362		1			0.163766					1		1	1	1	1	0.98414	1	0.97344													0.867006	0.50811	1	1	1						1	1
COG0848	1	1	1	1	1	1	1	1	1		1	1	1	0.974634										1	1	1							1		1	0.84919	0.918274	1	1	0.361712		1	1	0.718307	1	1	1
COG1610	1	1	1	1	1	1	1	1	1	1		1	1	0.981805	1	1	1	1	1	0.991747	1	1	1	1	1	0.98077	1						1		0.986209	0.982433	1	1	1	0.953894	0.824142	0.987317	1	1				1	1
COG3540	0.967881	0.94871	0.981137	1	0.953778											1		0.992792	1														0.605432				0.308055			1
COG2944	0.131806	0.807687	0.24751	0.165732	0.208994	0.147147	0.335507	1	0.260399	0.147679	0.127687	0.205879														0.213769	0.114176				0.302623	0.104591	1			1	0.321083	0.75084	0.974791	0.723545						1	1
COG2062	1	1	1	1	1	1	1	1	1		1	1	1														1	1	1	1	1	1			0.998456	0.991643	1	1	1	1		1	1	0.995031		1	1
COG0756	1	1	1	0.992535	1	1	1	1	0.958244	0.14718	1	1	1			0.377462		0.990061	0.992118	0.885496		0.142994	0.109423	1	1	1	1	1	1	1	1	1	0.992403		1	0.993858	1	1	1	1	1				1	1	1	1	0.963905
COG2918	1	0.987188	1	1	1	1	1	1	1																								0.598392			1	1	1	1	1						1	1
COG3937	0.995065	1	0.97809	1	1	0.980595	1		1	1																	1	1	1	1	1	1									1								1
COG0757	1	1	1	1	1	0.860921	1	0.980396	1		1	1	1		1	1	1	1		1	1	1	1	1	1	1	1	1	1	1	1	1	1		1	1	1	1	1	0.994643	0.841731	1	1	1					1
COG0706	0.998849	1	1	1	1	1	1	1	1	1	1	1	1	1	1	1	1	1	1	1	1	1	1	1	1	1	1	1	1	1	1	1	1	1	0.996403	1	1	1	1	1	0.839733	1	1	1	1	1	1	0.979909	1
COG2804	1	1	1	1	0.993818	1	0.218098	1	1	0.801726	0.676842		0.108504	1	1	0.964304	0.951291	1	1	1	1	1	0.94549				0.764505					0.948233	0.589344			1	1	1	0.429764	1		0.997526	1	0.974609	1	1	0.92401	0.995622	0.121757
COG1981	1	1	1	1	0.170744	0.979453	1					1	1																				1		1	1	1	1	1	0.107035		1	1	1
COG0781	1	1	1	1	1	1	1	1	1	1	0.981821	1	1	1	1	1	1	1	0.992369	1	1	1	1	1	1	0.976186	1	1	1	1	1	1	1	1	1	0.992317	1	1	1	1	1	0.997103	1	1	0.317624	1	1	1	1
COG2128	0.207102		0.342825		0.387452		0.39716	0.868669	0.223487			1	0.892717			1		0.979877		1	1	1	0.993939										0.598928		0.994611	0.128951	1	0.997827	1	1	0.148082					1	1		0.432186
COG0080	1	1	1	1	1	0.839496	0.954778	0.960793	1	1	1	0.990658	1	1	0.984379	1	1	1	1	0.965158	1	1	1	1	0.99821	1	1	1	1	1	1	0.985304	0.393389	1	0.994666	0.994185	1	1	1	1	1	1	1	1	1	1	1	0.987456	1
COG1490	1	0.987188	1	1	1	1	0.960785	1	1	1	1			0.886112	1	1	1	1	1	1	1	1	1	1	1	1	0.492065	0.913883	0.925936	1	0.992716	0.970588				1	1	1	0.782703	1	0.96319					1	1	1	1
COG2867	1	1		1	1	1	1	0.828231	1		1	1	1																				1		0.996325	0.979788	1	1	1	1						0.979997	1
COG4627	0.887656	0.26923	0.151919	0.893018	0.298627								0.158586							0.99067	0.92071	1	0.869053		1											0.281781	1	1	0.991596	1	1								0.973898
COG0608	1	1	1	1	1	1	1	1	0.985728	1	1	1	1	1	1	0.422615	1	1	1	0.975947	1	1	1	1	0.994746	1							1	1	0.989921	1	1	0.996844	0.101091	1	0.837952	0.993061	1	1	1	1	1	0.959901	0.973607
COG0690	1	1	1	1	1	0.838059	0.954778	0.960793	1	1	1	1	1	1	1	1	1	1	1	0.976921	1	1	1	0.420999		1	1	1	1	1	1	1	1	0.484956	0.992355	0.994185	1	1	1	1	1	1	0.223879	0.766456	1	1	1	0.991817	1
COG5002	0.998882	1	0.913966	1	1	1	1	0.912114	0.975316	0.131206		1	1	1	1	1	1	1	1	1	0.111368	0.238323	1	0.970265	0.824303	1	1	1	0.124784	1	0.99434	0.692372	1		0.994488	1	1	1	1	1	0.873466					1	1	0.892743	1
COG1123	0.99332	1	1	1	0.994292	1	0.493159	1	1		1	0.608837	1		1	0.972688	1							1	1	1	1	1	0.137416	1	1	0.521647	0.877547	1	1	0.24677	1	0.99862	1	0.99111						1	1		0.794645
COG5362	0.255923		0.133125	0.166682	0.203838	0.351376	0.178248								0.109439	0.259479			0.146358				0.11551		0.157207	0.292606										0.423073	0.128507		0.30325			0.235211		0.101326					0.132419
COG3111	1	1	1	1	1	1	1	1	1		0.96364																						0.987645			1	1		1	1						0.345796	1
COG2363	1	1	1	1	1	1	1	1	1		0.981821	1	1		1	1	1	1	1	1	1	1	1										1		0.985458											1	1
COG2259	0.204315	1	0.719193	0.151288	0.220927		1	1	0.124074		1	1	1	0.981805	1	1	1	1	0.755254	0.952168	1	1	1	1	1	0.486246							1		1	0.647196	0.525833	1	0.252643	1						1	1
COG1826	1	1	0.133037	1	1	1	0.413946	1	1		1	1	1	1	1	1	1	1	1	0.999189	0.98414	1	1	1	0.110915	1					0.396208		1		1	1	1	1	1	1		1	1	1		1	1
COG2963	0.236758	0.346152	0.190149	0.105855	0.395881	0.110079	0.158498	0.590785	0.297907		0.25498	0.11235	0.141841	0.256067	0.125073	0.612261	0.301767	0.157481	0.543765	0.482745	0.127282	0.6667	0.103373	0.13419	0.231189	0.135538	0.114176	0.208134	0.124905	0.439525	0.291801	0.194372	0.753082		0.219527	0.175955	0.180321	0.163088	0.143117	0.160638	0.148157					0.101788	0.148141	0.870131	0.665676
COG1106	0.238812		0.171132	0.12886		0.128836				0.147679				0.981805										0.226526	0.306038	0.136478	0.490009		0.22483	0.19338	0.154572	0.119515				0.134948		0.135022			0.193016	0.224123		0.113414
COG0166	0.993066	0.897423	0.114089	1	1	1	1	1	1	1	1	0.987473	1	1	1	1	1	1	1	0.993246	1	0.98413	1	0.989796	1	0.977761	0.996838	0.98276	1	1	1	1	0.987202	0.958279	1	1	1	1	1	0.99111	0.750745	1	1	1	1	1	1	0.999552	1
COG0281	1	1	1	1	1	1	0.985234	1	1	1	0.70911			1	1	1	1	1	1	1	1	1	1												0.97131			0.17061			0.208438	1	1	1		0.951796	0.478401	0.990293	0.361953
COG0028	0.996097	1	0.700157	0.891307	1	1	1	0.960793	1	0.180121	0.309657	0.112361	1	1	1	1	1	1	1	1	1	1	1	0.412691	0.268213	1	1	1	0.986858	0.82452	1	1	0.570316		0.913265	1	1	1	0.143216	1	0.974116	1	1	1		1	1	1
COG0393	0.560299	0.28205	1	0.991326	0.99397	0.982455	1	1	1		0.255515					1			0.997426	0.672359	1	0.111195	1	1	1	1		0.965522	1		0.457415					1	1	0.996786	1	0.995555						1	1	1	1
COG0864	0.881217		0.473048	0.859586	0.4585	0.854128	0.764687			1					1	1	1	1	1	1	1	1	1												0.992858						0.806113					1	1	1	1
COG0537	0.998551	1	1	0.992357	1	1	1	1	0.985105	1	0.981821	1	0.125217	1	1	1	1	0.178954	0.322673	1	0.333725	0.111195	1	1	1	1	0.97476	1	1	1	1	1	0.394124	1	1	0.246767	1	1	1	1	0.77651	0.997334	1	0.998228	1	1	1	1	1
COG1380	1	1	1	1	1	1	1	0.960793	1	0.964802	0.981821				1	1	1	0.884799	0.970491	0.955315	1	1	1	1	1	1							1		0.944574	0.229113	1	1	1	1	0.594886					1	1	1	0.99008
COG3755	0.159165	0.384614	0.285696	0.181409	0.913964		0.118811	0.138083	0.124074			0.990658	0.727445								0.365354															0.978204	1	0.98903	1	0.995555						1	0.132156
COG3961	0.996541			0.990312	1	1														0.941952	0.936596	0.492542	0.98658																							1	0.446519
COG0105	1	1	1	1	1	1	1	1	1		1	1	1	1	1	1	1	1	1	1	1	1	1	1		1							1	1	1	1	1	1	1	1		1	1	1	1	1	1
COG2391	0.999331	1	1	1	1	1	0.978351	0.178026	1		0.945313	0.981309	1																				0.979048		0.99661	0.995374	1	1	0.97223	0.178534		0.996179	1	1		1	1		1
COG1178	0.984079	0.615382	0.978068	0.96233	0.966835			0.997246	1		0.218981	1	1							0.993246	0.98414		1										0.51509		0.950492	0.977931	0.936658	0.984549	1	0.446239	0.623859	1	1	0.990136		0.91533	1	0.502926	1
COG2913	1	1	1	1	1	1	1	1	1		1	1	1											0.977645	0.477954	0.692301							1		1	0.729456	0.128707	0.986728	0.370636	0.978932						1	1
COG0818	1	0.128204	0.943406	1	1	0.27465	0.980388	1	1	1	1	1	1		1	1	1	0.989372	1	1	1	1	1	1	1								1		0.993648	1	1	1	1	1	0.879383	0.993732	0.985082	1		1	1
COG0277	1	0.94871	1	1	1	1	1	1	1			1	0.100169	1	0.937528	1	0.812706	0.435322	0.932095	0.110625	0.127231	1	1										0.812405		0.99369	1	1	1	0.219076	0.995555		0.325473	1	1		0.847319	1	0.998159	0.121497
COG0644	0.986085	0.910241	1	0.997784	0.975884	0.443527	1	1	0.982638			1	0.991663									1	0.857668			0.923102							0.367604		1	0.269537	0.102551	1	0.496838	0.142816						1	1		0.983125
COG1238	0.998772	1	1	0.949732	1	1	0.138649	1	1		1	1	1											1	1	1							0.406934		1	0.814996	1		1	0.339328		0.996378	1	0.998907		0.445452	1
COG0102	1	1	1	1	1	1	1	1	1	1	1	1	1	1	1	1	1	1	1	0.985371	1	1	1	1	1	1	1	1	1	1	1	1	1	1	1	1	1	1	1	1	0.74952	1	1	1	1	1	1	0.990785	1
COG2969	1	1	1	1	1	1	1	1	1		1																						1			1	1	1	1	1						1	1
COG0442	0.999727	1	1	1	1	1	0.980388	1	1	1	1	1	1	1	1	1	1	1	1	1	1	1	1	1	1	1	1	1	1	1	1	1	1		0.996314	1	1	1	1	0.111543		0.99	1	0.920052	1	1	1	0.995976	1
COG1061	0.139488		0.549237		0.110394		0.276911	0.29602	0.11166	0.674609	0.145768			0.109954		0.206705		0.135754	0.541014		0.175038		0.353091	0.134149		0.388541	0.211701	0.207197	0.714064	0.775441	0.344527	0.209078	0.102449			0.264447			0.336981					0.15765		0.975502	0.107256	0.110358	0.650071
COG0539	0.993702	1	1	1	0.994286	0.97804	1	1	1	1	1	1	1	1	0.968753	1	1	1	1	0.117558	0.206884	1	0.651824	1	1	1	1	1	1	1	1	1	1	1	0.997489	1	1	1	0.80745	1	1	1	1	1	1	1	1	1	0.989901
COG3189	0.995734	0.94871	0.886806	0.976208	0.932356			0.980396	1				1	1		1								1	0.905731	1	0.309521	0.94825	0.729488		0.229628		0.599226		0.98865	0.815492	1	1	0.989208	1	0.650861					1	1
COG4706	0.571218	0.410255		0.158995	0.274331		1		0.18619		1															0.745117										1	1		0.496838	1						0.612602
COG1226	0.997463	1	1	1	1	1	1	1	1					1	1	1	1	0.991563	1	0.992844	1	0.98413	1		0.757884	1	0.195922		0.250145		0.938948	0.909986	1		1	1	1	1	1	0.947528						1	1
COG2060	0.994775		0.114089	1	1	0.977047	0.980388	0.980396	1			1	1	0.923457			0.131961			0.993246	1	1	1	1	1	1							1			1	0.309956	1	1	0.890084				0.195757		1	1	1
COG2127	1	1	0.981137	1	1	0.970146	1	1	1			0.990658	1												1								1		1	0.981701	1	0.998484	1	1		1	1	1		1	1
COG1793	0.1316				0.160295						1	0.44033	0.175335		0.984379	1	1	0.282031	0.161345							1							0.439505			0.516324	0.11582	0.473164	0.986434	0.316828		1	1	0.980644				0.108482
COG3975	0.998494	1	1	1	1	0.978649	1		0.906816																								1			1	1	0.460875	0.993967	1
COG0229	1	1	1	1	1	1	1	1	1			1	0.983334	1	1	1	1	1	1														1		1	1	1	1	1	1		1	1	0.98264		0.989599	1		1
COG0511	1	1	1	1	1	0.860981	1	0.980396	1		1	1	0.974997	0.915488	0.978381	1	1	1	1	1	1	1	1	1	1	0.977761							0.822605		0.995743	0.990627	0.92398	0.997992	0.387196	1		0.187734	1	0.184653	1	1	1	1	1
COG2153	0.997592	0.28205	1	0.284125	0.993585	1	1	1	1						1	1	1	0.989131	1	1	0.98414	1	1				1	0.98276			0.683701	0.403395	0.963111		0.977679	1	1	0.998677	1	0.983869						1	1	1	1
COG3654	0.132214			0.1059			0.158401	0.118264		0.245956	0.273312	0.309091												0.279112	0.111056	0.214512	0.291788			0.939078	0.445832	0.297953			1	0.252659				0.241115						0.181965	0.173055		0.202387
COG3119	0.257131			0.974562	1	1	0.17815		0.694238			1	1	0.844797								0.30188		1	0.101621	0.723546			0.722036				0.156676		0.929229	0.929006	0.550298	1	0.98921	1						0.224308	0.272637	0.989414
COG2985	0.54714			0.196733	0.936937	0.791979	0.453105				1													1	1	0.953478							0.585071													1	1	0.999953
COG4626	0.313185			0.188548	0.115873	0.128475	0.177546	0.158213	0.223433			0.281067	0.108529	0.146941	0.109439	0.803194		0.124889	0.355191	0.87466	0.413825	0.74643	0.291992	0.308101		0.291996	0.27751	0.104098	0.124784	0.140621	0.129414	0.120068	0.123023			0.170136										0.101622	0.148704
COG3324	1		0.95032	0.971989	0.9924			0.882312	0.471451			1	1								0.968236			0.962639		1									0.164867	0.992818	0.551846	1	1	1						0.979997	1
COG3307	0.973417	0.897423	0.956984	0.113841	0.993925		0.178187	0.158213	0.235923	0.130508	1	1	1	0.96365	1	1	0.320647	0.162868	1	0.913552	0.398084	1		0.216619	0.157196	0.136207	0.114176					0.104554	0.970346		1	1	1	1	0.922781	0.693891	0.910984					0.675526	0.23913		0.969043
COG5265	0.175722			0.627955	0.47847		0.752454					1	0.991663																				1		0.988267	0.86356	0.400908	1	0.935614	0.160659
COG2076	0.990864	1	1	0.318516	1	1	1	1	1	0.296554	0.328166	1	0.991663	1	1	0.927273	1	1	1	0.992703	0.587835	1	0.109447	0.361898	0.175577	0.98077				0.123039			1		1	1	1	1	1	1		1	1	1		1	1	1	1
COG0197	1	1	1	1	1	0.983875	1	1	1	1	1	1	1	1	1	1	1	1	1	0.917577	1	1	1	1	1	1	1	1	1	1	1	1	1	1	1	1	1	1	1	1	0.75744	1	1	1	1	1	1	0.985994	1
COG0853	1	1	1	1	0.994636	1	0.980388			1				1	1	1	1	1	1	1	1	0.206391	1	1	1	0.976186							1			1	1	0.99401	1	1		1	1	0.732947		1	0.991121		0.193892
COG1404	0.982008		0.132911	0.172371	0.972745		0.218098	0.118616	1	0.147522					0.978381	0.991069	1	0.979276	0.967507	0.156832	1	0.222435	0.103346	1	1	1		0.225343				0.165242	0.990383			0.164413	0.987352	0.998046	1	0.980425			0.208954	0.766775				1	0.988875
COG5455	0.999105	1	1	1	1	1	1					0.994525	1																				0.177618		0.988822	1	1	0.989963	1	1						1	1
COG1555	0.998726	1	1	0.988554	0.991279	1	1	1	1	1	0.981821				0.250185	0.386764	1	1	1	1	0.963296	0.968262	0.971601	1	0.97245	1	1	1	0.707913	0.543902	1	0.117914	0.102481			0.992693	1	1	1	1	0.863402			0.997632		1	0.991796	0.99166	1
COG4670	0.988598	0.128204		0.658092	0.98483	0.991013							1																						0.354877	1	0.205327	1	1	1						1	0.711453
COG2927	1	1	1	1	1	1	1	1	0.987655		1	1	1																				0.993008		1	1	1	1	1	1						1	1
COG2987	0.994954		1	0.986155	1			1	1			0.981309	0.991663					0.972794	1	1	1	1	1	0.985419	0.928036	1									0.866245	0.99296	1	0.951912	0.983194	0.272327	0.399035					1	1
COG3783	1		1	0.999045	1		1	1	1																											0.117256			0.151644							1	0.998892
COG0069	0.996012	1	0.943406	1	0.992749	1	0.978351					1			1		1	0.957855	0.962446	1	0.334318	1	1										1			1	1	0.997129	0.986523	0.995555								1
COG1320	1	1	1	1	1	1	1					0.994525	1		1	1	1	1	1														1		1
COG0792	0.994516	1	1	0.144175	0.994449	1	1	1	0.987655	1	1	0.990658	1	1										1	1	1	1	0.98276	0.987658	1	1	1	0.381512		0.994174	0.991145	0.985606	1	1	0.964389	1	1	1	0.995094		1	1	1	1
COG3169	0.997887	1	0.662778	1	1	1	1	1	1			1	1	1										0.962403	0.935109	0.912486									1
COG2303	1	0.102563	0.811257	0.937356	0.171092	1	1					1	0.25055									0.238145											0.380482		1	1	1	1	1	0.223266				0.992562
COG1742	0.998689	1	0.981137	1	1	0.967987	0.980388	0.335595				1	0.600588		1	0.998282	0.951291	0.985014				1														1	0.205289	1	0.983194	0.973353						0.979997	0.991095
COG0858	1	1	1	1	1	1	1	1	1	1	1	1	1	0.934883	1	1	1	1	1	1	1	1	1	1	1	1	1	1	1	1	1	1	1	1	0.993625	1	1	1	0.983194	1	1	1	1	1	1	1	1	1	1
COG0799	1	1	1	1	1	1	1	1	1	1	0.973293	0.58024	1	1	1	1	1	1	1	1	1	1	1	0.987893	1	1	1	1	1	1	0.996182	1	1	0.983205	1	1	1	1	1	1	1	0.994998	1	0.992165	1	1	1	1
COG4460	0.863935			0.417998	0.451473																															1	1	1	0.978555	0.988785
COG2351	1	1	1	1	1	1	1				1	1	1					1																	0.994795	0.246508	1	1	1	1		0.995317	1	1
COG0497	1	0.28205	1	1	0.399583	1	1	0.980396	1	1	1	1	1	1	1	0.116758	1	0.942662	1	1	1	1	0.993939	1	1	1	1	1	1	1	0.97535	1	1		1	1	1	1	1	1	0.873095	1	0.985082	0.998477	1	0.979997	1	1	1
COG0096	1	1	1	0.998309	1	0.983875	1	1	1	1	1	1	1	1	1	1	1	1	1	0.977794	1	1	1	1	1	0.98077	1	1	1	1	1	1	1	1	1	1	1	1	1	1	0.782349	1	1	1	1	1	1	0.994156	1
COG3312	1	1	1	1	1	1	0.949491	0.960793	1		0.981821																						0.917827			1	1	1	1	1						1	1
COG3686	1	1	0.981138	1	1	1	1					1	1																				1		1	1	1	1	0.981178	1
COG3773	0.130373											1	1		1	1	1	1	1	1	1	1	1												1						0.210489							1	1
COG1620	0.998532	0.935886	0.770221	1	1	1	1	0.976684			1				1	1	1	0.958689	1	1	1	1	1	0.974215		1							0.59136	1	0.301593	1	1	0.973951	0.176909	1		0.997567	1	0.9956		1	0.988882		0.989628
COG3671	0.998955	0.987188	1	1	0.990804	1	1																										0.991783			0.956409	1	1	1	1
COG1783	0.130279			0.129134	0.428268	0.333412									0.125073	0.368606	0.975907	0.152139	0.145704				0.492822	0.154822	0.286564	0.349515							0.629946	0.829336		0.152647			0.353838							0.244907	0.189912	0.121785	0.142717
COG0594	1	1	1	1	1	1	1	1	1	1	1	1	0.988945	1	1	1	1	0.994624	0.971064	1	1	1	1	1	1	1			1	0.123039	0.648265	0.254447	0.888831	1	1	0.316402	0.947105	0.788008	1	1	0.851561	1	1	1	1	1	1	1	1
COG1807	0.969749			0.99089				1	0.186115			1	1	0.754883	1	0.619939	0.772784	1	0.238802	0.727074	0.127282	0.238282	0.993939	1	0.967987	1	0.343605	1	1	1	0.996203	0.134657	1		0.997102	1	1	1	1	1	0.799456	0.98972	1	1		0.994777	1		0.930501
COG0504	0.998464	1	1	1	1	0.923568	1	1	1	1	1	0.994525	1	1	1	1	1	0.993648	1	1	1	1	1	1	1	1	1	0.965511	1	1	1	1	1	1	1	1	1	1	1	1	0.422441	1	1	1	1	1	1		1
COG2198	1	1	1	1	0.986335	1	1	1	1	0.180037		1	1							0.795985																						1	1	1
COG0290	1	1	1	1	1	1	1	1	1	1	1	1	1	1	1	1	1	1	0.98475	0.981335	1	1	1	1	1	1	1	1	1	1	1	1	1	1	1	1	0.957941	0.998729	0.623753	0.325785	1	1	1	1	1	1	1	1	1
COG3339	1	0.358973		1	0.958875			1	0.877602			1	1	0.936227	0.921905	0.977305	1	1	1	1	1	0.98413	1		0.978336								1		0.91337					0.111524								0.987569	1
COG1002	0.25463						0.237272							0.220267				0.130433									0.162661	0.172796		0.158205		0.330223		0.650289					0.278064				0.417909
COG1942	1		0.246053	1	0.979646		0.949322	1	1		1	0.981309	1		1	0.30562	0.113037	1	0.992369	1	1	1	1	0.6676			1	1	1	1	0.996607	1	0.439386			1	1	0.17072	0.991596	1		0.997672	1	0.998861		0.919989	0.502852	0.99667
COG2919	1	1	1	1	1	1	1	1	1	1	1	1	1	1	1	1	1	1	1	0.989487	1	0.978619	1	1	1	1	1	0.190414	0.975313	1	0.99588	0.103696	1	1	1	1	1	1	1	1	1					1	1	0.999055	1
COG0029	1	1	1	0.965817	0.994037	0.952291	1	1	1	1		1	0.991663	1	1	0.990884	1	0.993541	1	1	1	1	1	1	1	0.978558		1	0.986822		1					0.957608	1	1	0.991596	1						1	1	1	1
COG2142	1	1	1	1	1	1	1	1	1			1	1																				1		1	0.991866	1	1	1	1						1	1
COG2911	0.116123	1	0.9765	0.235649	0.115818	0.109435	0.197792	1	1		0.917483	1	1	0.201769										1	1	1							0.252953	1	1	0.988602	1	0.967232	1	0.959938		1	1	1		0.91533	0.47109
COG0643	0.96482	0.987188	0.970381	0.965348	0.984833	0.551061	1	0.952315	0.285238	0.747279		1	1		1	1	1	1	0.992368	0.250996	0.797604		1										0.834178	1		0.815512	1	0.409788	0.983194	0.347985		0.997722	1	0.998691		0.959976	0.972824	0.997602	0.989203
COG0822	1	1	1	1	1	1	1	1	1	1	1	1	1	1	0.984379	1	1	1	1	1	1	1	1	1	1	1	0.982584	1	1	1	1	1	1	1	1	1	1	1	1	1	1					1	1	1	1
COG0103	1	1	1	0.992006	1	0.990763	1	1	1	1	1	1	1	1	1	0.988323	1	1	1	0.991762	1	1	1	1	1	1	1	1	1	1	1	1	1	1	1	1	1	1	1	1	0.447195	1	1	1	1	0.968376	1	0.994213	1
COG0100	1	1	1	0.986308	1	0.932666	0.984387	1	1	0.981382	1	1	1	1	1	1	1	1	1	0.983725	1	1	1	1	1	0.98077	1	1	1	1	1	1	1	1	1	1	1	1	1	1	0.733319	1	1	1	1	1	1	0.980173	1
COG3651	1	1	1	1	1	1	1
COG1544	0.991428	1	1	0.992618	0.991091	1	0.980388	1	1	0.966709	1	1	1	1	1	1	1	1	1	0.986486	1	1	1	1	0.98703	0.953478	1	1	1	1	1	1	0.394124	1	1	1	0.103073	0.987304	1	1	1					1	1	1	1
COG0155	1	1	1	0.99153	1	1	1	1	1			1	1	0.805533	1	1	1	1	1	1	1	0.98413	1			0.504722							1		0.995578	0.983939	1	0.938902	0.983194	1						1	1	0.998577
COG0433	0.989066	1	1	1	1		0.177971	1	0.124021	0.147679	1	0.976435	1		0.140709	0.107746	1	0.260533	0.192545	0.67088	0.159118	0.111216	0.627471			0.11695	0.275474	0.10383	0.375958		0.475232	0.253943	0.991895		1	0.128951					0.915393					1	0.132177	0.137025	1
COG4683	0.232409	0.192306	0.15217	0.596363	0.753822	0.1104					0.98958		0.150251													0.194476	0.27555			0.10546								0.216644								0.285474	0.173444
COG1502	0.992085	0.679484	0.569207	1	1	0.146916	1	0.455511	0.397394	0.164175	0.145941	1	0.983334	0.986807	1	0.989189	1	0.993541	1	0.841897	1	0.142884	1	1	0.101666	1							0.265858		1	1	1	1	0.362223	0.994686	0.498666				0.10586	1	1	0.993448	0.980674
COG0579	0.995794	0.602562	0.775356	0.935737	0.965886					1		1	1							1	0.98414	1	1										1		0.186345	1	1	1	0.991596	1	0.930441	1	1	1		1	0.991602		1
COG0360	1	1	1	1	0.994637	1	0.969047	1	1	0.979824	1	1	1	1	1	1	1	1	1	1	1	1	1	1	1	1	1	1	1	1	1	0.985304	1	1	1	1	1	1	1	1	0.895605	1	1	1	1	0.989599	1	1	1
COG2246	0.999841			0.992079				1	1	0.956014	0.364505	1	1		1	1	0.377377	1	1	1	0.175038	0.238282	1	1	1	0.946957	0.980827	1	0.225053	1	0.848479	0.970588	0.992175			1	1	1		0.989582	0.975754					0.302278		0.848435	0.988875
COG0067	0.996097	1	1	1	0.982105	0.9597	1	1	1	1		1	1	0.961936	1	1	0.981024	0.998676	0.999853	1	1	1	1		0.974591	0.957671	1	1	1	1	0.98708	1	1		0.93816	1	1	1	1	1	0.474946	1	0.985082	1		1	1
COG0306	1	1	1	1	1	0.995418	1	1	1		1	1	1	1	1	1	1	1	1	1	1	1	1	1	1	0.927691		0.980546	0.487809		0.996867		0.292625			0.960638	1	0.995647	1	0.979368		0.993444	1	0.997126	1	1	0.9908
COG0099	1	1	1	0.994073	1	0.967843	0.954172	1	1	1	1	1	1	1	1	1	1	1	1	0.973285	1	1	1	1	1	1	1	1	1	1	1	1	1	1	1	1	1	1	1	1	0.782349	1	1	1	1	1	1	0.993679	1
COG3436	0.209551	0.679484	0.770221	0.219218	0.241972		0.657125	0.197527		0.229394		0.121758	0.158461								0.525433	0.158882			0.231759	0.61655									0.983297	0.123123	0.102936	0.117152		0.116006						0.101788	0.38888
COG2329	0.715701	0.987188	0.932076	0.232714	0.692273		0.118241	0.906722				0.11235	1		0.984379	0.982145	0.98105	1	1	1	1	1	0.359139										1		0.98882	0.84919	0.556723	0.976224	0.924363	0.907157						0.286067		0.176905	0.578113
COG0239	1	1	1	1	1	1	1	1	1	0.228032		1	1	0.979147	1	1	1	1	1	1	1	1	1	0.962403	1	1	0.921967	1	1	0.865217	0.992884	1	1		1	0.975806	1	1	1	1	0.709663	0.993341	1	0.990161		1	0.189503
COG1539	1	1	1	1	1	1	1	0.980396	1		1	1	1		1	1	1	1	1	1	1	0.98413	1	1	1	1							0.993243		0.98451	0.996576	1	0.983724	0.983194	1		1	0.985082	1	1	0.955956	1	1
COG2372	0.296774	0.205127	0.17049	0.891307	0.717668	0.486014	0.397126															0.412798														1	1	1	0.168523	0.987879						1	1
COG0459	0.994989	0.987188	1	1	0.994185	0.970764	0.980388	1	1	1	0.292061	0.131087	1	1	1	0.990884	0.98105	0.992527	0.99222	0.981231	1	0.98413	1	1	1	1	1	1	1	1	0.999628	1	1	1	1	1	0.154716	1	0.993967	0.910224	0.978335	0.993259	1	0.98784	1	1	1	1	1
COG0278	0.96972	1	1	1	1	1	0.980388	1	1		1	1	1																				1		1	1	1	1	1	1						1	1
COG1021	0.995523			1	0.974465			0.997246	0.966618			0.988841	0.991663		0.484436	1	1	1	1	1	1	1	0.95442												0.192992	0.902004	1	1	0.505385	0.993827						1	0.976945
COG0427	1	1	1	0.991597	1	0.409625	1			1		1	0.991663	1						0.993246				1	1	1							0.598928		1	1	1	0.998827	0.219055	1						1	0.989818	1
COG4323	0.994388	1	0.892437	1	1	1	1																													1	1	1	1	1
COG0203	0.996114	1	1	1	1	1	1	1	1	1	1	1	1	1	1	1	1	1	0.992369	1	1	1	1	1	1	1	1	0.980546	1	1	1	1	1	1	1	1	1	1	1	1	0.809707	0.997301	1	1	1	1	1	0.996057	1
COG0222	1	1	1	1	1	0.875579	0.954778	0.960793	1	1	1	1	1	1	1	1	1	1	1	1	1	1	1	1	1	1	1	0.965522	1	1	1	1	1	1	0.990145	0.994185	1	1	1	1	1	0.997565	1	1	1	1	1	0.989644	1
COG0171	1	1	1	1	1	1	1	1	1	0.261595		1	0.100169	1	1	1	1	1	0.99222	1	1	1	1	0.989227	1	1	0.951641	1	0.986884	1	0.992552	1	1	0.983205	1	1	1	1	1	1	0.874672	1	1	0.959181		1	1	1	1
COG3759	0.955461		0.981137	1	0.970742	1	1					0.916209	1		1		1		0.98475	1			0.953307																		0.902361
COG0048	1	1	1	1	1	0.956215	1	0.960793	1	1	0.981821	1	1	1	1	1	1	0.993348	1	0.950888	1	1	1	1	1	1	1	1	1	1	1	1	0.961141	1	0.993922	0.994185	1	1	1	1	0.873389	1	1	1	1	1	1	0.975685	1
COG0509	1	1	0.981137	1	1	1	1	1	1			1	1	1	1	1	1	1	1	1	1	1	1	1	1	1	1	1	1	1	1	1	1		1	1	1	1	1	1					1	1	1	1	1
COG4108	0.999219	1	1	1	1	1	1	0.178026	1	1	1	1	1											1	0.990909	1							1		0.968336						0.640734					1	1		1
COG2315	0.993235	0.94871		0.942166	1		1	1	0.864031	1	0.876654	1	1	1	0.968753	0.848194	0.338934	0.92919	0.740736	0.889821	1	0.301653	1	0.969394	1	1				0.210519																1	1	0.986203
COG0436	1	0.987188	1	1	1	0.165204	1	0.118616	1	1	1	1	1	0.366789	0.984379	1	0.282383	1	1	1	1	1	1	1	1	1	0.525328	0.937508	1	1	1	1	0.394124		1	1	1	1	1	1	0.678284	1	1	1	1	1	0.99659	1	0.971194
COG2005	0.922685			1	0.988168		1				1	1	1																				1			0.979331	1	1	0.991596	1		1	1	1		1	0.132075
COG0661	1	1	0.981138	1	1	0.974017	1	1	0.962966	1		1	0.991663														1	1	1	1	1	1	1		1	1	1	1	1	0.995555	0.883247					0.717933	0.990827	0.994831	1
COG1109	1	0.602562	1	1	1	1	1	1	1	0.958214	1	1	1	1	1	0.991069	1	1	1	0.992096	1	1	1	1	1	0.961555	1	1	0.981244	1	1	1	0.99208	1	0.967705	1	1	1	1	1	1	1	1	1	1	1	1	1	1
COG1457	0.839297		0.114033	0.135793	0.159495	1	1		0.985513							1		1	1								0.326548		0.112043		0.140029	0.881909				0.987492	0.92398	1	0.387196	1	0.341596					1	1	1	0.702539
COG4381	0.114271			0.128386	0.126905		0.138497																													0.252659	0.12851		0.286467								0.123759
COG2824	1	1	0.924647	0.991369	0.993342	1	1	1	1		0.96364	1	1		1		1			1	1	1	1		0.497644										0.306194	0.979378	0.986853	1		1		1	0.985082	0.990737		1	1	1
COG1006	1	1	1	1	1	1	1					1	1		1	1	1	1	1														1		1
COG1553	1	1	1	1	1	0.864375	1	0.960793	1		1																									0.105594										1	1	0.96508	0.712017
COG0093	1	1	1	1	1	0.983875	1	1	1	1	1	1	1	1	1	1	1	1	1	0.949445	1	1	1	1	1	1	1	1	1	1	1	1	1	1	1	1	1	1	1	1	0.782349	1	1	1	1	1	1	0.985994	1
COG0335	1	1	1	1	1	1	1	1	1	1	1	1	1	1	1	1	1	1	1	0.946318	1	1	1	1	1	1	1	1	1	1	1	1	1	1	1	1	1	1	1	1	1	1	1	0.998589	1	0.959976	1	1	1
COG4259	0.146682			0.940208	0.74455			0.921613	0.1861																											1	0.987352	1	0.615	1
COG2895	1	1	1	1	1	0.9415	1	1	0.987655	1		1	0.974997	0.789617										1	1	1							0.406934			1	1	0.999985	0.983194	1				0.103425		1	1
COG1524	0.998552	0.28205	0.15217	0.976492	0.409618	0.165247	0.118811	0.952585	1	0.146741				0.347775		0.966709				0.966214	1	0.111195	1	1	0.110525	0.234494	1	1	0.199978	1	0.987658	1	0.328925			1	1	0.998739	1	1		0.866332	1	0.773068				1
COG3422	0.994851		0.905746	1	1		1				1	1	0.217018											0.134129									1		1	0.994185	0.871592									0.970034	1		1
COG0727	0.403276	1	1	0.991489		1		0.335889	0.223487	1	0.255515			1								0.826085		1	1	1					0.26273		0.964247			0.805863	1	0.899535	0.767258	0.165157	0.676537	1	1	1		0.670414	0.576963	1
COG1984	0.981674		0.943406	0.888463	0.993926							1	0.974997		1	0.990884	1	1	0.990056	0.912154	1	1	1				0.440968				0.136523		0.508381			0.994185	0.921081	1	0.387196	1		0.967268		0.926065		0.987247	1	1
COG5569	0.125783		0.746441	0.113454	0.701722		0.276213	0.178026	0.871648			1	1																				1			0.134868	0.974702	1	0.202235	0.988029						0.244788	0.837035
COG2224	0.999146	1	1	1	0.990452	1	1	1	1			0.990658	0.989655			0.986117				0.992703	1	1	1										1		1	1	1	1	0.993967	1						0.978673	1
COG3104	0.985421			0.958359	0.96941			1	1					1	1	1	1	1	1	1	0.793648	1	0.170173	0.97815	1	0.887022										1	1	1	1	1				0.185509		1	1	0.995059	1
COG4650	0.18049		1		0.927901																															0.491447	1		0.505593	1							1
COG1145	0.972336	0.192306	0.913965	1	1	0.485175	0.885486	1	1	1	0.675746		0.983915			0.945398		0.493762															1			0.976743	1	1	0.991596	1	1	1	1	1		1	0.977506	1	1
COG1271	0.998241	0.935886	0.904316	1	1	1	1	1	1		1	0.131083	1	1	1	1	1	0.994471	1	1	0.98414	1	1	1	1	1							1		1	0.869108	0.996694	1	1	0.977541		1	1	1	1	1	1
COG0292	1	1	1	1	1	1	0.969047	1	1	1	1	1	1	1	1	1	1	1	0.989445	1	1	1	1	1	1	1	1	1	1	1	1	1	1	1	1	1	1	1	1	1	1	1	1	1	1	1	1	1	0.985644
COG3232	1	1	0.97809	0.966542	1	0.726504	1																										0.521668		1	0.838365	1	1	0.991596	1
COG1008	1	1	1	1	1	1	1	1	1			1	1	0.109895						1	1	1	1	1	1	1							1		0.996611	1	0.309432	1	1	1		1	1	1		1	1
COG5614	0.341781			0.180312		0.20259	0.177546					1	1			0.805321		0.173737	0.347528	0.875097	0.334164	0.111216	0.121618	0.134149											0.931715												0.190122	0.131369	0.132419
COG1253	0.982503	1	1	1	0.982368	1	1	1	0.983281	1	1	1	1	0.785345	1	0.206487	1	0.930503	1	1	1	1	0.993939	1	1	0.97218	1	1	1	1	0.995393	1	0.373918	0.983205	1	1	1	1	1	0.989785	1	1	1	1	1	1	1	0.996679	1
COG1359	0.183966		0.828069	0.243158	0.486259	0.37301	0.158401	0.316969	0.124074		0.98958	1	0.133545	1	1	1	1	0.950577	0.976635	1	0.174965	1	0.115515	0.988844	0.874528	1				0.509215			0.948551			0.229113	0.154497	1	1	0.147279			0.611938			0.181965	0.132153
COG4766	0.614366						0.296954																																							1	1	0.95571	0.912857
COG2161	0.61383	0.102563	0.22801	0.173849			0.178356	0.375558		0.278839	1	0.440362													0.120329		0.145841				0.295432	0.28427				0.927876	0.879115			0.366108	0.127509					0.181965	0.789945
COG3136	0.996937			0.998424	0.987807		1																																							1	1
COG3450	0.558955	1	1					0.960793	1			1	1									1											1			1	1	0.901843	0.988215	0.209808
COG0256	1	1	1	0.984776	1	0.994824	0.954172	0.177456	1	1	1	1	1	1	1	1	1	1	1	0.98655	1	1	1	1	1	0.98077	1	1	1	1	0.995911	1	1	1	1	1	1	1	1	1	0.782349	1	1	1	1	1	1	0.993516	1
COG0065	0.998007	0.987188	1	1	1	0.993493	1	1	1	0.982911		1	1	1	1	1	1	1	1	1	1	1	1	1	1	1	1	1	1	1	1	1	0.102329		1	1	1	1	1	1	0.965106	1	1	0.962548		1	1	0.998017
COG0034	1	1	1	1	1	1	0.178248	1	1	1		1	1	1	1	1	1	1	1	1	1	0.994917	1	1	1	1	1	1	1	1	1	1	0.993243		1	1	1	1	1	1	0.687213	0.995505	1	1		1	1	1	1
COG3460	0.969782	0.692305		0.932608	0.843106	0.974346																											1			1	1	1	1	1							0.57659
COG0728	0.870688	1	1	1	1	1	0.980388	1	0.124074		1	1	1	0.459469													0.983869		0.985131	0.982455	0.934096	1	0.962776	1	1	1	1	1	1	0.536335		0.999773	1	0.996988	1	1	1	0.738565	1
COG0531	0.62593	1	1	0.959766	1	1	1	0.952585	0.916297	1		1	0.442104	0.976553	1	0.957248	1	0.615818	1	0.197028	0.92071	0.317771	0.285791	1	1	1	0.90576	1	0.849482	1	0.182785	1	0.598928		0.965248	1	0.537393	1	0.93446	0.342952					0.125014	0.906562	1	1	1
COG0270	0.409636		0.114089	0.318455	0.148685		0.198223	0.178026	0.173527	0.147523	0.255323	0.131128	0.141938	0.146553	0.125073	0.607806		0.173303	0.169614	0.850899	0.238334	0.127007	0.127701	0.103218	0.101801	0.194949	0.276916	0.208353	0.361544	0.158205	0.410081	0.104817				0.123169	0.102936			0.31239						1	1	0.135089	0.111657
COG1146	1	1	1	1	1	1	1			1		1	0.450905											1	1	0.234086	1	1	1	1	1	1	0.686188		0.99239	1	1	1	0.98952	0.120457		1	1	0.475745		1	1	0.995575
COG4718	0.129141		0.113964	0.563537	0.138104		0.198104																													0.170136				0.120471						0.345796	0.230245
COG0183	0.942352	1	0.835318	1	1	1	1	1	0.985513	1	0.945452	1	1		0.968753	1	1	1	1	1	1	0.57146	0.993939										0.394126	1	0.144968	0.105617	1	0.252054	0.210582	1	0.894553					1	0.991121	0.996305	1
COG0138	1	1	1	1	1	1	1	1	1	1		1	1	1	1	1	1	1	1	1	1	0.994917	1	1	0.972724	1	0.982584	1	1	1	0.992757	1	1		1	1	1	1	1	1	0.899796	0.985207	1	1		1	1	1	1
COG0305	0.204145	1	0.171224	0.304457	0.16007	0.165418	0.158498	1	1	1	1	1	1	0.439806	0.203263	0.116726	1	1	0.999985	0.993246	0.174965	1	0.980239	0.134149	0.961896	0.156111	1	1	1	1	1	1	0.157141	0.249793	1	1	1	1	1	1	0.126548	0.359737	1	0.267755	0.365416	1	0.123865	0.995718	0.152815
COG0062	0.982633	1	0.133125	0.987976	0.991974	1	1	0.912114	0.975316	1		0.987253	1	1										1	1	1	0.955041	1	1	1	0.984082	1	0.983207		1	0.993548	1	0.993723	0.991596	0.995555	0.99319	0.997018	0.985082	1		1	1	1	1
COG3215	1	1	1	1	1	1	1
COG3695	0.998496	0.94871	0.37998	0.98079	0.948577	0.882215	0.593613	1	0.987655	0.14758									0.923798					1	1	1		0.520789				0.134867														0.989599	1
COG2223	0.998232	1	0.381082	0.990623	0.988174	1	0.555338	0.901982	1			1	1		0.846301	1	0.700905	0.206438	0.992369	0.110625	0.83193	1	0.993369										1		1	1	1	1	1	0.995555						1	1	1	0.762876
COG3182	0.99472	0.807687	0.400233	0.759448	0.94324	0.962995	0.317041	0.976568	0.136491			0.981309	1					0.108706		1	1	0.476314	1	0.887761	1	0.848385							0.259611			0.973399	1	0.979794	0.991596	0.236612						1	1
COG3514	0.547101	0.205127	0.15217	0.256067	0.438234		0.118309	0.158213		0.388566		0.97499	0.844147																			0.119969	0.129869		1			0.850378			0.537161					0.6335	0.20649
COG1113	0.999182	1	0.962255	0.966637	0.993562	0.97184	0.96566	1	1	0.13107		1	1		1	1	1	1	1	0.785054	0.98414	0.890153	1				1	1	1	1	0.996361	0.164397			1	1	1	0.998733	1	1						0.979997	0.991602	0.980413
COG0347	1	1	1	1	1	1	1	0.158213	1	0.13107	1	1	1		1	0.990884	1	1	1					0.989798	1	1	1	1	1	1	1	1	1		1	0.922866	1	1	0.210627	1						1	1
COG0633	1	1	1	0.121243	1	1	1	1	1		1	1	1							1	1	1	1										0.406934		1	1	0.725721	1	1	0.52659					1	1	1		1
COG0554	0.99855	0.987188	1	0.937578	0.990823	1	1	0.960793	1	1		0.795972	1		1	1	1	1	1	0.956224	1	1	1		0.73616								1	1	0.686153	1	1	1	1	1	0.566717					0.782041	1	1	1
COG2350	0.105092	1	1	0.91056	0.987749	0.408702	0.881968	0.980396	1		0.237247	1	0.125232					0.963869			0.111368	0.127105		0.929347									1		1	1	1	1	0.991596	0.995555						1	0.998868
COG3453	1	1	1	1	1	1	0.960785					1	1																				1		1
COG0316	1	1	1	1	1	1	0.978351	1	1		1	0.990658	1		1	1	1	1	1	1	0.968236	0.460744	1										1		1	1	1	1	1	1						1	1	1	0.987983
COG0815	1	1	1	1	1	1	1	1	1		1	1	0.987723	1																			0.102479	1	1	0.123125	1	0.844448	1	1		0.996668	1	0.227925	1	1	1
COG2133	0.973887	0.987188	0.962255	0.989625	0.992205	1	0.980388	0.980396				1	1			0.946411				0.989922	0.976451	1	0.983239										0.406934	1		1	0.962022	1	0.974791	0.995503						1	1		0.989214
COG2146	0.994124	1	0.132911	0.784281	1	1	1	0.118432	0.93831			1	0.983334		0.846301	1	0.707513	1	1	1	0.843185	1	1										0.993248			1	1	1	1	1						1	1
COG3116	1	1	1	1	1	1	1	1	1		1																						1			0.99104	1	1	0.907617	1						1	1
COG3162	0.595808	1	1	1	1	1	1	1	1						1	1	1	1		0.983394	1	1	1													1	1	1	0.991596	1		1	0.268655			1	1
COG3118	0.643304	0.987188	1	1	0.63602	0.970961	1	1	0.987655	0.667703	1	1	1	1	1	1	1	1	1	1	1	0.842057	1	1	0.31458	1	1	1	1	1	1	1	1		1	1	0.978402	1	1	1	0.868285	1	1	1	1	1	1	0.998909	1
COG2308	0.98895	0.94871	0.976511	1	0.97583	1	1	0.892036				1	0.983334					0.103146																		1	0.89876	1	0.991596	0.467371
COG1314	1	1	1	1	1	1	1	1	1	1	1	1	1	1	1	1	1	0.994624	1	0.993231	1	1	1	1	1	1	1	1	1	1	0.133073	1	0.602414	1	1	1	1	1	1	1	0.943404	1	0.985082	1	1	1	1	1	1
COG0718	1	1	1	0.975375	1	1	1	1	1	1	0.945452	1	1	1	0.984379	1	1	1	0.99222	1	1	1	1										1	1	0.993069	1	0.999585	1	1	1	0.897234	1	1	1	1	1	1	0.997483	1
COG3125	1	1	1	1	1	1	1	1				1	1		1	1	1	0.99447	1	1	1	1	1										1		0.948813	1	1	0.998074	1	0.196328						1	1
COG1862	1	1	1	1	1	0.993493	1	1	1	1	1	0.994525	1	1	1	1	1	0.98925	1	1	1	1	1	1	1	1	1	1	1	1	1	1	1	1	1	0.992508	1	1	1	1	1	0.994848	1	0.971032	1	1	1	1	1
COG0091	1	1	1	0.998895	1	0.957319	1	1	1	1	1	1	1	1	1	1	1	1	1	0.95374	0.98414	1	1	1	0.980596	1	1	1	1	1	1	1	1	1	1	1	1	1	1	1	0.782349	1	1	1	1	1	1	0.990594	1
COG0025	0.957564		0.454426	0.986525	0.931143	1	0.885407	1	0.971137			0.131083	0.233838		1		1	1	1	1	0.540204						0.983869	0.98276	1	1	1	1	0.986486			1	1	1	0.227475	1						1	1	0.864602	0.98964
COG0696	1	1	1	1	1	1	1	1	1	1		1	0.983334	0.96365	1	1	1	1	1	1	1	1	1	1	1	1															0.966012	0.99762	1	1		1	1	0.98694	1
COG2721	0.43469				0.850073			0.415673				1	1		0.984379	0.986117	1	1	0.970235						0.129428	0.967039									0.933974	1	0.703561	1	1	1	0.51919	0.770766		0.541257		0.142593	0.990165	1
COG0721	1	1	0.981137	1	1	1	1			1		1	1	1	1	1	1	1	1	1	1	1	1				1	1	0.112094	1	1	1	1	1	1	1	1	1	1	1		1	1	1	1				1
COG0056	1	1	1	1	1	0.982201	0.965836	1	1	0.984129	1	1	1	1	1	1	1	1	1	1	1	1	1	1	1	0.961555	1	1	0.986884	1	1	1	1		1	1	1	1	1	1	0.980385	1	1	1		1	1	0.993462	1
COG2916	0.319374	1	1	1	1	1	0.197662	1	1		1																						1			1	0.141796	1	1	1						1	0.991602
COG3123	1	1	1	0.932602	0.994328	0.980504	1	1	1																											1	1		1	1						1	1	1	1
COG1838	0.998458	1	1	1	1	1	1	0.969716	1	0.613366				1						1	1	1	1	1	1	1							0.605432		1	0.99296	1	0.997465	1	1	0.778177					1	1	1	1
COG1534	1	1	1	1	1	0.97294	1	1	1	1	1				1	1	1	1	1	0.110493	1	1	1				1	1	1	1	1	1	0.970401			1	1	0.999185	1	1	1					1	1	1	1
COG0399	0.197394	0.448716	0.133125	0.2858		0.928692		0.118264	0.235866	0.296554			0.21705	0.981805	1	0.87863	1	0.124996	1	0.788682	0.270589	0.111195	1	0.123428	0.416474	0.331936		1					1		0.99028	0.13482	0.154494	0.998546	0.454817	1	0.188586	0.997753	1	1		0.224308	0.930749	0.777079	0.142609
COG2914	1	1	1	1	1	1	1	1	1		0.981821																						1			0.979788	0.986735	0.998733	1	1						0.979997	1
COG4392	0.980308		1	0.980922	1		1	1	0.806942						1	1	1		1	1	1	1	1										1			0.923976	1	1	0.991596	1								0.997431
COG2986	0.569616	0.410255	1	0.151986	0.274331		1	1	1			0.990658	1					0.915981	1	1	1	1	1	0.987878	1	1					0.993774				0.172322	1	1	1	0.983194	1						1	0.991796
COG2114	0.991842	1	0.981137	0.981352	0.725568	0.940253	1					0.730652	0.958356				0.113104																			0.164251				0.445877
COG0759	1	1	1	1	1	1	1				0.890871	1	1	0.995423	1	1	1		1	1	1	0.890153	1	1	1	1				1				0.232794	1	0.982558	1	0.38868	0.775515	0.961366	0.851561	0.996092	1	1	0.605826			1	1
COG0089	1	1	1	1	1	0.980105	1	1	1	1	1	1	1	1	1	1	1	1	1	0.935776	1	1	1	1	1	1	1	1	1	1	1	1	1	1	1	1	1	1	1	1	0.797641	1	1	1	1	1	1	0.988309	1
COG0832	1	1	0.133057	0.992643	1	1	1					1	0.991663					1	1		0.445427												0.993237		0.989326	0.994185	1	1	1	1						1	1
COG4737	0.120183	0.679484	0.24751	0.172616	0.20826	0.1104	0.118748			0.329869																							0.782529			1			0.336788	0.26764							0.56115
COG0144	1	1	1	1	1	0.994345	0.980388	1	1	1	1	1	1	1	1	1	1	1	1	1	1	1	1	1	1	1							0.381151		1	0.993858	1	1	1	1	0.899265	1	1	0.969779	0.317676	0.97275	0.983154	1	1
COG0198	1	1	1	0.997676	1	0.983875	1	1	1	1	1	1	1	1	0.984379	1	1	1	1	0.96136	1	1	1	1	1	1	1	1	1	1	1	1	1	1	1	1	1	1	1	1	0.782349	1	1	1	1	1	1	0.994156	1
COG0076	0.924241	1	1	0.991923	0.979034	1	1	1	1					1	1	1	1	0.168385		0.841874	0.717789	1	0.793634	1	1	0.953478	0.894756						0.521668		0.751631	0.987508	0.986735	0.781287		0.99111						1	1		1
COG3323	1	1	0.84899	1	1	0.982455	1													0.129921		0.127105	0.109447																										1
COG1538	0.110502	0.153845	0.152091	0.557419	0.126699	0.238537	0.138649	0.980396	1		0.981821	0.487182	1	1										0.871524	1	0.99841							0.406534	1	0.987923	0.105554	0.103073	1	0.210627	0.124902		0.988018	1	0.998296		0.979997	0.123875	0.997731
COG1190	0.997455	1	1	1	1	1	1	1	1	0.4115	1	1	0.983334	1	0.984379	0.972688	1	0.991818	1	1	1	1	1	1	1	1	1	0.98276	1	1	1	1	1			1	1	1	1	1	0.297422	1	1	1	0.990383	1	1	0.990832	1
COG3288	1	1	1	1	1	1	1	1	1		1	1	0.979588														1	1	1	1	0.996095	1	1		0.993416	1	0.463648	1	1	1						0.979997	1
COG3350	0.166762	0.320512		0.749199	0.938888	0.42673	0.118309				1																									0.287669	0.346819		0.530902			0.966761	1	1			0.615605
COG0086	0.995883	1	1	1	1	0.91541	0.96607	0.960793	1	1	1	1	0.991663	1	1	1	1	1	1	0.980358	1	1	1	1	1	0.967049	0.980827	0.98276	1	1	1	1	1	0.997043	0.992143	0.994185	1	1	1	1	0.808609	1	1	0.996666	1	1	1	0.959709	1
COG0833	0.99752	1	0.435694	1	1	1	0.980388								1	0.989189	1	1	1	1	0.397138	0.365163	0.28587				1		0.987658	1	0.424484	0.495198	0.605432			0.990624	1	1	0.134689	0.993944						1	1		0.984622
COG0753	0.948338	0.94871	0.133125	0.403905	0.766222	1	0.475764	0.980396	1		1	1	0.982126	1	1	0.966002	0.976506	0.993746	1	1	0.968236	0.190625	1	1		0.116501							1		1	0.988372	1	1	0.988645	1		0.647491	1	0.998623		1	0.238754		0.202755
COG1249	0.998379	0.333332	1	0.970852	0.192497	1	0.257872	0.118264	1		0.981821	1	1	1	1	0.982145	1	1	1	1	0.830061	1	0.94984	1	1	0.978558	0.979649	1	0.962955	0.158205	1	1	0.990886		0.91595	1	1	1	1	1					1	0.951893	0.844506	1	1
COG1925	1	1	1	1	1	1	1	0.946837	0.978946	1	0.981821	1	1	1	1	1	1	1	1	1	1	1	1			0.174984	0.961191	1	1	1	1	1	1	1	1	0.979378	0.82136	1	0.991596	0.41532	1				1	1	1	0.997934	1
COG2920	1	1	1	1	1	0.862246	1	1	1		1																																			1	1
COG0261	1	1	1	1	0.9942	1	1	1	1	0.98332	1	1	1	1	1	1	1	1	1	0.979729	1	1	1	1	1	1	1	1	1	1	1	1	1	1	1	0.994185	1	0.995679	0.991596	1	1	1	1	1	1	1		1	0.11193
COG0051	1	1	1	1	1	1	1	1	1	1	1	1	1	1	1	1	1	1	1	0.950888	1	1	1	1	1	1	1	0.98276	1	1	1	0.117914	1	1	1	1	1	1	1	1	0.797641	1	1	1	1	1	1	0.981508	1
COG1115	0.997498	1	1	1	1	0.964921	0.980388	0.971258	1	1	1			1	1	0.982145	1	1	0.992369	0.110625	1	1	1	0.981073	0.819071	1							0.610391		0.996293	0.105627	1	1	1	0.995503	0.844159	0.981847	1	0.995863	1	1	1	1	0.986904
COG0248	1	0.987188	1	1	1	0.970961	1	1	1		1	1	1	1						1	0.127231	0.98413	1	1		0.117013	0.636627	0.451476	1	1	1	0.117914	1		1	1	1	1	1	1	1	0.982002	1	0.998174		1	1	1
COG0271	1	0.987188	1	1	1	0.951701	0.969587	1	1		1	1	1																						1	0.992235	1	1	1	1						1	1
COG0713	1	1	1	1	1	1	1	1	1			1	1	0.981805						1	1	1	1	1	1	1							1		1	1	1	1	1	1		1	1	1		1	1
COG3077	1	1	0.962253	0.992533	0.35846	1	0.277105			0.114753	0.200717	0.102986	0.894909														0.392831	1	0.112107	0.510382	0.190178	0.434566			0.192987						0.721463					0.202894	0.288246
COG0578	0.993756		1	1	1		1	0.954575	1		0.981821	1	1		1	1	1	1	0.991537	0.963594	1	1	1			0.214274							1	1	0.995987	1	1	1	1	1						1	1
COG1937	1	1	0.114089	0.938852	1	0.202413	0.847731	1	1	1		1	0.991663	1	1	1	1	0.808469	0.507023	1	1	1	1				1	1	1		1	1	0.501624		0.987729	0.22259	0.102936	1	1	1	0.450679	1	1	1		1	0.123536	1	1
COG3100	0.993657	1	1	0.98855	1	1	1	1	1		1																																			1	1
COG0199	1	1	1	0.999166	1	0.983875	1	1	1	1	1	1	1	1	1	1	1	1	1	0.969273	1	1	1	1	1	1	1	1	1	1	1	1	1	1	1	1	1	1	1	1	0.782349	1	1	1	1	1	1	0.993695	1
COG0085	0.989898	1	1	0.976134	1	0.792278	0.954778	0.960793	1	1	1	1	1	1	1	1	0.991143	1	1	1	1	1	1	1	1	0.967049	1	1	0.982094	1	1	1	1	1	0.983737	0.994185	1	1	1	1	0.319279	1	1	1	1	1	1	0.909567	1
COG2879	1	1	1	1	1	1	1													1	1	1	1							0.806983	0.994014	1				0.999138	1	1	1	1				0.991639		1	0.983154
COG0254	1	1	1	1	1	1	1	1	1	1	1	1	1	1	1	1	1	0.99415	1	1	1	1	1	1	1	1	1	1	1	1	1	1	1	1	1	1	1	1	1	1	1	1	1	1	1	1	1	1	1
COG0831	1	1	0.133057	1	1	1	1					1	1					1	1		0.445427												0.993237		1	0.994185	1	1	1	1						1	0.30602
COG0776	1	1	1	1	1	0.957352	0.11875	1	1	1	1	1	1	1	1	0.431499	1	0.190159	0.145962	0.988789	0.813812	0.254022	0.121567	1	1	0.941118	0.983869	1	1	1	1	1	1	1	1	0.264447	0.336681	1	1	0.107094	1	1	1	1	1	1	0.156962	0.108482	1
COG3052	1	0.128204		0.653362	1	1					1																									1	1	1	1	1						1	1
COG0851	1	1	1	1	1	1	1	1	1	1		1	1																				1		1	1	1	0.998733	1	1						0.979997	1	1	1
COG1918	0.22205	1	0.247058	0.808803	0.717353	0.578444	0.577538	1	1	1				1		0.976917				1	1	1	1				0.358606			1											0.893979	0.142548	1	0.965887		1	1	1	1
COG3620	0.316254			0.143155	0.586205			0.33686	0.409328	0.131089	1	0.1873				0.107348		0.103184						0.33992	0.185357	0.156022	0.27555			0.10546		0.951592								0.517887						0.285474	0.561247	0.11975	1
COG1953	0.992462			0.980311	0.99279											0.860612		1	1																0.725866	1	1	1	1	0.995555							0.338539
COG3177	0.268687	0.705125	0.438586	0.20415		0.618727	0.277377	0.356764	0.471567	0.196958	0.273787	0.10302	0.267207	0.146653					0.668574		0.904749		0.133767	0.123304	0.834701	0.541753	0.261354	0.173578	0.162455	0.10541	0.158205	0.134831	0.548434			1	1			0.370627	0.575673	0.885581	0.223879	0.349996				0.353656	0.682198
COG0769	1	1	1	1	1	1	1	1	1	1	1	1	1	1	1	1	1	1	1	1	1	1	1	1	0.110525	1	1	1	1	1	1	1	1	1	1	0.989757	1	1	0.977078	1	0.905468	1	1	1	1	1	1	1	1
COG1825	1	1	1	1	1	1	1	0.980396	1		1	1	1	1	1	1	1	1	1					1	1	1	1	1	1	1	1	1	0.993013	0.938657	1	0.972928	1	1	1	1		1	1	1	1	0.979997	1		1
COG3790	1	0.987188	1	1	1	1	1	1	0.975316		0.672757																																			1	1
COG4630	1			0.992088	0.993496		1					1	0.991663																						0.915397	1	1	1	0.286361	0.383366
COG0845	0.995357	1	0.152066	1	1	0.893248	0.138437	1	0.446191	0.164175	1	0.17793	1	1	1	1	1	1	1	0.993246	0.270446	0.142994	1	0.796568	1	0.972712		0.98276	0.787655		0.175817		0.400914	1	0.309477	0.234741	1	1	0.513921	0.169618	0.167862	1	1	0.998696		1	1	1	1
COG2388	1	0.94871	0.97207	1	1	1	1	1	1		1	1	0.991663											1		1							1		0.596121						0.128237					1	0.97071
COG1007	1	1	1	1	1	1	1	1	1			1	1	1						0.986486	1	1	1	1	1	1							0.993243		1	1	1	1	0.176966	0.995555		1	1	1		1	0.99978
COG1488	1	1	1	0.991535	0.975908	1	1	1	1	0.229847	1	1	1		1	0.990884	1	1	1	1	1	1	1	1	1	0.98077	1	1	1	1	1	1	0.993243	0.99905	0.999679	1	1	0.998733	1	1	0.96235	1	1	1		1	0.991602	1	1
COG0147	0.934213	0.987188	0.948146	0.929983	0.970744	1	1	1	1	1	0.945452	0.990658	1	0.972528	1	0.990884	1	1	0.239037	1	1	1	1	1	1	0.968951	1	1	1	1	1	1	0.981455		0.997985	1	1	1	0.993967	1		0.997891	1	0.970135		1	1	1
COG2204	1	1	1	1	1	1	0.473333	0.933183	0.985105	0.79266	0.843712	1	0.991663	0.182883	0.984379	1	1	0.994624	1	0.966214	0.981136	1	1	1	1	1							0.972596	1	0.987104	0.880799	1	0.997282	1	1		0.998682	1	1	1	0.66933	0.643294	0.977412
COG0328	1	1	1	1	1	0.980828	1	1	1	1	0.981821	1	1		1	1	1	1	1	1	1	1	1	0.103218	0.249672	0.253674	1	1	0.987658	1	0.953618	1	1	1	1	1	1	1	1	1	0.938926	1	1	1		1	1	1	0.992315
COG4829	0.995499	0.961534	0.981137	1	0.176629	0.427918	0.118309																										1			1	1	1	1	1
COG0234	1	1	1	1	1	1	1	1	1	1	1	1	1	1	1	1	0.979707	1	1	1	1	1	0.969692	1	1	1	1	1	1	1	1	1	1	1	1	0.848935	0.987352	1	1	1	0.958957	1	1	1	1	1	1	1	1
COG3113	1	1	1	1	1	1	1	1	1		1																									1	1	1	1	0.995555						1	1
COG4249	0.98083	1	0.981137	0.106273	1	0.981009	0.980388																0.103346	0.123827	0.166405	0.98077																							0.986322
COG0591	0.987952	1	1	0.988786	1	0.99836	0.978351	0.941157	1	1	0.981821	0.965331	1	1	1	0.978939	1	1	0.967921	0.786287	1	1	1	1	1	1	0.983869		0.124863		0.996356	1	0.975231		0.942435	1	1	1	0.286467	1	0.688527	1	1	1		0.978673	1	0.997688	1
COG0659	0.564965	1	0.133125	0.926827	0.962647	0.892491	1	0.921613	0.148912	1	0.981821	1	0.980196	0.981805	0.984379	0.979394	1	1	0.999853	1	0.98414	0.333408	1	0.988844	1	1							1	1		1	1	1	0.412934	0.978665					1	1	0.982306	1	1
COG2921	1	0.910241	1	1	1	1	1	1	1		1																						1			1	1	1	1	1		0.990822	1	0.99891		1	1
COG2929	0.548208	0.217947	0.15217	0.240306	0.434032		0.118309	0.158213					0.71739																0.149933		0.230314	0.119969	0.129869		1			0.858599								0.6335	0.148591
COG0195	1	1	1	1	1	1	1	1	1	1	1	1	1	1	1	1	1	1	1	1	1	1	1	1	1	1	1	1	1	1	1	1	0.992389	1	1	1	1	1	1	1	0.125395	1	1	1	1	1	1	0.999412	0.94
COG3027	1	1	1	1	1	1	1	1	1	1	1	1	1		1	1	1	0.991724	1	0.986486	1	1	1	1		1							0.990158		1	1	1	1	1	1	1					1	1	1	1
COG5470	0.867061		0.361874	0.135793	0.159495		0.198223	0.197849				0.19662	0.166949																				1		0.986859	1	0.731114	0.967287	0.707355	0.622101
COG2195	0.996577		1	1	1		1	1	1	1	1	0.608837		1	1	1	1	1	0.991537	0.993231	1	1	1	1	1	0.350688								1							0.698763	0.990308	1	0.997289		0.978673	0.918447	0.972133	1
COG3536	0.126603			1			1					0.953275	1																						0.991453	1	0.962022	1	0.995677	1
COG3517	0.798911	0.692305	0.151816	0.319949	0.25412	0.822599		0.277224	0.422369			0.703559	1																				0.418582			1	0.435612	1	1	0.418408		0.210475		0.237069		0.406299	0.231527
COG0174	1	1	0.15217	0.99955	1	1	0.178248	1	1	1	1	1	1		1	1	1	1	1	1	0.98414	0.888872	1	1	1	1	1	1	1	1	0.190714	0.789163	1		0.994564	0.991256	1	0.966495	1	0.871042	0.634087	1	1	0.996342		1	1	1	1
COG1100	0.568091		0.171224	0.197183	0.237837	0.146274									0.125073									0.123819	0.119475	0.175215	0.27555			1
COG1027	1	1	0.970381	1	0.976042	1	1	1	1		1	1	1		1	1	1	1	0.998491	0.96622	0.30179	0.98413	0.16985	1		1		0.948658	1	1	0.982178				0.990124	0.994185	1			1		1	1	0.997309		1	1
COG0733	0.9722	1	0.974836	0.983348	0.994162	0.993851	1	1	1	0.211651	1			1		1		1	0.992118	1	1	1	1	1	1	1															0.964706	0.987698	1	1	1				0.951306
COG4783	0.99492	1	1	0.982669	1	1	0.978351	1	0.260802		0.945452											1	0.121618	1	0.985446	0.971198							1		0.995733	1	1	0.97963	0.966397	0.60161				0.157665		1	1
COG0534	0.977432	1	0.304556	1	0.992676	0.962031	0.177803	1	1	0.37767	0.981821	1	1	0.294303	0.906242	0.404267	1	0.989131	0.982224	0.768439	1	1	1	0.884205	0.972278	0.234086	1	1	0.938256		0.175748	0.983832	0.598392	1	0.348797	1	1	0.995698	1	0.594536	0.17144	0.99265	0.985082	0.994647		0.979997	1	0.19622	0.132371
COG1758	1	1	1	1	1	1	1	0.980396	1	1	1	1	1	1	1	1	1	1	1	1	1	1	1				1	1	1	1	1	1	1	1	1	1	1	1	1	1	1	1	1	1		1	1	1	1
COG0236	1	1	0.792405	1	0.274331	1	1	0.275495	0.111549	0.395568	1	1	1	1	1	1	1	0.402475	1	1	0.968236	1	1	0.195217	0.24974	0.506893							1	1	1	1	1	0.902341	1	1	1	0.962952	0.417909	0.908027	1	1	1	1	1
COG3553	0.998248	1	0.981137	1	1	1	1																												1				0.513822	1
COG1301	0.994957	1	0.133125	0.409936	0.981548	1	1	0.118616	0.987655			1	0.208667		0.234381	1	1	1	1	1	1	0.842057	1	1	0.918262	1		1						1		1	0.776858	1	0.991596	1	0.782121	0.162854	1	0.965479	1	0.977217	0.991796	0.724107	1
COG2924	1	1	1	1	1	1	1	1	1		1																						1			1	1	0.998739	1	1						1	1
COG2212	1	1	1	1	1	1	1					1	1		1	1	1	1	1														1		1
COG0185	1	1	1	1	1	0.996114	1	1	1	0.981382	1	1	1	1	1	1	1	1	1	0.950888	1	1	1	1	1	1	1	0.98276	1	1	1	1	1	1	1	1	1	1	1	1	0.808353	1	1	1	1	1	1	0.992215	1
COG0064	0.99852	1	1	1	1	1	1			1		1	1	1	1	1	1	1	1	1	1	1	1				1	1	1	1	1	1	1	0.999708	0.989109	1	1	1	1	1		1	1	1	1				1
COG0334	1	1	0.970111	1	0.993027	1	1	0.960793		1	1	0.923249		1	1	1	1	1	1	1	1	1	1	1	1	1	1	1	1	1	1	1	1		1	1	1	1	1	1	0.938914				1	1	0.98534	0.996396	1
COG0165	1	1	1	1	1	1	1	1	1	1	1	1	1	0.981805	1	1	1	1	1	0.110625	1	1	0.55201	1	1	1	1	0.104098	1	1	1	1	0.394124		1	1	1	1	1	1	1	1	1	1		1	1	1	0.994126
COG3025	0.988438	1	1	1	1	1	1	1	1		0.981821																						0.3416			1	1	0.998221	0.991596	1						0.979997	1
COG0516	1	1	1	1	1	0.999136	1	1	1	1	0.981821	1	1	1	1	0.979394	1	1	1	1	1	1	1	1	1	1	1	1	1	1	0.912541	1	1	1	1	0.99136	1	1	1	1	0.899391	1	1	1		1	1	0.996082	0.989529
COG3139	1	1	1	1	1	1	1	0.980396	1																																					1	1
COG0260	1	1	1	1	1	1	1	1	0.984835		0.96364	1	1		1	0.990884	1	1	1	1	1	1	1										1		1	1	1	1	1	1		0.999375	1	1	1	1	1	1
COG0617	1	1	1	1	1	1	1	1	1	1	1	1	1	1	1	1	1	0.994565	0.169584	1	1	1	1	1	1	0.330132	1	1	1	1	1	1	0.995942	1	1	1	1	1	1	1	1	1	1	1	1	1	1	0.127274	0.343985
COG0184	1	1	1	1	1	1	1	1	1	1	1	1	1	1	1	1	1	1	1	1	1	1	1	1	1	1	1	1	0.987658	1	1	1	1	1	0.812867	1	1	1	1	1	1	1	1	1	1	1	1	1	1
COG2901	1	1	1	1	0.121469	1	1	1	1		0.952452																						1			1	1	1	1	1						1	1
COG1506	0.181192	0.128204	0.22814	0.106197	0.794072	1	0.812606					1	1	0.201114	1	1	1	0.994472	1	0.991965	0.750284	0.111216	0.688176	1	1	0.214877	0.113892	1	0.985136	1	1	1	0.988244			0.679967	0.499987		0.362273	1		0.135745	0.208954	0.134487				1
COG1282	1	1	1	1	1	1	1	1	1		1	1	1														1	1	1	1	0.996295	1	1		1	1	0.956322	1	1	1						1	1
COG2026	0.458682	0.128204		0.173849	0.351891		0.178356				0.638927	0.655159	0.375875	1										0.266827		0.117013	0.114054			0.316546		0.943664					0.293948	0.214064		0.366108						0.38257	0.594695
COG0268	1	1	1	1	1	1	1	1	1	1	1	1	1	1	1	1	1	1	0.98475	1	1	1	1	1	1	1	1	1	1	1	1	1	1	1	1	1	1	1	1	1	1	1	1	1	1	1	1	1	1
COG0228	1	1	1	1	1	1	1	1	1	1	1	1	1	1	1	1	1	1	1	0.939026	1	1	1	1	0.990909	1	1	1	1	1	1	1	1	1	1	1	1	1	1	1	1	1	1	0.966362	1	0.979997	1	1	1
COG1530	0.997709	1	1	1	1	0.982857	1	1	0.987655	1	1	1	1	1						0.992703	1	1	1	0.988959	1	1	1	1	1	1	1	1	0.976891		1	0.995018	0.984884	0.855152	1	0.827907					1	0.979997	1	0.994196	1
COG3420	0.995677		0.113911	0.949985	1		0.980388		0.14857	0.196429					1	0.978353	1	0.998688	0.992369		0.302151	1	0.505473	1		0.776718									0.991064			0.997288
COG0621	1	1	1	1	1	1	1	0.910407	1	1	0.981821	1	0.991663	1	1	1	1	1	1	1	0.98414	1	1	1	1	1	1	1	1	1	0.993626	1	1		0.987044	0.986811	1	1	0.990379	1	0.975517	1	0.985082	1		1	1	1	1
COG3798	0.973798	0.94871		0.921506	0.975227	0.980935	0.515282
COG0415	0.988733	0.384614	1	0.991322	0.991243	1		1	1			1	1		1		1			0.968198			0.971795													1	1	0.997782	0.991596							0.594263	0.979719
COG5515	0.998615			1	0.955329							1	1																						1
COG3562	0.122352								0.298138			0.309067												0.113548									0.98919			0.175955	0.413996	0.996969				0.992027	1	0.991776					0.13164
COG0724	1	1	1	1	0.994637	1	1	0.158213	1					0.981805										1	1	1
COG0499	0.998866	1	1	1	1	1	1	1	0.979172			1	1	1										1		0.98077					0.999863		1		0.989358	1	1	1	1	1
COG1508	0.996303	1	1	0.992098	1	1	1	1	1			1	0.991663	0.978223	1	1	1	0.979914	1	1	1	1	1	0.988844	1	1							1	1	0.978411	0.875274	1	1	1	1		0.997295	1	0.99809	1	1	0.996254	0.994115	1
COG0773	1	1	1	0.999962	1	1	1	1	1	1	1	1	1	1	1	1	1	1	1	1	1	1	1	1	1	1	1	1	1	1	1	1	1	1	1	0.984137	1	1	0.991596	1	0.675813	0.98492	1	1	1	1	0.972879	1	1
COG1551	0.99642	0.987188	1	1	1	0.964921	1	1	1	0.839284	1				1	1	1	1	1															1								1	1	1		1	1	0.990974	1
COG0425	1	1	0.981137	1	1	1	0.980388	0.471768	0.371587	1	1	1	0.991663		1	1	1	0.802955	0.507023	1	0.98414	1	1	1	1	0.97218		1					1		1	1	1	1	1	1	0.96929	0.340789	1	0.979758		1	1	1	1
COG0695	1	1	1	1	0.121012	1	1	1	0.975316		0.981821	1	0.991663		0.657209		0.528948	0.661935	1	0.984755	1	1	1				1	0.830355	0.987642	1	0.995844	1	0.960465		1	0.993326	0.987352	1	1	1	0.921297					1	0.967186		1
COG0211	1	1	1	1	0.99374	1	1	1	1	1	1	1	1	1	1	1	1	1	1	1	1	1	1	1	1	0.976186	1	1	1	1	1	1	1	1	0.99995	0.994185	1	1	1	1	1	1	1	1	1	1	1	1	1
COG2938	1	1	1	1	1	1	1	1	1		1	1	1																				1		1	1	1	1	1	1						1	1
COG0186	1	1	1	1	1	0.983875	1	1	1	1	1	1	1	1	1	1	1	1	1	0.95875	1	1	1	1	1	0.98077	1	1	1	1	1	1	1	1	1	1	1	1	1	1	0.782349	1	1	1	1	1	1	0.990594	1
COG3811	0.256236		0.924647	0.866472								0.98302	1																																	0.920254	0.896179
COG1160	0.995733	1	1	0.969108	1	1	1	1	1	1	1	1	0.983334	1	1	1	1	1	1	1	1	1	1	1	1	0.908899							1	1	1	1	1	1	1	1	1	1	1	1	1	1	1	0.998087	1
COG2508	0.550116		0.114033							1					0.984379	0.907646	0.98105	1	0.994727		0.222809	0.523839					1	1	0.312364	1	1	0.96758					0.308867	0.99493										0.960093
COG3205	1	1	0.792405	0.987035	0.98325			0.980396	1
COG1977	0.93164	0.987188	1	1	0.994428	1	1	1	1		1	1	1		1	1	1	1	1	1	1	1	1										1		1	0.873744	1	1	1	1		1	1	1		1	1		1
COG1983	1	1	1	1	1	1	1	1	1						1	1	1	1	1	1	1	0.98413	0.921278	1	1	1	1	1	0.866055	1	0.995101	1														1	1		0.131458
COG0397	1	1	1	1	1	1	1	1	1			1	0.987385							1	1	1	1										1			1	1	0.996051	1	1						0.989599	0.991796		1
COG5421	0.276178						0.178237	0.375205																																	0.149491
COG0303	0.996423	1	1	0.989452	1	1	1	0.236496	1	1	0.981821	0.999007	0.991663		1	1	1	1	1	0.993246	0.828658	1	1										1		0.994893	0.857728	0.996694	1	0.994484	0.956196	0.727325	0.990571	1	0.998877		1	1	0.997424	1
COG2261	0.999105	1	1	1	0.992894	1	1	1	0.848161			1	1		1	1	1	1	0.998057	1	1	1	1	1	0.165991	1				0.719308			1		1	1	1	1	1	1						1	1
COG5007	0.999429	1	1	0.992395	1	1	0.980388	1	1		1																						1			1	1	1	1	1						1	1
COG4197	0.366064			0.136324	0.104516	0.386211					0.182456																						0.20358			0.252659	0.115977		0.11787							0.122182	0.123788
COG2056	0.998494	0.987188	1	0.985028	1	0.967234		1	1		1				1	1	1	1	1	1	1	1	1																			0.997681	1	1
COG3486	0.997505		1		0.984394	0.947371	1								0.953107	0.980596	1		0.975906		0.175038	0.142994	0.857081										0.97973			0.924224	1	0.997409	1	1
COG2304	0.909213	0.384614	0.962255	0.105663	0.915889	0.238406	0.118309	0.118525	0.880658		0.236536	1	1	1	1	1	1	1	1	1	1	0.98413	0.103346	0.216897	1	0.933098	0.113892	0.963676	0.846944	0.228561	0.515037	0.314776	0.13652	1	1	1	1			0.99111	0.191141					0.285843	0.156998		1
COG3224	0.179732			0.726987	0.740703	0.353148	0.237821													0.915968		0.620027	0.980239										1			0.820406										0.959976	0.983613
COG0380	1	0.243588		1	1	1	0.535293																		0.194016	0.175685										0.986128	1	1	0.991596	1						1	1
COG0636	1	1	1	0.992006	1	0.943017	1	1	1	1	1	1	1		1	1	1	1	1	1	1	1	1	1	1	1	1	0.931085	1	1	1	1	1	1	1	1	1	1	0.143216	1	0.968504	0.994331	1	1	1	1	0.993958	1	1
COG2900	1	1	1	1	1	1	1	1	1		1	1	1																				0.577323		1											1	1
COG0050	0.398279	0.256409	0.669077	0.764437	0.237444	0.463698	0.137767	0.711491	0.161144	0.956833	0.745458	0.5987	0.517336	1	1	0.988323	1	1	1	0.935776	1	1	1	1	1	1	0.113298	0.98276	1	1	0.989516	1	0.874232	1	0.110033	0.252377	0.979348	0.901559	0.942612	0.958268	0.788565	1	1	1	1	0.342817	0.454398	0.707207	0.916581
COG0114	0.999471	1	0.981108	1	1	0.954541	1	0.960793			1	0.987473	1		1	1	1	1	1	0.958219	1	1	1										1		1	1	1	1	1	1		1	1	1	0.211708	1	1
COG3729	0.386991	0.243588		0.405226	0.423968	1										0.116782		0.950722	0.153707																											1	1
COG0046	1	1	1	1	0.132139	1	0.978351	1	0.975316	1		1	1	1	1	1	0.963209	1	0.989852	1	1	0.994917	1	1	1	0.98077	1	1	0.982381	1	0.994473	1	1		0.993447	1	1	1	1	1	0.126309	0.986329	1	1		1	1	0.839923	1
COG2610	0.998211			0.992681	1		1	0.941157	1		1	0.393442			1	0.12577	1	0.113921	1	1	0.95238	0.556167	0.936048			0.117013	1		0.212363			0.799406				0.994185	1	1	1	1	0.523757					1	1	0.995567	0.961632
COG0215	1	1	0.152091	1	1	0.976331	1	1	0.955405	1	1	1	0.991663	0.96365	1	1	1	1	0.991537	1	1	1	1	1	1	1	1	0.982758	1	1	1	1	0.927856	1	1	1	1	1	1	0.970437	0.768896	1	1	0.258855	0.990383	1	1	0.998499	1
COG0493	0.995531	1	1	1	1	1	1	1	1	0.129766		1	1		1	1	1	1	1					1	0.990909	1	0.850803	1	1	1	1	1	1		1	1	1	1	1	1	0.891223	1	1	1		0.957445	0.991796	1	0.900945
COG0227	1	1	1	1	1	1	0.998207	1	1	1	1		1	1	1	1	1	1	1	0.953564	1	1	1	1	1	1	1	1	1	1	1	1	1	1	0.995736	0.993858	1	1	1	1	1	1	1	1	1	1	1	1	1
COG0541	0.996056	1	1	1	1	1	1	1	1	1	1	0.976662	0.991663	1	1	1	1	1	1	0.946349	1	1	1	1	1	1	1	1	1	1	1	1	1	1	1	1	1	1	1	1	0.977447	1	1	1	1	0.979997	0.991796	1	1
COG2326	0.994165	1	0.114016	0.987754	1	0.982455	1	0.960793	1	1		1	1	1						1	0.98414	0.98413	1	1			1	1	1	0.982455	1	1	0.605432		0.950978	1	1	1	1	1	0.839591	1	0.985082	0.105265
COG1643	0.999652	0.858966	1	0.98469	1	0.981645	1	0.980396	1		0.382588	1	0.853335	0.931325													1	1	0.986884	1	1	1	1	1	0.858596	0.999303	1	0.453981	0.975516	1						1	1
COG3024	1	1	1	1	1	1	1	1	1		0.973293	1	1																						1	0.991213	0.692401	0.814036	0.884344	0.289681						1	1
COG0004	0.998165	0.602562	1	1	1	1	1	0.930832	1	1		1	1		1	0.15275	1	1	1	0.891908	1	1	1		0.936436	0.98077	1	1	1	1	1	1	0.406934		0.995029	1	1	0.256899	1	1	0.127926	1	1	0.131429		1	0.297733
COG3523	0.813687	0.705125	0.170816	0.334262	0.293458	0.875987		0.296268	0.422369			0.713028	1																				0.480698			1	1	1	0.117932	0.828358		0.199202		0.214014		0.366246	0.132135
COG1207	0.998688	1	1	0.992276	1	1	1	1	1	1	1	1	0.977448	0.661514	1	1	1	1	1	0.993246	1	1	1				1	1	0.987658	1	1	1	0.993243		1	1	1	1	0.983194	0.994686	0.854348	1	1	1	1	1	1	0.998158	1
COG3567	0.248016		0.133125	0.240343	0.182173																													0.280633		0.181867	0.128507		0.143149								0.107351
COG2518	0.227379			0.295627	0.138082	0.109435		1	1			0.990658	1																				1		0.984528	0.982558	1	1	0.985628	1		1	1	1		0.122182	1
COG2031	0.994308			1	0.993601	1	1				1									1	0.975561	0.317716	1										1			0.826467	1		0.936118							1	0.27178
COG0635	1	1	1	1	1	1	1	0.11818	1	1	1	1	1	0.658855	0.984379	1	1	1	1	1	1	1	1	1	1	0.98077	1	1	1	1	0.353177	1	1	1	0.972009	1	1	1	1	1	0.964708	1	1	1	1	1	1	0.997485	1
COG2960	1	1	1	1	1	1	1	1	1		0.255515	1	1																				1		1	1	1	1	1	1						1	1
COG0238	1	1	1	1	1	1	0.980388	1	1	0.979824	1	1	1	1	1	1	1	1	1	1	1	1	1	1	1	1	1	1	1	1	1	1	1	1	1	1	1	1	1	1	1	1	0.985082	1	1	1	1	1	1
COG0581	0.998603	1	1	1	1	1	1	1	1	1		1	1	1	1	1	1	1	1	1	1	1	1	1	1	1	1	1	1	0.651913	1	1	1		1	1	1	1	1	1	0.587072	1	1	1		1	0.991796	1	0.978404
COG4469	0.248626		0.171104	0.129134				0.118616	0.161335						0.968753	1	0.975883	0.993983	1	0.993246	1	1	0.981818	0.113497	0.221051	0.589402																					0.107351
COG0361	1	1	1	1	1	1	1	1	1	1	1	1	1	1	1	1	1	1	1	0.950888	1	1	1	1	1	1	1	1	1	1	1	1	1	0.951608	1	1	1	1	1	1	0.782349	1	1	1	1	1	1	0.994578	1
COG0486	1	1	1	0.99702	1	1	1	1	1	1	1	1	0.991663	1	1	1	1	1	1	1	1	1	1	1	0.350396	0.974519							1	1	1	1	1	0.996737	1	1	0.470452	0.976745	1	1	1	1	1	1	1
COG0770	0.999871	1	0.114089	1	0.988483	1	1	1	1	1	1	1	1	1	1	1	1	1	1	0.971218	1	1	1	1	1	1	1	1	1	1	1	1		1	1	0.987302	1	1	0.983194	1	0.14671	0.993774	1	0.979029	1	1	1	1	1
COG4728	1	1	1	0.989599	0.992846	1	0.978351	1	1	0.262486																							1			1	1	0.881131	1	1	0.957015							0.997097
COG1473	0.809779	0.576921		0.965845	0.994134	0.536111		1	0.667852	0.177882		1	0.987385		0.984379	1	1	1	1	1	0.111368	1	1				1	1	0.987658	1	0.992884	1	0.591652		0.396085	1	1	1	1	0.988029	0.516714	0.997626	1	0.990235		1	0.958848	0.996865	1
COG1823	0.989897		0.209353	0.991942	1	1	0.158498		1							1		1	1	0.986638	1	1	1					1				0.948086		1								1	1	0.995354		1	0.975417	0.995301
COG1760	0.959119		0.956984	0.905114	0.825263			1	1	0.246317	0.981821	0.990658	0.991663	1	1	1	1	1	1	1	0.765289	0.333408	1	1	1	0.98077	1	1	1	1	1	1	0.993243		0.988645	1	1	1	0.311751	1	0.968419	0.989586	0.985082	1		1	1	1	1
COG3149	0.564983	0.307691	0.760964	0.984367	0.336048	0.981009	1	1	1																											0.994185	0.987352	1	1	1						0.970034
COG0828	1	1	1	1	1	1	0.980388	1	1	1	1	1	1	1	1	1	1	1	1	1	1	1	1	1	1	1							1	1	1	0.990114	1	1	1	0.953894	0.895315	1	1	1	1	1	1	1	0.989324
COG0055	0.998704	1	1	0.980547	1	0.931257	1	1	1	1	1	0.990658	1	0.976553	1	1	1	1	1	1	1	1	1	1	1	1	1	1	1	1	1	1	1		1	1	1	1	1	1	0.99319	1	1	1		1	1	0.99724	1
COG3529	1	1	1	1	0.994476	0.982455	1	1	1																																					1	0.991602
COG1690	0.17321		1	1	0.993247		1							0.981805						0.987345	0.414034			0.979592	0.138252	1										1	0.942475		0.49715	1	0.321752							1
COG0015	0.998772	1	0.113911	1	0.398161	0.980828	0.978351	1	1	1	1	1	0.990586	1	1	1	1	1	0.99222	1	1	0.994917	1	0.989796	1	1	1	1	1	1	0.268448	1	1		0.90493	1	1	1	1	1	0.687023	1	1	0.998761		1	0.503237	1	1
COG1066	1	1	1	1	1	1	1	1	1	0.147298	1	1	1		1	0.990884	1	1	1	1	1	1	1	1	0.99225	1	1	1	1	1	0.995638	1	1		0.99568	1	1	1	1	1	0.872378	1	1	1	1	0.985562	1	0.996242	1
COG4303	0.99824		0.454426	1	0.961801	1	1					1	0.258574																							1	1	1	1	1						0.979997	1	0.955602
COG0506	0.998516	1	0.97809	1	1	0.977081	1	1	0.978782			1	1	0.884465	1	1	1	1	0.984452	1	1	1	1										1		0.95896	1	1	1	1	1		1	1	0.998929		0.976126	1
COG0439	0.882615	1	1	1	1	0.829595	1	1	1		1	1	1		1	0.991069	1	1	1	1	1	1	1	1	0.985145	1							0.990503		1	1	1	1	0.30327	1		1	1	1	1	1	1	1	1
COG3950	0.995671	1	1	0.990424	0.990091	1	1			0.312326				0.110158										0.765527	0.148179	0.798857		0.242284				0.105032				0.175955						0.187752						0.274039
COG1724	0.439274				0.558045		0.118811			0.625255	0.690934			0.128149										0.154822	0.120146		0.392233	0.242576					0.273403				0.115645					0.339341		0.173711					0.163131
COG2975	1	1	1	1	1	1	1				1																						1			1	1	0.998731	1	1						1	1
COG3668	0.990109	1		0.98324	1	1	0.980388			0.280188	0.973102	0.816326	0.21704											0.747883	1	0.545274									1	0.710277	0.723036	0.455622	0.791938	0.263223		0.122158		0.210708		0.223415	0.164642
COG0573	1	1	1	1	1	1	1			1		1	1		1	1	1	1	1	1	1	1	1				1	1	1	0.651913	1	1	1	0.967742	1	1	1	1	1	1	0.687886	1	1	1		0.979997	1	0.997527	0.979437
COG0265	0.999089	1	0.190181	0.318883	0.104767	0.963582	0.158298	1	1	1	1	0.98302	0.991663	1	1	1	1	0.98925	1	1	1	1	0.109454	0.921659	1	1	1	1	0.223568	1	0.969242	1	0.949952	1	1	1	1	1	0.3284	1	1	1	1	1	0.990383	1	0.991796	0.984624	0.109677
COG0161	1	1	1	1	1	1	1	0.118264	0.974784		1	0.973113	1	1	1	1	1	0.986742	0.992118	1	0.782567	0.142994	1	0.134005	1	1							0.992027		0.2492	0.258481	1	1	0.918373	1		1	1	1		1	0.991796
COG2104	1	1	1	1	1	1	1	0.980396	1	1		1	1	1	1	1	1	1	1	1	1	1	1	0.216305	1	1	1	0.931085	1		1	1	1		1	1	1	1	0.993967	1		1	1	1		1	0.429881	1
COG0255	1	1	1	1	1	0.983875	1	1	1	1	1	1	1	1	1	1	1	1	1	0.935776	1	1	1	1	1	1	1	1	1	1	1	1	1	1	1	1	1	1	1	1	0.75744	1	1	1	1	1	1	0.988361	1
COG0007	1	1	1	1	0.9938	1	1	0.960793	0.93831	0.802879		1	1	0.944772	1	1	1	0.98327	0.999985	1	1	1	1										1		1	0.992916	1	1	0.944307	1						1	1	1	1
COG0160	0.999209	1	1	1	1	1	0.277565	0.980396	1			0.1873	1		1	1	1	1	0.989527	0.915985	0.924495	0.523839	1				0.211311			1	0.657472	0.495198	0.985733		0.448365	1	1	1	0.993967	1						1	1	1
COG0291	1	1	1	1	1	1	0.969047	1	1	1	1	1	1	1	1	1	1	1	0.992369	0.989794	1	1	1	1	1	1	1	1	1	1	1	1	1	1	1	1	1	1	1	1	1	1	1	1	1	1	1	1	1
COG2608	1	0.217947	1	0.142985	1	0.371886	0.197866	1	1	1	1	1	1		1	1	1	1	1	1	1	0.206547	1	1	1	1				0.316546			1		0.970035	0.123125	1	1	1	1	0.754412	1	1	1		0.101788	0.16476	1	0.948213
COG2906	1	1	1	1	1	1	1	1	1			1	1																				1		1	0.99296	1	1	1	1						0.979997	1
COG2262	0.991697	1	1	1	1	1	1	1	1	1	0.727284	1	1	1	1	1	1	0.968482	1	1	1	0.978619	1	1	1	0.973361	1	1	1	1	1	0.985304	1		0.992157	0.98232	1	0.99866	0.893143	1	1				1	1	1	0.993132	1
COG0826	0.996149	1	1	0.967262	0.994413	1	0.947699	1	1	1	1		1	1	1	1	0.981084	1	1	1	1	1	1	1	1	1	1	1	1	1	1	1			0.992038			1			0.913899	1	0.985082	1		1	1	0.995141	1
COG2244	0.124807	0.115383	0.15217	0.136636	0.221041		0.158071		0.198156	0.162464	1	0.608837	1	0.955584	1	1	1	1	1	1	0.190961	1	0.200661	0.113548	0.451656	0.214512	0.391054		0.35031	0.19338	0.172624	0.209355			0.625299	0.953485	0.413996	1	1	1	0.783125					0.977217	0.983613	1	0.970187
COG2233	0.999032	1	0.304556	1	1	0.98874	1	1	1	1	1		0.987723		1	1	1	1	0.909073	1	1	1	0.824306	0.979592	0.119745	1	1	1	0.791237	1	0.992884	1	1		0.310573	1	1	1	1	1	0.433304					1	1	1	0.989739
COG0267	1	1	1	1	1	1	1	1	1		1	1	1	1	1	1	1	0.85931	1	1	1	1	1	1	0.990909	1	1	1	1	1	1	1	1	0.983857	1	0.993858	1	1	1	1	1	1	1	1	0.990383	1	1	0.984702	1
COG4317	0.995978		0.132911	1	0.993798			1	1			1	1																							0.994185	0.904744	1	0.134822	0.227726						0.979997
COG0587	0.129139	1	1	1	1	1	1	1	1	0.971815	1	0.103004	0.450849	1	1	0.955329	1	0.989526	1	1	1	1	1	1	0.203252	0.253674	1	1	0.985131	0.982455	0.157957	1	0.413323	1	0.945017	0.22887	0.102936	0.996212	0.202039	0.995555	0.125422	1	1	1	1	0.141634	0.985375	0.989277	1
COG3522	0.855944	0.730766	0.170816	0.6372	0.39869	0.848523	0.138561	0.296268	0.422369			0.713028	1											0.827731	0.147948	0.214095							0.501421			1	0.490024	1	1	1		0.210478		0.226103		0.142084	0.14041
COG0333	1	1	1	1	1	1	1	1	1	1	1	1	1	1	1	1	1	1	1	0.982257	1	1	1	1	1	1	1	1	1	1	1	1	1	1	1	1	1	1	1	1	0.980384	1	1	0.98985	1	1	1	1	0.97841
COG0014	1	1	1	0.999132	1	1	1	1	1	1	0.273787	1	1	1	0.984379	1	1	1	1	1	1	0.87408	1	1	1	1	1	1	1	1	1	1	1		1	1	1	1	1	1	1	1	1	1		1	1
COG0201	1	1	1	0.999831	0.993813	0.985288	0.954172	1	1	0.394665	1	1	1	0.96365	1	1	1	1	1	0.987938	1	1	1	1	1	0.98077	1	1	1	1	0.955391	1	0.993235	1	1	1	1	1	1	1	0.75744	1	1	1	1	1	0.988809	0.997984	1
COG1074	1	1	1	1	1	1	1	1	0.96259	0.979287	1	1	0.100178	0.975821	0.984379	1	1	0.124963	0.314655	1	1	1	1	1	1	0.96948					0.161661		0.862553	1	0.990558	1	1	0.951735	1	1	0.148707	1	1	0.988126	1	1	1	0.979061	1
COG2851	0.986282		1	1	0.99437		0.764687					0.618236	0.601399		1	1	1	0.655529	0.9934	0.990889	1	0.556302	1													0.893629	1		0.962442				1	0.883783
COG4948	0.556229	0.961534	0.97809	1	0.994176	1	0.118309					1	0.951593	1	1	0.912336	1	1	0.984041	1	1	1	1	1	1	0.98077		0.816887	0.616223	0.10546			0.592696		0.993166	0.80092	0.440201	0.171885	0.983899	1						0.955956	1	1
COG0750	1	1	1	1	1	0.957501	1	1	1	1	1	1	1	1	1	0.990884	1	0.993621	1	1	1	1	1	1	1	0.98077							0.990048	1	0.666944	1	1	1	0.986969	1	0.938469	0.99773	1	0.996634	1	1	1	1	1
COG3048	0.98485		0.943406	0.900511	1		1	1	0.987655									1	0.991952	1	1	0.651038	0.993939														1	0.994143		0.156213						1	1
COG0771	1	1	1	0.989438	0.994188	1	1	1	1	1	1	1	1	1	1	1	1	1	0.992369	1	1	1	1	1	1	0.953478	1	1	0.939179	1	1	1	1	1	1	1	1	0.998691	0.983194	1	0.93236	0.99142	0.985082	1	1	1	1	1	1
COG1841	1	1	1	1	1	0.994824	0.954172	0.980396	1	1	0.583854	1	1		1	1	1	1	1	0.987938	1	1	1	1	1	1	1	1	1	1	1	1	1	1	1	1	1	1	1	1	0.782349					1	1	0.990974	1
COG0168	0.999505	1	0.970381	0.989831	0.993302	0.995284	1	0.940596	1	0.979824	1	1	1	1	0.109439	0.981787	1	0.201172	1	1	1	1	1	1	1	1	1	1	0.211811	1	0.998036	0.960396	0.993243	1	1						0.862783	1	1	1		1	0.945261	0.997602	1
COG0646	0.996328	1	0.934216	1	1	1	0.874007	1	1	1		1	1	0.979147	1	0.976273	1	1	1	1	1	1	1	1	1	1							1		0.968399	1	1	1	1	1	0.126867					0.975502	0.990827	0.996488	1
COG4256	1	1	0.981137	1	1	1	1																													1	1	1	1	1						1	1
COG1033	0.857152			0.599128	0.838742					1								1								0.450179								1		0.599016	1		0.202152	0.955684	0.557875	0.996909	1	0.997633					1
COG0137	1	1	1	1	1	1	0.984387	1	1	1	1	1	1	1	1	1	1	0.994415	1	1	0.936596	1	1	1	1	1	1	1	1	1	1	1	1		1	1	1	1	1	0.995555	0.966088	1	1	0.992896		0.986606	1	1	0.993302
COG1773	1	1	1	0.991177	1	1	1	0.633341	0.982638		0.109438										0.111368	0.587333	0.16991	1	0.825046	1							0.664563			1	1	1	1	1	0.530456					0.946427	0.8379		1
COG3550	0.146058	0.128204	0.743121	0.13578	0.198371	0.997088	0.138649	0.411822	0.272488	0.378189	0.309782	0.308827	0.434184	0.587766										0.134219	0.203153	1	0.259245	1	0.515269	0.334149	0.151083	0.224163	0.650274			0.686834	0.487055	0.996654	1	0.863651	0.301616						0.991796
COG3724	0.999209		1	1	1	0.910063		1	0.978946																											0.994185	1	1	1	1						1	0.95903
COG5487	1	1	1	0.992531	1	1	1					0.990658	1																						0.99661	0.875274	1	1	0.989702	0.583783						1	1
COG0232	1	1	1	1	1	1	1	1	1	1	1	1	0.983334	1										1	1	1	0.967744	1	1	1	0.992635		1		1	1	1	1	1	1	0.856791					0.977217	1		0.955707
COG1330	0.997359	1	1	1	1	0.109923	1	1	1		1																							0.980161		0.990891	0.986735	0.955346	1	1					1	0.991325	1
COG0544	0.999793	1	1	1	1	1	1	1	1	1	1	1	1	1	1	1	1	1	1	1	1	1	1	1	1	1	1	1	1	1	1	1	1	1	1	1	1	1	1	1	0.830059	0.996414	1	0.998718	1	1	1	1	1
COG1894	1	1	1	1	1	1	1	1	1			1	1	1											0.230877	1							1		1	1	1	1	1	1						1	1	0.991341	0.989929
COG0654	0.994042	0.94871	0.962362	1	0.609877	1	0.611483	1	1		0.310093	0.980665	0.317291		0.984379	0.975106	0.943107	0.645447	0.975906	0.143279	0.286391	0.333604	1		0.11092	0.214512							0.400914		0.320884	0.252673	0.401794	0.998683	0.14318	0.888796					1	1	1
COG5510	1	1	1	1	1	1	0.921605																										1		0.11696	0.862401	0.987352	1	0.990379	0.231489						1	1
COG0230	1	1	1	1	1	1	1	1	1	1	1			1						1	1	1	1	1	1	1	1	1	1	0.964929	1	1	1	0.979884		1	1	1	1	1	0.851561	1	1	1		1	1	1	1
COG2873	0.995117	0.97436	0.190285	1	1	1	1	1	1	1		1	1	1	1		0.962108			0.991325	1	1	1	0.989796	1	0.98077	1	0.98276	0.850916	0.228561	0.995876	1	1		1	1	0.987352	1	1	0.26725		1	1	0.576183		1	1	1	1
COG0402	1	1	0.114033	1	1	1	1	0.974917	1		1	1	0.425869	1	1	1	1			0.109452	0.98414	1	1						0.174391		0.857702	0.96005	1		0.983315	0.223265	0.987352	1	1	1	0.418742	0.997187	1	1		0.975502	1	0.962566	0.691935
COG0141	0.998335	1	1	0.992169	0.992538	1	1	1	1	1		1	1	1	1	1	1	1	1	1	1	1	1	1	1	0.962063	0.981631	1	1	1	1	1	1		1	1	1	1	1	0.992802	1	1	1	1		1	1	0.994601	0.984905
COG2066	0.999524	0.923063		0.991839	0.994264		0.931957	1	1			1	0.991663	1	1	1	1	1	0.969489	0.995283	1	1	1	1	0.367611	1									0.399086	0.945224	1	1	0.991596	1						0.964278	1	0.982071	0.990087
COG2252	0.954622	1	1	0.999739	1	1	1	1	1	0.36309	0.836315				1	1	1	1	1	1	1	1	0.548351				1	1	1	1	0.974587	1	0.98867	0.903218	0.97657	1	1	1	0.109521	1	0.807435	1	1	0.995365		1	1	1	1
COG0257	1	1	1	0.993671	1	1	0.948861	1	0.987655		1	1	1	0.981805	1	1	1	1	1	0.958296	1	1	1	1	1	1	1	1	1	1	1	1	1	1		1	1	0.842911	1	1					1	1	1	0.991057	1
COG0104	1	1	1	1	1	1	1	1	1	1	1	1	0.98144	1	1	1	1	1	1	0.963594	1	0.842057	1	1	1	1	1	1	1	1	1	1	1		1	1	1	1	1	1	0.970475	1	1	1		1	1	1	1
COG3659	0.998928		0.189957	1	1	1	1							1																						1	0.936658	0.998127	0.92539	0.45071					1	0.142593
COG1114	0.999229	1	0.962255	1	1	1	1	1	1		1				1	0.804631	1	0.957113	1	0.802711	1	1	1					1	0.98337	1	0.992724														1	0.736354	0.991796	1	1
COG3566	0.25529		0.133125	0.247874	0.171093																															0.276225	0.10278												0.132419
COG1219	1	1	1	1	1	1	1	1	1	1	1	1	1	1	1	0.991069	1	1	1	0.993246	1	1	1	1	1	1	0.983869	1	1	1	1	1	1	1	1	1	1	1	1	1	0.800942	1	1	1	1	1	1	1	1
COG4399	1	1	0.997802	1	1	1	1								1	1	1	1	1	1	1	0.98413	1																									1	1
COG2733	0.998922	1	1	1	1	1	1													1	1	1	1										1			1	1	1	1	1						0.978673	1
COG2421	0.564761	0.141024			0.98307	1						0.618236								1	1		0.993223									0.933061	1
COG1231	0.58993															0.314672		0.990699		1	1	0.190659	0.993939		0.76691								0.407731			0.175955	0.297226		0.168452	0.102644									0.909968
COG1252	0.997984	0.97436	1	0.992124	0.993891	1	1	1	0.994279		1	1	0.991663		1	1	1	1	1	1	1	1	1	1	0.910556	1							1		0.946345	0.613635	0.816933	1	0.991596	0.982002						0.945585	1
COG1680	0.98965	1	0.981137	0.954913	1	1	0.513003	1		0.762923		0.140445	0.275533	0.975323	1	0.990884	0.263782	1	0.991387	0.847177	0.127083	0.28599	0.127701	0.999362	0.222009	0.96948					0.140021	0.982281	0.605432		0.93589	0.252381	0.754481	1	0.202187	1	0.95242					1	0.977798	0.999426	0.478861
COG0124	1	1	1	1	1	1	1	1	1	1	1	0.899249	0.917433	1	1	1	1	1	1	1	1	1	1	1	1	1	1	1	0.981293	1	0.997612	0.103379	1	1	0.992246	1	1	1	1	1	1	1	1	1	1	1	1	1	1
COG0001	1	1	1	1	1	1	1	1	0.95062		1	0.731016	0.566989	1	1	0.91398	1	1	0.98335	1	1	0.190659	1	0.113091	0.120341								1	1	0.916321	1	1	1	1	1		1	1	1	1	1	1
COG0677	0.204676	0.435896	0.808729	0.990391	0.950943	0.291483	1					1	1		0.109439	0.187905	0.207005	0.124996	0.353645	0.85831	1	0.190625	0.328495	0.979591	0.445361	0.253439							0.90133							0.536335	0.949043					0.484595	1		0.296536
COG3392	1	1	1	1	1	1	1				0.25508			0.146409																												1	0.880585	0.791509
COG1519	0.995621	0.987188	1	1	0.73194	1	1	0.980396	1		1	0.990658	1	1										1	1	1							1		1	0.994185	1	1	1	0.995555		1	1	0.997848	1	1	0.991796
COG1014	0.988368		0.671551	1	1	0.944639																		1	1	1							0.387479			0.994185	1	1	1	0.995555		1	1	1				0.997275	1
COG1004	0.998587	0.94871	1	0.991198	0.562499	1	1	0.237116	0.111509		0.945313	0.608837	0.991663	1	0.984379	1	1	1	1	0.620409	0.27047	0.127105	0.993939	0.330157	0.111059	0.968951	0.68408	0.328109		0.920232	0.147284	0.374587	1		0.985305	1	1	1	1	1	0.8593	0.122146	0.134327	0.109457		1	0.991121	1
COG1541	0.965432	0.897423	0.323714	0.935261	0.833223	0.956637		0.118264	1											1	0.222438	1		0.123693	1	0.726502	0.630518				0.980918	1	0.605432			0.346458	1	1	0.993967	1							0.593068
COG0471	0.905122	0.987188	1	0.924665			1	1	1	0.821904	0.748137	0.990658	0.959851	1	1	1	0.753876	1	1	0.96358				0.989796	1	0.918048							1		0.958344					0.687356		0.242086	0.343282	0.488946	1	1	0.991796	0.99295
COG0148	0.994173	1	1	0.991756	1	0.996854	0.978351	1	1	1	1	1	1	1	1	1	1	1	1	0.92852	1	1	1	1	1	1	1	1	1	1	1	1	1	1	1	1	1	1	1	1	0.433516	1	1	1	1	1	0.181776	0.995712	1
COG0151	1	1	1	1	1	1	1	1	0.987655	1		1	1	0.892537	0.926713	1	1	1	0.231225	1	0.746997	0.111216	0.627346	1	0.985458	1	1	1	1	1	1	1	1		1	0.996587	0.641213	0.17061	1	1	0.953163	1	1	1		0.988223	1	1	1
COG0285	1	1	1	1	1	1	1	1	1	1	1	1	0.991663	1	1	1	0.963209	1	1	1	1	1	1	1	1	1	1	0.982758	1	1	0.99606	1	1		0.994445	1	1	1	1	0.974123	0.922595	1	1	1		1	1	1	1
COG0373	1	1	1	1	1	1	1	1	1		1			1	1	0.982145	1	1	1	1	1	1	1										1			1	1	1	1	1		1	1	1	1	0.979997	1	1
COG1197	0.992177	1	0.981137	0.978873	1	0.914408	0.941178	1	0.985728	1	1	0.990658	0.987723	1	1	1	1	1	1	0.992236	1	1	1	1	1	1	0.983869	1	1	1	0.995122	1	1	1	0.992252	1	1	1	0.983194	1	0.848446	1	1	0.994582	1	1	1	0.99381	1
COG4222	0.99447	0.961534	0.943406	1	1	1		0.843027	0.987655			1	1															0.848427							0.962709							0.860814	0.432834	0.746429
COG0527	1	1	1	1	1	1	1	1	1	1		1	0.991663	1	1	1	1	1	1	1	1	1	0.993939	1	0.990287	0.978558	1	1	1	1	1	1	1		1	1	1	1	1	1	0.794845	1	1	0.994728	1	1	1	1	1
COG4591	1	0.230768	1	1	1	1	1	1	1		1	1	1	1										1	1	0.977297							1	0.782743	1	0.98057	0.920755	1	1	1		0.980656	1	0.999593		1	0.999411	0.167591	0.1212
COG0823	0.998373	1	1	1	0.986166	1	1	1	1	0.180269	1	1	0.667617	1	1	0.981787	1	1	1	0.994784	0.904749	0.270054	0.13987	0.564927	0.979301	1							1		1	0.832493	1	1	1	1		1	1	1	1	1	1		0.97399
COG3203	0.997473	0.141024	0.948127	0.988453	1	0.971529	0.978351	0.296268	0.397125		1	0.2904	0.300257											1	0.771484	0.961555							0.387479		0.661275	0.117414	0.283943	0.888142	0.286467	1						0.968376	1
COG4277	0.99913	0.987188	1	1	1	1	1			0.343991		0.990658	1											1	1	1
COG4644	0.17343							0.118081				0.243396	0.125232							0.666779	0.270446	0.158882														0.158388	0.115977	0.75064	0.353803	0.124956						0.101788	0.115624		0.286315
COG3103	0.840648	0.564101	0.738496	0.679869	0.636478	0.976462	0.88559	1	0.927941	1	1	0.196615	1					1	0.98475	1	1	0.428952	0.993369	0.618804		0.46777									0.423457	0.96538	0.128884	0.998611	0.581337	0.982208	0.956584					1	1	0.938799	0.264051
COG0372	1	1	1	1	1	1	1	1	1	1		0.440491	0.543061	1	1	1	1	1	0.982185	1	0.98414	0.98413	1	1	1	1	1	1	1	1	1	1	0.122902		1	0.346458	1	1	1	1	0.995902	1	1	1		0.969086	0.980319
COG3174	0.297334	0.858966	0.981138	0.979433	1	0.898478	0.138437	1	0.983281			0.290331	1											1	1	1
COG0172	1	1	1	1	0.99375	1	1	1	1	1	1	1	1	1	0.37533	1	0.452561	0.994063	0.99222	1	0.143198	1	1	1	1	1	1	1	1	1	1	1	1	1	1	1	1	1	0.970893	1	0.126502	1	1	1	1	1	1	1	0.773359
COG0849	1	1	1	1	1	1	0.177971	1	1	1	1	1	1	1	1	0.990884	1	1	1	0.992236	1	1	1	1	1	1							1	1	1	1	1	1	0.983194	1		1	1	1		1	0.991796	0.177089	1
COG1158	1	1	1	1	1	0.963562	1	1	0.985513	1	1	1		1	1	1	1	0.960671	0.990912	0.992132	1	1	1	1	0.984228	0.98077	1	0.98276	1	1	0.97607	1	1	1	1	1	1	1	1	1	0.930545	1	1	1	1	1	0.991602	0.99502	1
COG3842	0.985448	0.602562	1	0.945786	0.933192			0.941157	1	1	0.200717	1	0.367388		1	1	0.131961	0.993958	1	0.850899	1	1	1	0.938745	1	0.98077	0.983869	1	0.224148	0.10546	1	1	0.605432	1	1	1	1	0.249515	1	0.182663	0.545444	0.994287	1	0.995571		1	1	0.848192	1
COG2256	1	1	1	0.98755	1	1	1	0.975152	1	1	1	1	1	1	1	0.990884	1	1	1	0.964588	1	0.952402	1	0.989227	1	0.98077	1	1	1	1	1	1	1		1	1	1	1	1	0.995554	0.879439	0.996072	0.985082	0.998828		0.972392	0.991796	1	1
COG1570	0.995745	0.371793		0.988977	1	0.979093	0.415589	0.960793	1	1	1	1	1	1	1	0.991069	1	0.99447	0.989272	1	1	1	1	1	0.174835	1	1	1	0.980126	1	1	1	0.964276		1	1	0.986735	0.981309	0.991596	1	0.962948	1	1	1	1	1	0.989359	0.993482	1
COG0282	0.999516	1	1	1	1	1	1	0.980396	1	1	1	0.131108			1	1	1	1	1	1	1	1	1	1	1	1	1	1	1	1	1	1	1	1	1	0.849553	1	1	0.505481	0.375036	1	1	1	0.975951		1	1	0.992107	1
COG0452	0.998273	1	1	1	1	1	1	1	1	1	1	1	1	1	1	0.431579	1	1	0.123336	1	1	0.74643	0.993939	1	1	1	1					1	1	1	0.993404	0.993858	1	1	1	1		1	1	1		1	1	1	1
COG3696	0.16389	1	0.953052	0.945967	0.959643	0.9871	0.980388	0.257367	0.4595					1										1	1	1										0.123125	0.968919	0.996594	0.210627	0.517262						1	0.95903
COG1804	1	0.435896	1	1	1	1	1					0.618896	1		1		1					0.98413								0.158205		1	0.394124		0.34474	1	1	1	1	0.343939		0.85006				1	1	0.827888	1
COG1203	0.131349		0.266392			0.521043	0.118309	0.118264		0.296697	0.675746			0.404755							0.127282			0.123882			0.212039		0.1124	0.10546		0.150171									0.213956					0.101381		0.755824
COG0766	0.998422	1	1	0.98411	1	1	1	1	1	1	1	1	1	1	1	1	1	1	1	1	1	1	1	1	1	0.98077	1	1	1	1	1	1	1	1	1	0.826467	0.987352	1	1	1	1	0.993538	1	1	1	1	1	0.997146	0.989218
COG0538	1	1	0.976511	0.990187	1	1	1	1	1	1		1	0.974997	1	1	1	1	1	1	1	1	1	1	1	1	1	1	1	1	1	0.996086	1	1		1	1	1	1	1	1	0.895721					1	0.919461
COG4992	0.998799	1	1	0.992428	1	0.919334	1	1	1	1		1	1	1	1	1	1	1	0.991269	1	1	1	1	1	1	1	1	1	1	1	1	0.985304	1		0.99382	0.977742	1	1	1	1	0.126412	1	1	0.983712		0.96776	1	1
COG4292	0.921057		0.132975	0.963206	0.980846		1					1	1										0.18242			0.581406
COG0112	1	1	1	1	1	0.99802	0.972037	0.980396	1	0.230413	1	0.990658	1	1	1	1	1	1	1	0.95577	1	1	1	1	1	0.975654	1				0.965496	1	1	1	1	1	0.128884	0.998636	0.974791	1	1	1	0.985082	1	1	0.961573	1	1	1
COG1295	0.99819	1	1	0.990128	1	1	1	1	0.985105	1	1	1	1		1	1	1	0.993842	1	1	1	0.98413	1	1	1	1		0.173431			1		1		0.996532	0.970922	1	1	1	1		1	1	1	1	1	1	0.991767	1
COG3844	0.987303			0.964716	0.99031															1	1	1	1										0.963393			1	1	0.998968	1	1
COG0019	0.999349	1	1	1	1	1	1	0.980396	1	0.984129	1	1	1	1	0.37533	1	0.452561	0.971133	1	1	0.98414	1	1	1	1	1	1	0.940734	0.211863	1	0.995924	1	1		1	1	0.920755	0.702241	1	1	1	1	1	0.543163		1	1	0.955627	1
COG0126	0.99954	1	1	1	1	1	1	1	1	1	1	1	1	1	1	1	1	1	1	1	1	1	1	1	1	1	1	1	1	1	1	1	1	1	1	1	1	0.996609	0.991596	1	0.92292	1	1	1	0.990383	1	1	1	1
COG3970	0.95187			0.95968	0.381001							1	1																				1			1	0.847168	0.31325	1
COG0841	0.994349	1	1	1	1	0.965289	1	0.954403	0.975316	0.714492	1	1	1	0.128193	0.984379	1	1	0.997496	1	0.976297	0.976451	1	0.993939	0.972152	1	1							0.406934	1	0.589962	0.146614	0.309429	1	0.143182	0.576049		0.982011	1	1		0.945585	0.545306	0.990475
COG1748	0.590857									0.982562		1	1	1	1		0.909473		0.270114	0.124492	0.589863	0.174771	0.328506	1	0.259383	0.98077							0.991019		0.825894	1	1	1	1	1		0.995145	1	1
COG0738	0.984851	0.987188		0.991222	1	1	1	0.178026		0.114753				1	1	0.963588	0.98105	0.945207	0.230715	0.975348	0.701672	0.556302	0.237251	1	1	0.635431	1	0.121458	0.199407	0.10546	1	1			0.158409	0.240624	1	1	1	0.974595	0.276888	0.770157		0.536091		1	1	0.992099	1
COG2706	1			0.990497	1			1				0.590047			1	1	1	1	1	1	0.746997	0.428677	1	1	1	0.949994			0.824051							0.986146	0.102996	1	0.941455	1	1					1	0.988526		0.181809
COG1902	1	1	1	0.166151	1	1	1	1	1			0.477875	0.125232	1	1	0.991069	1	1	1	1	1	0.98413	1	1	1	1	0.870985	1	1	1	0.994996	1	0.300252		0.934873	0.832493	1	1	0.996895	0.594536						0.979997	1	1	0.190806
COG0044	1	1	1	0.969784	0.993891	1	0.960785	0.910065	0.963252	1		1	1	1	1	1	1	1	1	1	0.31768	1	1	1	0.535664	0.642683	0.50354	0.94825	1	1	1	1	0.992676		0.199968	1	1	0.998375	1	1	0.951638	1	1	1		0.960048	0.989684	1	1
COG0786	0.961346	0.833327	1	0.95188	0.994476	1	1	1	1	0.984129	1																						0.986028													1	1	1	0.692561
COG0820	1	1	1	1	1	1	1	1	1	0.261734	1	1	1	1	1	0.990884	1	1	1	1	1	0.158882	1	1	1	0.273275	1	1	0.941946	1	0.995387	1	0.987145		0.989008	1	1	1	1	1	1	1	1	0.998381		1	1	1	0.985173
COG1914	0.981674			0.869747	0.994186			0.960793	1		0.981821	0.975875	0.957649		1	0.981787	1	1	1	1	1	1	1	1	1	1	1	1	1	1	0.979437	1			1	0.993396	0.560666	0.649025	0.362286	1	0.440622	0.960325				1	1	0.997857
COG4695	0.322734			0.181333		0.128112	0.177546	0.277224	0.124001			1	1			0.260665			0.347528	0.864121	0.222809	0.206391	0.49826	0.308101		0.291996	0.195252	0.121458	0.124784		0.183272	0.149658			1	0.170136	0.10291	0.112061	0.60642	0.115965						0.263389	0.115624		0.15273
COG0133	0.998534	0.94871	0.954914	0.990171	0.992709	1	0.973295	1	1	1	0.973607	1	1	1	1	1	1	1	1	1	1	0.317716	1	1	1	0.954147	1	1	0.986884	1	0.989324	0.103419	1		1	1	1	1	1	1		1	1	1	0.985113	1	0.991095
COG0626	1	1	1	0.316396	1	1	1	1	1		0.981821	1	1		1	1	1	1	0.998629	1	1	1	1				1	1	0.986998	1	0.526624	0.266166	1		1	0.510672	0.205488	1	1	0.822767	0.860259	0.993585	1	0.88651		1	0.976831	1	0.122256
COG0536	1	1	1	1	1	1	1	1	1	1	1	1	1	1	1	1	1	1	0.989289	1	1	1	1	1	1	1	1	1	1	0.982455	1	1	1	0.991345	1	0.994185	1	1	1	1	1	1	1	0.341936	1	1	1	1	1
COG1459	0.998606	1	1	1	1	1	1	1	0.148912	0.793653	0.805914		0.108504	1	1	0.991069	0.98105	0.994374	1	1	0.968236	1	0.993939				0.770699					0.813942	0.55955			0.175955	0.437614	1	0.429764	0.339136		0.997102	0.955213	0.950881	1	0.846653	1	1	0.121324
COG1840	0.954791	0.615382	1	0.181152	0.956945			1	1		0.127687	0.926477	1							0.993246	1	0.571604	0.993939				0.520853		0.212284	0.21097	0.970136	0.496428	0.514706		1	1	1	0.990419	0.991596	0.995555	0.549107	1	1	1		0.911995	1	0.16512	1
COG3328	0.41872	0.115383	0.171132	0.511971	0.410406	0.467839	0.118575	0.138409		0.195474		0.131128						0.113875	0.123336					0.164613	0.175019	0.603187	0.114176	0.207525	0.864622	0.123039	0.15093	0.104554				0.129039	0.128675	0.515022	0.185187	0.455392							0.16476	0.108484	0.255248
COG1454	0.997992	0.128204	1	1	0.992505	1	1	0.976568	1	0.984129		1	1	1	0.720016	0.18873	0.528984	1	1	0.978329	0.429721	1	0.987879	1	0.628736	0.98077	1	1	1	0.964929	1	1	0.598692		0.995962	0.909619	0.987352	1	0.987328	1						1	1	0.264737	1
COG1364	1	1	1	1	1	1	1			1		1	0.991663	0.976553	1	1	1	1	1	1	1	1	1				1	1	1	0.982455	1	1	1		1	1	1	1	0.991596	1	0.872795							0.997917
COG0038	0.971803			0.888147	0.992493		0.980388	0.921303	1	1	1	1	1	1						0.868416	1	1	1	1	1	0.98077	0.714594	1	0.987658	0.789447	1	0.96439	0.960694		0.725439	0.826467	0.103071	1	0.210629	0.994425	0.869213					1	1	0.842499	0.112049
COG1104	1	1	1	1	1	0.963906	1	1	1	1	1	1	1	0.891641	1	1	1	1	1	1	1	1	1					1	1		0.995576		1		0.99523	1	1	0.996885	1	1	0.959441	1	1	1	1	1	1	0.997512	1
COG3135	0.997313	1	1	1	0.985812	1	0.980388	1	0.919079			1	0.991663																				1		0.98345	1	1	1	1	1						0.977217	0.99659
COG0624	1	1	1	1	1	1	0.960785	0.980396	0.987655		1	1	0.98144	1	1	0.287545	0.981084	0.103237	1	0.672359	1	1	0.450457	1	1	1	1	1	1	1	0.223017	1	0.992449		1	1	1	1	1	1	0.399035	1	1	1		1	1	0.994903	1
COG1448	1	0.97436	1	1	1	1	1	0.980396	0.987655		0.981821																						0.915665			1	1	1	1	0.995555					1	1	1	1
COG0162	0.99549	1	1	0.996158	1	1	1	1	1	1	0.981821	1	0.983621	0.932954	1	1	1	0.99243	0.277925	1	1	1	1	1	1	1	1	1	1	1	1	1	1	1	1	1	1	1	1	1	1	1	1	1	1	1	1	1	1
COG1112	0.197294						0.158394			0.693082				0.238427						1	1	1	0.993939	0.789164	1	0.790263	1	1	0.551048	1	0.99624	1	0.967395						0.353691	0.124902		0.423777							0.183461
COG0505	1	1	1	1	1	0.976541	1	1	1	1		1	1	1	1	1	1	1	1	1	1	1	1	1	1	0.98077	1	1	1	1	0.996361	1	1		1	1	1	1	1	1	0.829429	1	1	1		1	1	0.988397	0.439962
COG1929	0.994124	0.961534		1	0.994072	0.989433	1	1	1	0.246506	1				0.953107	0.991069	1	1	0.954381	1	1	0.978619	1		0.959103	1	0.68986	1	0.985471	1	0.964015	1	0.915098			0.246767	1	0.998617	1	1						1	1	1	0.890366
COG0458	0.993265	1	1	0.990164	1	0.944475	1	1	1	1		1	1	0.981805	1	0.990884	1	1	1	1	1	1	1	1	1	1	1	1	1	1	1	1	1		1	1	1	0.17061	1	1	0.713828	0.993778	1	1		0.946171	1	0.108505	0.418594
COG0027	1	1	1	1	1	1	1	1	1				0.258813					0.971027	1					0.267791	0.185296	1	1	0.980529	1	1	0.994705	0.985304	1			1	1	0.98479	0.961892	1						1	0.89651	0.80386
COG2081	1	1	1	1	0.994407	1	0.980388	1	1	1	0.981821	0.990658	1		1	0.977411	1	1	1	1	1	1	1										0.982588		0.24904	0.987549	1	0.998733	1	0.953894	0.977123					1	1	0.980114	1
COG1228	1		0.15217	0.987486	1			1	1	0.130701		0.355865	0.250481					0.828417	1	1	1	1	1	0.988183	1	0.978558					0.966783		0.591881		0.389115	1	1	1	0.983194	1	0.355737					1	0.975417	1	1
COG3633	1	1	1	0.980905	1	0.965272	1	1	1													0.111195					1					0.98378									0.819881	1	1	1		0.977789	1
COG0772	1	1	1	1	0.992266	1	1	1	1	1	0.981821	1	1	0.109811	1	0.107798	1	0.994374	1	0.786144	1	1	1	1	1	1	1	1	1	0.964929	1	1	0.993	1	1	1	1	0.999018	1	1	0.960781	1	1	1	1	1	1	0.99812	1
COG3746	0.998896	0.205127	0.73825	0.974368	0.991348	1	1							1										0.979592	1	1											0.563183			0.681918
COG3344	0.441312		0.24751			0.128908	0.138574		0.124074	0.131136		0.131043								0.673626	0.111315	0.30188		0.123558	0.212788	0.214512			0.162455		0.150947					0.229157	0.102919	0.17203		0.290224	0.256504	0.113096				0.224181	0.27969	0.127553	0.224454
COG0743	1	1	1	1	1	1	1	1	1	1	0.981821	1	1	1	1	1	1	1	1	1	1	1	1	1	1	0.975129	1	1	1	1	1	1	0.948778			1	1	1	0.986969	1	1	1	1	1	1	1	1	1	1
COG1133	0.273377	1	0.976511	0.121146	0.97511	1	1					0.959914	0.609623																						1							1	1	0.994617		1	1
COG2829	0.998348	1	0.981137	1	1	1	1																										1									1	1	0.985765		1	0.989715
COG3284	0.953604	0.333332	1	1	0.991054	1	1	0.930832	0.849785			1	1		0.718795	0.995085	1	1	1	1	0.830061	0.412798	0.993127										0.900987		0.992598	0.988665	1	0.211483	0.991596	1						1	0.978884		1
COG3825	0.977412	1	1	0.916898	1	1	1	0.960793	1																								1			1	1	1	1	0.995555								1
COG0075	0.991234			0.967366	0.965565			0.19735	1			1	1	1	0.984379	1	1	1	1	0.992215	1	0.111195	1	0.113315	0.184591								0.617695			0.929006	1	1	0.990404	0.995555								0.913524	1
COG2828	0.997922	1	1	1	1	0.984384	0.980388	1				0.993044	1		1		1	0.674947	0.733755														1			1	1	1	1	1							0.552081
COG2807	0.845237	0.97436		0.63693	0.728217	0.109975	0.960785	0.217492	0.929416			0.44004	1	1	1	1	1	1	0.991424		0.904749		0.737549	1	0.990287	1	0.179348		0.885999	1	0.979565	1	0.571876		0.348793	0.985482	1	0.994481	0.488752	0.960629		0.991536	1	0.160671		1	0.991602		0.706599
COG3214	0.862744			0.637688	0.76575			1	0.944427			1	1												0.953526	1										1	1	0.99576	1	1						0.977789	0.602827
COG3503	0.991579			0.991547	0.987525		1		0.298061			0.990658	1																						0.399668				0.750947	0.276891	1
COG0763	1	1	1	1	1	0.995103	1	1	1		1	1	1	1										1	1	1							1		0.977554	1	1	0.998115	1	1		1	1	1	1	1	1
COG4228	0.114268			0.105783	0.126905		0.138497																														0.12851		0.278039								0.131957
COG0206	1	1	1	1	1	1	1	1	1	1	1	1	1	1	1	1	1	1	0.15416	0.971777	1	1	1	1	1	0.174928	0.114054	1	1	1	1	1	1	1	0.973518	1	1	1	0.983194	1	0.808734	1	1	1		1	0.991796	1	1
COG4653	0.306253			0.136403		0.128112	0.177546	0.138409				0.309196	0.100178		0.812484	0.359773	0.981042	1	0.122696	0.673236	0.286519	0.571604	0.291772	0.175607		0.291996	0.276009	0.156198		0.175791	0.151093	0.134867			0.907495	0.170136										0.101684	0.140427		0.11201
COG0192	0.998579	1	1	1	1	1	1	1	1	0.179973	1	1	1	1	1	1	1	1	1	1	0.98414	1	1	1	0.988448	1	1	1	1	1	1	0.103351	1	1	1	1	1	1	1	1	0.819131	1	1	1		1	1	1	1
COG1169	0.992988			1	0.98892			1	0.963659		1	1	1	0.91781	0.484436	1	1	1	1	1	1	1	0.973741	1		0.98077									0.943629	1	1	1	0.505385	0.995503						1	0.987308
COG0082	1	0.987188	1	0.315269	1	0.888415	1	1	1	0.982562	1	1	1	0.916048	1	1	1	1	1	1	1	1	1	1	1	1	1	1	1	1	0.989455	1	1		1	1	1	1	1	1	0.957741	1	1	1	1	1	1	1	1
COG3705	1	1	1	1	1	1	1			1		1	1		1	1	1	0.987503	1	0.993246	1	1	1										1		1	1	1	1	0.991596	1	0.918193							0.841512	0.991221
COG0045	1	1	1	1	0.990729	1	1	1	0.397195		1	1	1	1	1	1	1	1	1	0.988561	1	1	1	1	1	1	1	1	1	1	1	1	0.617695		1	1	0.987352	1	0.991596	0.995555		1	1	1	1	1	1	0.999585
COG2850	0.997379	1	1	1	1	1	1	1	1		1			1	0.359412			0.195602	1														0.957167			1	0.115467	1	0.421031	0.223241						1	1
COG0156	0.998236	1	1	1	1	1	1	1	1		0.98958	1	0.991663	1	1	0.986436	1	1	1	1	1	1	1	1	0.988852	1							0.979646		0.995771	0.994185	0.219091	1	1	0.312641		1	1	0.784642	1	0.987247	1
COG1512	0.976246	0.987188	1	0.964551	0.986923	1	0.926141	1	1							1		0.961477	1					1	1	0.98077				0.581051			0.820447		1		1	1		0.995503	0.21354								0.62407
COG0754	0.994069		1	0.98333	1				0.148912		0.973293	0.664952	0.559416							0.993244	1	1	1																			1	1	1		1	1
COG2826	0.351901	0.102563	0.114089	0.181929	0.180286	0.1104	0.198087	0.137987		0.131206		0.121669	0.158645	0.219919										0.144528	0.129301			0.173284	0.311398	0.10546	0.475936					0.170094	0.115977	0.240791		0.174063						0.285693	0.405114
COG4105	1	1	1	1	1	1	1	1	1		1	1	1											1	1	0.98077							1		0.99661	1	1	1	0.991596	1		1	1	1		0.979997	1
COG1979	0.173106		0.837976	0.719781	0.73763	0.353148	0.217954	1	1	1				0.202092	1	1	1	1	0.969935	0.850899	0.98414	0.98413	1	1	0.990909	1			0.536861		0.557354	0.375971						1			0.347991					1	0.989946		0.989744
COG0758	0.993534	0.987188	0.981137	0.921	1	1	0.118309	0.692603	1	0.963597	0.981821	0.939237	0.869083	0.878572	0.984379	1	1	0.991807	1	0.751538	0.968236	1	1	0.348536	1	1	1	0.467562	1	1	1	0.981131	0.992208	1	0.953819	0.992818	1	1	1	0.995503	0.905475	0.997396	1	0.99833		1	0.98967	0.995924	1
COG0535	0.990872			1	0.987364					0.362677		0.234068		1	1	1	1	0.281839	0.962485	1	1	1	1	0.20592	0.473143	0.409447										0.98283	0.410516	1	0.328609	1	0.661889	1	1	0.987748				0.39425	1
COG4521	0.989253		1	0.960729	1		1	0.734432																									1			1	1	1	0.983194	0.99111						0.673697	0.998863
COG1304	0.991377	0.987188	0.811325	1	0.291497	1	0.138649			0.920606	1	1	1		1	1	1	1	1	0.972975	1	1	1				1				0.624718	1	1	1	1	1	0.947506	0.997798	0.176909	0.983062	0.169734					0.979997	1	1	1
COG0429	0.991427	1	0.948127	1	1	1	0.969204	1	1																								1			1	1	1	0.983194	1						1	1
COG1173	0.996783		1	1	0.992776		0.493159	1	0.982638	1	0.914388	1	1	1	0.906242	1	1	0.995511	0.991117	1	0.968236	0.111216	1				0.146375	1	0.137416	1	0.951801	1	1	0.9823	0.2493	0.979378	0.873462	1	1	0.191932	0.230093	0.997672	1	1	1	1	0.99659	0.976813	1
COG1520	0.998087	1	1	0.988283	1	0.957604	1	1	1									0.845263	0.930622	0.864689			0.90704			1		0.979155		0.17543	0.406997	0.20964	0.494769	1	0.565534	1	1	1	1	1						0.122182	0.230954		0.987685
COG2017	1			0.979679	1			0.980396	0.235401	1	1	0.985886	1	1	1	1	1	0.993424	0.98987	1	1	1	1	1	0.670652	1	1	0.276523	1	1	1	1			0.995236	0.983458	1	1	1	0.966675	0.504353					0.464359	0.189971	1
COG0498	1	1	1	1	1	1	1	0.980396	0.223018	1	1	1	1		1	1	1	0.993021	1	0.915613	1	1	1	1	1	1	1	1	1	1	1	1	0.694039		1	1	0.103073	1	1	1	0.271428	1	1	0.957986		1	1	0.999727	0.440618
COG1485	1	1	1	1	1	1	0.978351	1	1			1	1																				0.993008		1	0.998871	1	1	1	1						1	1
COG1596	0.860437	0.858966	0.15143	0.872191	0.807293	0.713462	1	0.257367	0.222996			0.703559	1	1										0.903569	0.305914	0.116262							1		1	1	0.283395	1	0.932756	0.989785		1	1	1		0.887279	1
COG3297	1	1	1	1	0.994161	1	1	0.980396	1																											0.885715	0.984375	0.804541	0.974791	0.99363						0.906062
COG2972	0.990725	1	1	1	1	1	1			0.294272					0.984379	0.956846	1	0.994307		0.13044	1	1	1	0.133951	0.962869	1										0.346458	0.895723	0.764103		0.617285	0.12689
COG0381	0.247724	0.166665	0.808729	0.847323	0.127	0.88801		0.157574	0.248362						1	1	1	1	1	0.823291	1	1	1	1	0.342244	1							1			0.199219	0.559433	1		0.589682		0.174256	0.462685	0.190678		1	0.988914	0.999567	1
COG4678	0.30835							0.158213																												0.234999	0.362202		0.277877	0.321278		0.124469		0.142521		0.101788	0.10732
COG1275	1		0.911653	1	1	1	1	1	0.48379																								0.406934			0.175955										0.977789	1	1	1
COG1149	0.994159			1	1																															0.945569	0.270957		1										1
COG0482	1	1	1	1	1	1	1	1	1	1	1	1	1	0.981805	1	1	1	0.99447	1	1	1	1	1	0.989796	1	1							1	1	1	1	1	1	1	1	0.811342	1	1	1	1	1	1	1	1
COG0263	1	1	1	0.992389	1	1	1	1	1	1	0.127687	1	1	0.859311	1	1	1	1	1	1	1	0.858052	1	1	1	1	1	1	1	1	1	1	1		0.995946	0.99217	1	1	1	1	0.907371	1	0.985082	0.986054		1	0.991798
COG0343	1	1	1	1	1	1	1	1	1	1	1	1	1	0.146528	1	0.985239	1	1	1	1	1	1	1	1	1	1	1	1	1	1	1	1	1	1	0.248126	0.992508	1	1	0.991596	1	1	1	1	0.932762	1	1	1	1	1
COG1975	0.997908			0.985062	1		1			0.925662		1	1					1	0.943739			1											0.993243		0.993616	0.908336	1	1	0.991596	1	0.127069							1	1
COG1674	0.988842	1	1	1	1	0.147386	0.177971	1	1	0.162837	0.981821	1	1	0.981805	1	1	1	0.991707	0.983125	0.193244	0.222598	0.111195	1	1	1	0.96782	1	0.881839	1	0.964929	1	0.453643	1	1	0.382216	0.17012	0.141367	0.115867	0.991596	0.294458	0.785598				1			0.990459	1
COG2377	0.999723	1	0.997823	0.997388	1	1	1	0.927527	0.95062		0.981821	0.986076	1							0.993244	0.95238	0.317531	0.967249		0.995323								1		0.995637	1	1	1	1	1						1	1	0.953403
COG3853	0.271366	1	0.981137			0.145847	1								1	1	0.98105	1	1	1	1	1	1								0.740569					1	1			0.99111	0.730806	0.101799						1
COG0821	1	1	1	1	1	1	1	1	1	1	1	1	1	1	1	1	1	1	1	1	0.98414	1	1	1	1	1	1	1	1	1	1	1	1		1	1	1	1	1	0.99111	1	1	1	1	1	0.989599	1	0.998065	1
COG3852	1	1	1	1	1	1	0.978351	1	1			1	1	1	1	1	1	1	0.991064	1	1	1	1										1		1	1	1	1	1	1						1	1
COG0026	1	1	1	0.997457	0.992806	1	0.980388	1	1			1	1		1	1	1	1	1	1	1	0.994917	1	0.227054			1	1	1	1	1	1	1		1	1	0.219091	1	0.991596	1						1	1
COG3021	0.995404	1	1	0.135979	1	1	1	1	1		0.96364	1	1											1		0.606593	0.983869	1	0.961144	1	0.992743	0.973959			1							0.836878	1	0.794607		1	1
COG1864	1	1	1	1	1	0.567707	0.921605	1	1													0.206547		1	0.507123	0.853449								0.983039								1	1	1
COG0136	1	1	1	1	1	0.996067	1	1	1	1	1	1	1	1	1	1	1	1	1	0.977764	0.968236	1	1	1	1	1	1	1	1	1	1	1	1		1	1	1	1	1	1	1	1	1	1	1	0.985562	1	1	1
COG5008	0.998902	1	1	1	1	1	1	1	1
COG1835	0.979343	0.987188	0.341875	0.121196	0.932735		0.909632	0.954575	0.148912	0.280188	0.200315	0.449637	0.991663	0.238949	1	0.991069	1	0.80344	0.991952	0.984755	0.98414	1	0.957827	0.144303	0.157196	0.213955	0.980827	0.104003	1	0.964929	0.964656	1			0.979664	1	0.283395	0.999542	1	0.588998	0.614544					1	1
COG1062	0.983346	0.94871	0.971903	0.983093	0.993556	0.973695	1	1	0.982254		1	0.990658	0.718247		1		0.131774				0.831641												1		0.955426	0.988372	1	1	0.991596	1						1	1
COG5380	0.99784	0.205127	0.170733	1	0.314129	1	0.177342	1	1		0.621405														0.157024	0.194949										1	0.387535	1	0.496671	0.867815
COG4623	0.99854	1	1	1	1	1	1	0.197849	0.985105		1													1	1	1																				1	1
COG4185	0.302288	0.94871				0.791301	0.926074			0.180497											0.111154				0.750614	0.233821										0.246799	0.102936			0.227603									0.245133
COG0077	1	1	0.342825	1	1	1	1	0.941157	1	1	0.31034	1	1	0.978223	0.926713	0.93924	0.889031	0.993666	1	1	1	1	1	1	1	1	1	1	1	1	1	1	1		1	1	0.745059	0.998656	0.782448	1	1	1	1	1		0.979997	0.990587	1
COG2896	0.999249	0.987188	1	1	1	1	1	1	1	1	1	0.131083	1		1	1	1	1	1	0.657097	1	1	1										1		1	0.994185	1	0.294419	1	1	0.936544	1	1	1		1	1	1	1
COG0332	1	1	1	0.990068	0.270083	1	1	1	0.987655	1	1	1	1	1	1	1	1	1	1	0.979729	1	1	1	0.196325	1	1							0.591881		1	0.893796	0.920755	0.900685	0.991596	0.982002		0.117577	1	1	1	1	1	1	1
COG0552	1	1	1	1	1	1	1	0.921613	0.885748	1	1	1	0.991663	1	1	1	0.98105	1	0.988632	0.998168	0.318209	1	1	1	1	0.976186	1	1	1	1	1	0.976137	1	1	0.982658	0.976743	1	0.994837	0.991596	1	0.976374	1	1	1	1	0.984861	1	0.993506	1
COG0418	1	1	1	1	1	1	1					1	1	1																			1			1	1	1	1	0.882235		1	1	0.216907		0.979997	1
COG1479		0.153845		0.113834		0.278226	0.376178		0.11166	0.261899	0.200717		0.100178	0.146866	0.125073									0.154517	0.15747	0.531598	0.114176	0.121458	0.161549	0.10546	0.12575	0.254195				0.223039		0.110757				0.28944	0.194028	0.115419		0.303792	0.148503	0.727387
COG4628		0.230768	0.647704		0.46169			1	1																																					0.957445	1
COG2841		1					0.976269	1	1		0.727284																						0.59136		1							1	1	1		1	1
COG3311		0.115383	0.209353	0.112387	0.110152	0.202375	0.158498	0.118432	0.111613	0.147679	0.675746	0.196704	0.141816	0.110056		0.39352		0.103225	0.308282	0.864749	0.127282		0.109454	0.164658	0.386864	0.389896	0.441633	0.260413	0.200052	0.158205	0.389069		0.549413		0.841579	0.433268	0.397535	0.189824	0.286467	0.107102						0.224452	0.123773	0.21694
COG3655		0.141024	0.17049	0.112856	0.569814	0.411316	0.118636	0.960793	1	0.131206			0.941694			0.116782		0.135766	0.161345	1	0.143198	0.285776	1	1	1	0.505524		0.695422	0.806093	0.298945	0.996451	1				1	0.987352	0.92667		1	0.86333							1	0.978659
COG3391		0.26923	0.114089					1	0.970815	0.530439		0.327858	0.125217	0.981805	1		1	0.527325	0.115625	1	1	1	1	0.103006	0.175188	0.175685				0.351113			0.565095			1	1	0.345373	1	0.45071	0.877963	0.918307	1	0.90282		1	1	0.998157	1
COG1283		1	0.15217				0.138437	0.969542	1	0.226305		0.346505	1		1	1	1	1	1	0.990811	1	1	1	1	0.989691	0.977297							1		0.992881						0.68623	1	1	0.331592		0.959976	0.998863	0.993895	1
COG0559		0.141024	1					1	1			0.355865	0.990586							1	1	1	1				1		1	0.473722	0.83603	1	0.759754		0.351223	0.920802	1	1	0.674395	1	0.373492	1	1	1		1	1		1
COG3360		1																															1			1	1	1	1	1
COG4932		0.243588	0.438166			0.309607	0.158498			0.213687					0.453569	0.878159	0.320911	0.387074	0.59634	0.532677	0.127032	0.111216	0.334493		0.53041	0.349683	0.524331	1	0.975313	0.175791	0.208758	0.271126									0.53448					1	1	0.106566
COG3179		0.217947	0.228428			0.182403	0.118811				0.218981	0.102954	0.150269											0.164955												0.18795			0.446317	0.124882						0.244626	0.238754
COG0519		1				1																			0.989691	0.777057															0.583032
COG3673		0.217947		0.326969	0.215495		0.435497		0.111578			0.112353																								0.888728	0.703677	0.95546	0.21901	0.303331							0.173543
COG3677		0.179486	0.11396				0.118708	0.118616	0.148669		0.164197			0.34786	0.250185	0.116758	0.169704	0.505032				0.365448		0.123702	0.101661	0.252876		0.155865	0.162393	0.158205	0.172278	0.119707				0.187802	0.153972	0.281698		0.142816						0.772884	1
COG3046		0.307691	0.152091	1	0.832524			1	1			0.89709																								0.586952			0.185335
COG3419		0.102563	0.113964	0.159215		0.128403	0.695369
COG0827		0.153845			0.33819	0.165958		0.138409				0.281016	0.116864	0.984173	1	1	1	1	1	1	1	1	1	0.174799	0.248997	0.272276	0.14647	0.156198	0.237689			0.180326		0.14948		0.444556		0.169432	0.101102	0.115774		0.151479	0.76119	0.510529		0.101788	0.132177	0.26274
COG2425		0.987188	1					0.976684	0.124019													1		0.976556	0.1109	0.11695											0.918296			1						1	1
COG4942		0.166665	0.612605	0.120982				1	1		0.981821	1	1		1	1	1			0.9744	1	1	1	1	1	1							0.280755		1	1	0.986735	1	1	0.29021	0.678184					1	1	0.144474
COG2865		0.102563	0.4194			0.351552	0.277105			0.279717			0.217067			0.107708				0.540043			0.145928	0.216272	0.20339	0.116698	1	0.979155	0.836859	0.19338	0.977753	0.149402					0.11582				0.125572		0.104476	0.220597			0.313912		1
COG4096		0.153845	0.114033	0.258739	0.127057			0.237116	0.161335	0.114301			0.100178	0.330293	0.187623				0.416587			0.111195		0.196281	0.111056	0.17466	0.325874		0.112363	0.123039								0.101833				0.842756	0.462685	0.386577	1	0.122182	0.173437	0.738434	0.799626
COG5620		0.115383										0.131128	0.158645				0.188588					0.476314	0.358917		0.119684	0.116582											0.102685			0.245613
COG4251		0.397434		0.959194								1	0.910849																							0.667332	0.447272	1
COG0675		0.115383				0.430236		0.177446	0.11166	0.636007						0.107798				0.628753	0.158862	0.682573	0.218987		0.120333				0.438271	0.140621	0.190417	0.420051		0.617482		0.27555	0.514579			0.913016		0.854663		0.602598				0.20354	0.192833
COG4913		0.166665	0.612605							0.983605																	1	0.958328		0.794847	0.954135	0.956315						0.235755		0.29021	0.6036
COG2239		1	0.835307			0.965577	1	0.954296	1	1		1	0.991663		1	1	1	1	1		0.58742		0.886589	1	1	0.99841							1	1	1						0.126658				1	0.803643	1	1	1
COG1757		1	1			1		0.971258	1	0.990526	0.672757			1	0.968753	1	0.981051	1	1	1	1	1	1	1	1	1					0.869053	1		1							0.615686	1	0.985082	0.993793		0.87115	0.427567	1	1
COG0610		0.512819	0.171224	0.120989	0.121424	0.14745	0.396815	0.177446	0.272606	0.363034	0.805914			0.589889	0.140709	0.206649						0.127105		0.361587	0.229785	0.194245	0.130432	0.13876	0.28763	0.10546	0.222753	0.345187			0.969254	0.117306		0.220477	0.10109				0.179103	0.284808		0.224308	0.107342	0.262739
COG0683		1	1			1		1	1	1		1	1							1	0.175038	0.142994	0.857081		0.111069		0.276839	1	0.211897	0.473722	0.837428	0.970588	0.394124		1	0.982565	1	1	1	1	0.356795	0.966881	1	1		1	1		1
COG4268		0.102563	0.114016	0.189853	0.110095					0.180592				0.625035									0.164178			0.194109				0.158205									0.10109			0.620038	0.358207	0.335228				0.83956
COG4325		1										0.102988																																		0.122182	0.288972
COG1373		0.230768	0.133125		0.121424	0.278226	0.178248			0.567229	0.96364	0.168561	0.325654	0.146941		0.251684					0.175038	0.317476	0.164075	0.14453	0.568296	0.560895	0.194497	0.536833	0.187515	0.19338	0.569615	0.823069									0.494105	0.997334	1	0.991895
COG2310		0.205127													1	0.990884	1	1	1	1	0.127282	1	0.115528			1										1	1			1							0.156998	0.99241
COG4924		0.128204	0.612605																								0.897389			0.634174	0.893092	0.902395								0.30362									0.396837
COG5276		0.26923					0.118811		0.124074				0.450905								0.159118	0.111216			0.156452											0.669549	0.102908		0.521736									1
COG4177		0.846147	1					1	1			0.355865	0.584292							1	1	1	1				0.665459		1	0.140414	0.839394	1	0.394124		0.898876	1	1	1	1	1	0.857321	1	1	1		0.979997	0.991796		1
COG2771		0.128204	0.943406					0.316074	1			0.430508	1							0.973182	1	0.968262	1	1	0.277764	0.542744							0.387479		0.998729	0.252659	0.93327	1	0.932536	0.406488						0.886572	0.297733
COG1358		0.205127								1					1	1	1	1	1	0.95374	1	1	1																	1	0.961685						0.156998	0.997551	1
COG4307		1				0.472182	1					1	1
COG1088		0.128204	0.266599	0.323882	0.691977	0.109308	0.676321	0.138083	0.975316	0.906093	0.712972	0.206055	0.635062	1	1		1	1	1	0.970223	1	0.842057	0.109432	0.113548	1	0.449459	0.840378	0.965522	0.969437	1	0.122132	0.978821	1			1	0.270491	1	0.801947	0.929005	1	0.292043	0.208954	0.176677		0.141997	0.438182	0.815492	0.972967
COG4804		0.166665				0.109736				0.179966	0.727284													0.206212	0.101801	0.175582										0.281745	0.284473	0.242011		0.200879	0.149263						0.107342	0.188469
COG4584		0.115383			0.137979		0.217944	0.118616	0.148517			0.23403	0.100178											0.165001	0.166533		0.14685	0.104098	0.224148	0.10546	0.266181					0.128951	0.154497	0.137452	0.11788							0.101788	0.132127
COG2358		0.935886						1	0.987655	1						1																	1		1	0.965566	1	0.991141	0.978555	1	0.980384
COG3868		0.217947	0.981137								1			1							0.619164															0.979378	0.780201			1
COG2344		1								0.984142					0.984379	1	1	1	0.991571	1	1	1	1	1	1	1															1							0.996921	1
COG2268		0.782047	1				0.868035		0.136491	0.698374	1			0.909114	1		1	1	1	1	1	1	1	1	1	1										0.409664	0.25843	0.663034	0.168429	0.124953						0.303792	0.989818
COG0530		0.230768	1	0.65383				1	1	1														1	1	1							0.918678	1		0.988241	1									1	0.991602	1
COG3107		1	0.981137			1	1	1	1		1																																			1	1
COG2234		0.987188				1		1	0.335498					1		0.987302		0.124996	0.722193	1	0.143198	1	1	1	1	0.98077										0.994185	1	1		1	0.127504					0.974681	1		0.111576
COG2301		0.205127				0.427918	0.888819		0.124074		1	1	1		1	1	1					1											0.592533		0.141587	1	1	1	0.210629	0.854355		0.872116				1	1	0.997163
COG3440		0.115383										0.515353	0.10848			0.178931				0.777911							0.293258	0.466452	0.337679		0.222686	0.179816					0.153311									0.101788	0.767303
COG1715		0.256409	0.113563			0.296214		0.17729		0.114519		0.102995		0.275085			0.113104		0.208277	0.857108										0.298945	0.338474	0.119557				0.246687	0.102936									0.529599	0.18171
COG2327		0.102563								0.131032		0.131128	1					0.402946		0.989137	0.365812	0.254212	0.980309	0.185964	0.138812	0.155704	0.195126	0.138825	0.36282	0.175791	0.104162	0.240802			0.586195	0.850923	0.449282				0.814198					0.203955	0.991798
COG4823		0.128204	0.285298				0.11851		0.198523	0.4653			0.100178							0.532767					0.101709		0.163199	0.380878	0.19997	0.123039	0.229772	0.255452					0.677574		0.56374
COG3586		0.26923	0.516002	0.136691										0.404055				0.385898								0.491479
COG1721		1	0.883505			1	1	0.933183	1	0.904749		1	1	1	1	1	1	0.98012	1	0.183578	0.334133	0.11113	0.83029	1	1	1	1	1	1	1	1	1	0.803154	1	1
COG4569		0.935886				1														0.129868		1														1	1	1	0.530902							1	1
COG1091		0.115383	0.190285	0.106304	0.571549	0.240412	0.647884	0.654465	0.864031	0.906093	0.437518	0.458307	0.635062	1	1		1	0.975515	1	1	1	0.842057	0.291973	0.522366	1	1	0.293046	0.485055	0.817584	0.929837	0.18343	0.150171	1			0.199219	0.538226	1	0.395891	0.120455	0.807711					0.122182	0.107351	0.8182
COG1209		0.115383	0.190285	0.286065	0.564179	0.145703	0.667564	0.694981	0.826998	0.644767	0.768418	0.458307	0.635062	1	1		1	1	1	1	1	0.842057	0.109432	1	1	1	0.114176	0.571643	0.174919	0.982455	0.693646	0.105032				0.117306	0.295875	1	0.854766	1	0.975602	0.292044	0.208954	0.172714		0.122182	0.438182	0.820646	0.152907
COG3615		1						0.980396																																						1	1
COG2746		0.141024						0.275495	0.22286						1		0.981051	0.108591		1	1	1	1																			0.158261	0.194028	0.178649			0.132166
COG4674		0.141024	1									0.618236	0.300298																							1	0.296943	1	0.944816	1	0.419161					0.979997	1
COG1432		0.97436	0.760314	0.106186		0.183177	0.737784	0.277224		0.860421		1	0.150269	0.531567		0.107798								0.559419	0.110967	0.679211									1	1	1	1	1	0.988319	0.12623	0.167523	1	0.990949
COG3971		0.935886				1						0.990658	0.878471			0.976271				0.123069		1											0.521668		0.964692	0.862308	0.97548	1	0.983194	1						1	1
COG3836		0.987188		0.985295	0.983599							1	1																				0.521668		0.945459	1	1	0.999034	0.991596	1	0.508823	0.104053				1	1	0.178579
COG0447		0.384614				1		1	1		1			1	1	1	1	1	1	1	0.98414	1	1	1		1										0.868781			0.328624							1	1
COG4643		0.115383				0.147386	0.197662		0.148912					0.201511																					0.35569	0.205542	0.336089	0.465422	0.336981	0.205311		0.305359		0.256098			0.107256
COG3769		1				1
COG0860		0.192306				0.61917	0.178356	1	0.980611	0.976925	1	0.990658	1	1	0.984379	1	0.924267	1	1	0.989736	0.750107	0.111216	0.987879	1	1	0.976186							1	1	1	0.987492	1	0.991948	1	1	0.126994	1	1	1	1	1	1	1	0.357945
COG3293		0.102563	0.171021	0.414553	0.452284	0.110351	0.197785				0.145665	0.121716	0.425901											0.103218		0.117013		0.329906	0.111739		0.161622				0.613428	1	1	0.248245	0.991596	1
COG3338		0.987188						1	1														0.788555																							0.427533	0.794462
COG2013		0.205127								1					0.984379	1	0.98105			1	0.98414	1	1									0.932483																0.994435
COG4983		0.166665	0.133037																									0.156069								0.234741
COG1662		0.102563	0.438487	0.143455	0.143302		0.45638																																							0.286067	0.173539
COG0410		0.141024	1					1	1			0.76794	0.960201					0.124931		1	1	1	1				1	1	1	0.473722	0.839334	0.117914	0.605432		0.168964	1	1	1	1	0.356985	0.415455	1	1	1		0.978673	1		1
COG0551		0.256409	0.943406			0.956735	0.237655	1	0.472232		1									0.689172	0.111368				0.147667		0.195252												0.412892							1	1
COG4688		0.179486		0.15186		0.258796	0.257264	0.217299	0.148843																																						0.165024
COG1284		0.97436	0.962255				1	1	1	1		1	1		1	1	1	0.939068	1	1	1	0.952402	1	1	1	1								1	1						1				1			1	1
COG2452		0.628203								0.57362		0.102993		0.202092							0.143198			0.113548	0.268202	0.348593			0.438271	0.175791	0.136516	0.27025				1	1			1		0.119855						0.129344
COG4930		0.28205	0.15217		0.398543	0.219763	0.138649			0.146741																	0.179348	0.243149		0.228561	0.143641	0.134727
COG2184		0.192306	0.133125	0.105054	0.409566		0.396815			0.325635	0.455783		0.651988							0.843005			0.188423	0.10306	0.904624		0.114176	0.190341	0.261897		1	0.120068										0.137981	0.104476			1	1
COG3861		0.97436				1						1	1					1		0.992147	0.159118		0.972915												0.606632	1	0.987352		0.345427	0.351803									0.909413
COG4666		0.935886						1	0.985105							0.991069																	1		0.994473						0.762772
COG5164		0.97436																	0.107918	0.19363	0.30245	0.317531	0.158112														0.942519											0.108406
COG3410		0.166665				0.779233								0.183577	0.109439		0.207479										0.114176	0.121458		0.316546	0.283691	0.104947																0.229659
COG1943		0.28205		0.136178		0.430236		0.866588	0.148912		0.109282			1							0.143198	0.715557	0.680039		0.175445	0.846052						0.435235	1	0.149063		1	0.10291	1	1	1		0.122123				0.387192	0.363927	0.73772	0.234663
COG0645		0.128204				1		0.118616				0.196639	0.702284							0.988898	0.397848	0.269899	0.145955										0.604913			0.252381	0.765749	0.999206	0.101091	0.160644		0.122169					0.107351
COG4247		0.666664														1		0.988512	1			0.587489
COG2862		0.141024						1	0.919938		0.981821	1	1																				1			0.99296	1	1	1	1		1	1	1
COG3415		0.205127	0.190181	0.22752			0.138479	0.197849	0.123879			0.131107	0.17531															0.13845	0.124784			0.119742			0.965054	0.164204		0.132478		0.107104						1	1
COG3576		0.910241						0.954403				0.449502	0.583674							1	1	1	0.987879				1	0.976212	1	1	1	1	1			0.941217	1	0.122262	1	0.883095
COG3871		0.987188				1	0.905508					1	1		1	1	1	1	1	0.995823	1	1	1	0.987505	0.49602	0.98077														0.997343
COG4729		0.961534														1
COG0783		0.858966	1			0.994342	1	1	1		0.981821	1	0.991663		1	1	1	1	1	1	1	1	1	1	1	1		1	1	1	1		0.993243	1	1	0.994185	0.11582	1	0.983194			1	1	1		0.162918	0.231362
COG3465		0.923063													1	1	1	1	0.991823
COG4585		1					0.919592			1			0.785046		0.563163	0.314672	0.434126	0.33168	0.277862	0.850899	0.413783	0.572081	1	0.989227	0.879		0.45707	0.924612	0.274393	1	0.104231	0.980161	0.949762			1	0.141796	1	1	0.196335								0.961847	0.989901
COG0071		0.448716	0.783422	0.136732		1	0.158298	1	1	0.130705		0.393442	1		1	1	1	1	1	1	0.206796	1	0.987879	1	0.101758	1	1	0.98276	1		0.895495		0.605432		1	1	1	1	1	1	0.933156					1	1		1
COG1513		1					0.118811					0.468238									1		0.836391													1	0.102936	1		0.437315
COG5513		0.97436													1		1	0.887509	1	1	1		1																		0.237126							1	1
COG5642		0.397434	0.190285			0.1287	0.138561	0.941157	0.123981			0.990658	1																				1			0.996035	1	0.984942	0.991596	0.989785						0.122182	0.223195
COG4828		0.923063						0.891329	0.987655			0.393442												1		0.967039															0.17144
COG3657		0.128204		0.27449	0.220847						0.327886	0.515183	0.908242																0.1124		0.283948					0.269498	0.102936	0.364673	0.362296	0.339429
COG3636		0.333332		0.369635	0.225275			0.118264	0.16126		0.327886	0.121741	0.108495															0.225226	0.1124	0.634174	0.290916		0.116184		0.192782	0.269498	0.102936	0.486217	1	1							0.61692
COG2376		0.384614						0.960793	1				1							0.993246	0.98414	1	0.10336												0.307191	0.938817	0.95262	0.981129	0.983194	0.975379						1	1		0.989516
COG4115		0.102563	0.22801							0.37494	1													0.18536	0.157478	0.607697	0.179003		0.774825		0.295432	0.28427								0.526664	0.592693
COG1476		0.128204	0.758268	0.217205		0.430363	0.297252			0.410227		0.816371	0.233719		1	0.990884	0.150828	1	1	0.979502	0.445945	0.111195	0.133776	0.196325	0.101801	0.214512		0.797249	0.199995	0.912298	0.706077	0.634329				0.85521	1	1	1	0.147107	0.938886	0.23529				0.101766	0.165041	1	0.454578
COG1254		1						0.960793	1	1	0.981821				1	1	0.981493	1	1									1	1		0.991709		0.605432	1		1	1	1	1	0.986663						1	1
COG0464		0.102563	0.515434			0.110072	0.217605			0.147522			0.175335		1	0.260562	0.98105	0.940236	0.954162	1	1	1	1		0.101783	0.975654						0.17935				0.328122				0.147284		1	1	0.995323		0.101788	0.537189		0.99087
COG1474		0.26923	0.152091													0.85832
COG2018			0.492854	0.946587	0.958585		1
COG1893			0.266392			0.110351		0.980396	0.985728			0.990658	0.233814	1	1	1	1	1	1	0.991556	1	0.174771	1	1	1	1	0.14647			1		1	0.898362			0.987796	1	0.992994	0.988645	0.549955	0.475822					1	1	1	1
COG4753			0.322387	0.930482	0.947174					0.807518										0.959373		0.206547	0.591214																		0.562917								1
COG5360			0.808729									1	1											0.103173	0.166495										0.950822
COG3676			0.593099			0.1464	0.158498				0.291821
COG1993			1				0.158351																												1	0.975806	0.128509	1	1	1
COG5660			0.396556	0.890306	0.988896		0.277105			1	1				0.984379	1	0.755508	1	0.984554			0.269899														0.685672	1	1		1
COG3910			0.418479	0.973614						0.530695		1	0.991663			0.891901		0.299032		1	1	0.890153	1				0.163098			0.280706												0.106233							0.549875
COG3767			0.534887	0.527224	0.988216		0.257264
COG2946			0.400233	0.113854				0.217299	0.210966	0.180024								0.265974	0.18487																				0.286467									0.295403
COG4456			0.190285				0.515775	0.137987		0.327984	0.98958	0.608153	0.717876																							0.351623	0.92398		0.521704	0.316191						0.16293	0.107338
COG4226			0.189453			0.277145	0.217944			0.147479														0.113548												1	0.154254	0.448429	0.151666	0.102596	0.128516					0.203779	0.190071
COG3727			0.266392					0.138409	0.111564	0.229631			0.10845			0.170748			0.16189					0.103218	0.101801	0.156022	0.983869	1	1	0.385989	0.996356	1														1	0.987267
COG4694			0.133125	0.106121			0.138482					1	0.626162													0.156022										0.12325						0.108609
COG2936			1									1								1	1	0.968262	1						0.388325		0.317069	0.120068				1	1	0.991438		1				0.137508				0.99676
COG5499			0.266599				0.23781	0.414004			0.309657	0.20591	0.727445											0.813655		0.136177							0.563316			0.328323										0.787994
COG2130			0.342757	0.714182	0.721406	0.353148	0.217954	0.976684							1	1	1	0.966152	1																	0.993221	0.987352	1	0.294894	0.995503						1	0.991796
COG1470			0.209353		0.121495	0.182426				0.460831					0.37533	0.991069	0.452561	1	0.99222			0.111216		1	0.953526	0.959938		0.940734													0.498518
COG4383			0.114089		0.132491	0.463089	0.178248	0.138409	0.248301		0.145941			0.36737											0.111018	0.292606										0.30568			0.30325			0.221679		0.260824			0.131957
COG4320			0.981108	1	0.963409																							1	1	1	1								1
COG0732			0.227391	0.227035	0.110095	0.109662	0.138649	0.118616	0.124074	0.114481	0.145941			0.220517	0.140709									0.103218		0.136554		0.103924				0.239665			1	0.170087		0.221749	0.10109			0.106284		0.28183		0.101734		0.22829	0.989218
COG4452			0.93645		0.18755			0.960793	0.136429			0.973113														0.98077										0.856979	1			0.995503		0.982113				1	1
COG3568			0.436518						0.942298			1	0.991663	1		0.948098				1	1	1	1	1	1	0.271687	0.178206	1	1	1	0.971329	1	0.985181		1	1	1	0.998462	1	0.964389						1	1	1	0.989722
COG2203			0.770221		0.115676		0.39716	0.969425	1	0.820345		1	1		1	1	1	0.99408	0.733565	0.834652	0.143198	1	0.993369			0.233887							0.406934			1	1		1	1								0.971459
COG3421			0.132494
COG4637			0.11396							0.114322								1	0.922503	1	0.98414	0.98413	0.993127		0.175459	0.214512			0.174759				0.441738			1	1	0.166791	1	0.973356
COG3000			1	0.24997	0.221301			1	0.93831			1	1							1	0.98414	0.413058	0.10336										0.605432			0.847753	1	1	1	1
COG2357			0.114033							0.97917	0.602195				1	1	1	1	1	1	0.159118	1	1				1	0.940734	1	1	1	1									0.343766							1	1
COG1808			0.981137		0.115727																			1	1	1										1
COG3049			0.132911	0.971895	0.992104		1	0.856202		1		0.961242	0.601481			1		1	1	1	0.813812	0.349555	0.206662	0.989796	1	0.942255	1	1	1	0.964929	1	1	1		1						0.80251							0.981565	0.358133
COG1746			0.2092	0.136396		0.425158	0.118811											0.130392								0.214536										0.322382
COG3491			0.548322		0.626605	0.830393	1	0.25668	1				0.442544																													1		0.928262
COG2423			0.342825	0.151425	0.982439					0.13107		0.950516	0.366905	0.495093			0.282383			1	1	1	1										0.515312		1	0.798385	1	1	0.966394	1								0.806094	1
COG4990			0.114089												0.953107	1	0.943106	1	1	1	1	1	1																									0.960366
COG3843			0.284605	0.128952	0.271013	0.14745	0.158298	0.158213		0.179973	0.109438			0.202092		0.143724						0.158853		0.103043	0.129428	0.388724	0.114176	0.470056	0.274119		0.186895	0.210536	0.123034		0.192653	0.889009	0.283943					0.348602		0.235938			0.132177	0.296605	0.152101
COG5529			0.171224	0.273866	0.121218												0.320344																																0.162029
COG1361			0.323448							1				1						0.12982	0.508405		0.93667				1	1	1		0.744402	1					0.973482								1			0.970371	0.827278
COG4275			0.227391	0.128624	0.12146		0.257512																													0.987796	1	0.952765	0.741207	0.160657
COG3774			0.190149			0.237483		0.491409		0.162345	1	1	1	0.951133							0.30245	0.904741		0.103218	0.222054	0.154934	0.195126	0.104098	0.149876	0.298945	0.107864				0.994048					0.232162		0.140324	0.25373	0.187857		0.101788		1
COG1442			0.802892				0.551493					1	0.990586	0.587116	1	1	1	0.960359	1		0.159118	0.747552		0.536208		0.410981	0.651087	0.24244		0.684234	0.118598	0.374587			0.564219	0.229125			0.311698		0.928858	0.1425	0.104476			0.302278	0.747322		0.880726
COG1469			0.132911		0.170785									1	0.984379	0.958109	0.851088	0.910125															1			0.990114	1	1	1	0.953355
COG0123			0.976511				1	0.980396	0.987655			1	0.991663		1	1	1	1	1	1	1	1	1										0.992596		1	1	1	0.998632	1	1
COG4916			0.114089	0.435208			0.118811		0.148912																	0.155704									0.853474		0.154497		0.286467
COG3221			0.113636		0.143483		0.13857	0.23631				1	0.442544							0.959455	1	0.809541	0.975765										1			1	0.34844	1	1	0.990586					0.951924	1	1
COG3220			0.9765	0.80034	0.988588		0.158164	0.178026	0.93831							0.206641																	1					0.998469	0.749309	0.10264
COG3541			0.962255				0.37686								1	0.969057	0.981458	0.994527	0.90873	0.992236	0.98414	0.98413	0.993939													1	0.986735		0.505593	0.299069							1		0.265488
COG1718			1				0.96607	1	1															1		0.955223
COG3639			0.113636		0.143483		0.13857	0.23631				1	1							1	1		1						0.111947				0.993243			0.12325		1								1	1
COG3217			1									0.149871	1									0.111216	0.359057										0.918678			0.838781	1	1	1	1
COG3680			0.5742																					0.246831																							0.148707
COG3219			0.97809	0.818597	0.987396		0.138649	0.941157	1																								0.99139					1	0.749309	0.943428
COG1349			0.981137					0.960793	0.148912	1	1	1	0.292036	1	1	1	1	1	1	1	1	1	1		0.73616	0.487886	0.228583	1	1	1	1	1	1		1	0.979378	1	0.97527	0.151635	1						0.6335	0.991796	0.905922	0.963118
COG4278			1												0.390976																					0.989904	0.192776		0.948801	0.98651
COG4326			1		0.958185										1		1	1		1	1	1	1
COG3638			0.113636		0.137962		0.13857	0.23631				1								1	1		1						0.111947				0.611248					1								1	0.991796
COG3806			1			0.109416		1	1													0.270101											0.407731
COG3544			0.171104	0.128407			0.197866						1																				0.605432			0.987248	0.427944	0.998509	0.989702							0.162918	0.11561
COG5395			1									1	1			1				1	0.381731		0.139803												0.996322
COG4715			1												1	1	1	1	1	1	1	0.317716	1		0.110922	0.21379					0.323346						0.931518	0.182253		1
COG4719			0.228428		0.115962	0.182426						1	1
COG4636			0.190149																																						0.475342
COG5281			0.114089		0.828469	0.313261	0.158404				0.127687	0.140464	0.11688																						1													0.283687	0.285551
COG3034			0.974836		0.910216			1	1			1	1	0.96365																					1							1	1	1		1	0.991796
COG3548			0.114089																																						0.757387
COG1898			0.133125	0.106304	0.565972	0.240412	0.59385	0.118432	0.148912	0.87456	0.768418	1	0.635062		1		1	0.984447	1	1	1	0.842057	1	0.237254	0.129562	1							1		0.227141	0.293544	0.270005	0.993941	0.159977	0.743171	1	0.20611	0.164178	0.186859			0.107351	0.770168	0.294469
COG2229			0.492854	0.925132	0.957444		0.925354
COG2318			0.892437				0.296954		0.422417			0.355935	1		0.53184	0.812537	1	1	1	0.993246	0.111368	0.238323	0.578501			0.816714							1		1	0.264402	0.346819		0.117883	0.124953
COG3335			0.133125				0.217801	0.237519	0.186103			0.121738	0.225243											0.103218													0.128707	0.129911		0.432978						0.142502	0.289106
COG3059			0.770221		0.121022		0.39716	0.197849	0.919079		1													0.988034	1	1													0.749309							0.959976	0.967186
COG1487			0.209353	0.120961			0.158498			0.395965		0.459193	0.400751												0.778572				1		0.996132		0.598928			0.351623	1		0.202176	0.707319						0.945889	0.991796
COG2015			0.631256	0.436126	0.595479	0.316365	0.591216		0.64595					1										1									0.143582														0.140021
COG1956			0.892436				0.980388	1	0.434708						1	0.976273	1	0.983974	1	1	1	1	1	1	1	0.468515							1			0.960256	1	0.994931	1	0.995555	0.366023					1	1		1
COG4682			0.943406													1		1																		0.978662	1	0.998573		0.991007						1	1
COG1310			0.2092	0.135979	0.104674		0.197866			1																										0.187709			0.421217
COG3011			0.189122									0.971961	0.166982		1	0.990884	1	0.162868	0.971813	1	1	1	0.212894	0.948938												0.993092	0.934071
COG4387			0.133125		0.11585	0.146408	0.138497	0.138409	0.335408		0.145941														0.120262	0.273275										0.30568			0.30325								0.131957
COG4954			0.304614		0.757432							1	0.884779			0.972688								0.842632												1	1		1	0.43734								1
COG1848			0.593099				0.118309			0.130962															0.138678				0.398429							0.170079		0.321115
COG1401				0.204074	0.204371					0.147598				0.293621	0.390669		0.207479	0.168389		0.993246	1	0.968262	0.139838	0.518718	0.11105	0.117013				0.158205								0.109482	0.10109			0.287287	0.104476	0.163641				1
COG3155				0.425937	0.693952			1	1																																					1	1
COG3593				0.369515	0.287983	0.16516	0.118811	0.178026						0.109913		0.377639					0.127083									1														0.275815		1	0.256286	0.144653	0.112075
COG4540				0.151043	0.143246			0.138409				0.121739	0.125182																							0.30568	0.336089	0.473149	0.151663	0.214268		0.117579		0.335427		0.101118	0.123788		0.121556
COG3575				0.343268	0.236487		1	0.980396	0.975316			0.112373								0.972975	0.98414	0.968262	1
COG3658				0.992422	0.935452			1	1																								1			0.246497			0.210613
COG4385				0.151043	0.104932							0.234116	0.166913																							0.498197	0.10291	0.497337	0.733233	0.941466		0.244254		0.351009		0.182624	0.222997	0.857698	0.285791
COG2192				0.144238	0.315421																0.286519	0.651038	0.346918													0.217347	0.466494	1	1	0.254536
COG4373				0.181333	0.115926		0.158319	0.118616	0.260737		0.145941							0.206317																		0.30568		0.16395		0.115965						0.101118	0.131957
COG1859				0.473302								0.411765	0.592795									0.254022														0.994185	0.971202			0.944929
COG3498				0.136005				0.118616	0.111596			0.103004	0.116834																							0.498197	0.336089	0.478201	0.235767	0.205311		0.237477		0.28074		0.182624	0.123877
COG4925				0.313956					0.396687			0.739605	0.875542												0.417764	0.136554							0.13656									0.106274	0.985082				0.148707
COG5566				0.113253	0.192855		0.138497	0.158213	0.136491		0.109438							0.95124		1	1	0.98413	0.993939													0.30568			0.286467								0.140219	0.165616	0.345293
COG3499				0.188412				0.138409	0.148706			0.131086	0.125182																							0.30568	0.10291	0.466196	0.244189	0.941466		0.235253		0.287838		0.183436	0.123788
COG4382				0.127394	0.198938		0.138497		0.273176		0.145941																									0.30568			0.30325					0.286831			0.140219
COG4716				0.21248			1																				1	1	1	0.894732	0.991857	1									0.562256								1
COG2445				0.159341											1	1	1	1	1	1	0.715276	1	0.781344																										0.121086
COG1637				0.105875		0.165469	0.217605					0.149829															1	0.953842	1	1	1	1			0.987462	0.369388	0.154686						0.134327						0.4167
COG1372				0.136669			0.118309						0.150236			0.125744	0.339563			0.957814		0.142884	0.39566
COG3628				0.150601				0.118616	0.148706			0.121739	0.116834		1	1	0.981482	1	0.208096					0.216897	0.147948	0.214095								0.326206		0.30568	0.349139	0.473149	0.244189	0.209779		0.239726		0.352182		0.16171	0.140429		0.303958
COG3500				0.143582				0.118616	0.148706			0.131108	0.133531												0.240854	0.253674										0.222732	0.323611	0.471843	0.252611	0.12493		0.232988		0.118479		0.162845	0.115624		0.233198
COG4680				0.614041	0.460085		0.23781					0.196629	0.719013											0.803142		0.195274							0.425521			0.234741										0.767436
COG3251				1											0.484436	1	1	1	1	1	1	1	1													1	1	1	1	0.232162						0.936301	0.991796
COG5004				0.120948			0.157793	0.257367	0.148706			0.131086	0.125182																							0.211113	0.336089	0.468809	0.252611	0.111506						0.183436	0.164988
COG4318				0.917106			0.969587	1	1			0.990658																								1	1	0.891928	1	1
COG4679				0.433167	0.276343					0.664566	0.109438													0.432891	0.194018	0.156111										0.298859	1	0.183437	0.109504	0.160692						0.53477	0.413346
COG5301				0.120928	0.170741	0.109435	0.138497							1																												0.196775		0.235571		0.101734		0.146561	0.142717
COG5434				0.128543						1		0.990658	1	0.981805	1	1	0.98105	0.408476	0.314691	0.888249	0.30245	0.968262	0.972867	0.985603	0.166153	0.978558	1	0.29428		0.175791		1			0.525185	0.984312	0.283395	0.987517	1	0.334892
COG2382				0.99413						0.400267					1	1	1	1	0.989187	1	1	1	0.714262		0.147812	0.117013																				1	0.983613
COG3497				0.195675				0.118616	0.148706			0.121739	0.116834																							0.51001	0.336089	0.459848	0.235767	0.191932		0.237459		0.334134		0.16171	0.164878
COG3146				0.670122								0.1873	1																				1		0.993021	1	0.986735	1	0.991596	1		0.126743						0.798555
COG1082				0.166963	0.16021		0.138047			0.488186	0.783663	1	1	0.496551		0.948658	0.169704	0.114128	1	0.312704	0.222713	0.492542	1	1	0.231271	0.469209							0.51509		0.993563	0.234984	0.986735	0.994639	0.606662	1		0.852931	1	0.141604		0.94274	0.831347	1	1
COG3246				0.158879	0.318533																												0.592172			1	1	0.999061	0.286379	1						1
COG2855				0.158879	0.309374						0.981821	1	1	1					0.98475	0.992774	1	1	1	1	1	1	1	0.98276	1	0.947355	1	1	1		1	1	1	1	0.993967	1	0.169595	0.996764	1	1		1	1	1	1
COG3693				0.51157	0.957106		0.941178			0.377012		0.990658	1		0.984379		1									0.889188						0.208798
COG1647				0.760712								0.1873			1	1	0.962108	1	1	1	0.98414	1	1											1		0.989627	0.974702	0.976075		1
COG1397				0.296122					0.223433	0.130867						0.567143		0.173994				0.285776			0.331276	0.689734	0.326548			0.669672	0.259118	0.881909				1	0.944827		0.395622							1	1	1	0.152815
COG5283				0.219537	0.115586	0.128112	0.118309		0.136357			0.121739	0.108486			0.205759				0.221552				0.227192	0.305114	0.311546	0.179348	0.242576	0.199977		0.161928	0.134867				0.30568	0.12851	0.468	0.286467	0.196393		0.180956		0.115466		0.203828	0.107332	0.108498	0.173292
COG3948				0.136295	0.115972							0.112353	0.166913																							0.492338	0.349139	0.582314	0.244189	0.205311		0.237461		0.343347		0.101684	0.132056
COG1785				0.235084	0.520123		0.118811	1	1				1	1	1	1	1	1	1	1	1	0.98413	1	0.573265	1	0.11685	0.890416	1				0.254048			0.920206	0.981377	0.949766	1		0.540116						0.979997	1
COG5635				0.159234	0.271547				0.148912				0.233814																						0.192987	0.252659			0.101045										0.122284
COG3713				0.686506				0.980396	0.985728			1	1																				1			0.796297	1	0.99493	1	1						1	0.148734
COG1994				0.113454										0.981805	1	1	1	0.825404	1	1	1	1	1		0.945439								0.605432			1	1	1	1	1								0.997134	1
COG4359				0.75069								0.1873			1	1	1	1	1	1	1	1	1
COG1940					0.221091			1	1	0.180423	1	1	1	1	1	1	1	0.991963	0.99814	1	1	0.317716	0.981819	0.545589	1	0.654718	1	1	1	1	1	1		1	1	0.984182	0.166966	1	0.286467	1	0.210234					0.986606	1	1	0.984185
COG4386					0.143486		0.138497																													0.252659	0.12851		0.286467								0.131957
COG4859					0.359873					0.114753										0.93738	0.159118	0.174771	0.13987			0.214512											0.244204	0.252313						0.964263
COG5003					0.121377		0.138497				0.145941																									0.252659			0.286467								0.131957
COG4675					0.104667								0.100146		0.140709		0.395936																			0.181413	0.258023	0.390067	0.303294	0.370728
COG3979					0.362848			0.297091	0.952475											0.656112	0.524304	0.909674	0.237138						0.810696			0.95715				0.989576	0.928622	0.9928		0.995503				0.113446					0.482105
COG1881					0.182359			0.980396	1		1	0.942828						0.326289									1	1	1	1	1	1	1			0.994185	1	0.996359	1	1					1	1	0.991796	0.998023
COG3804					0.994561																										0.992884																	1
COG3428					0.943344	0.253879	0.178248			1					1	1	1	1	1	0.802711	0.587835	1	0.975197	0.237746	0.175782	0.291502	0.983869	1	0.1124			0.985304				0.252659					1
COG4676					0.512689																																	1
COG3333					1			0.960793	0.848161			1	1			0.991069																	0.943072						0.869705			0.939476				0.224021	0.937408
COG2189					0.110394					0.229387	0.127687	1	1	0.16495										0.98519	0.211695	0.563836		0.138825					0.43404		1	1	1	1	1	1		0.226296		0.108448		1	0.995916		0.192944
COG3041					0.126468		0.237431	0.217299		0.114753	1		0.886353														0.294291		0.865965		0.183054										0.300699	0.144838		0.176548
COG3267					0.137979			0.930832	1																								0.294547		0.408314	0.30568										0.970034
COG4225					0.115899							1	1	0.927287	1	0.903901	1	0.979915			0.30245	0.254212		0.945865	0.864675	0.349637															0.790172					1	0.983154
COG4580					0.319961			0.314312	0.2355		1																													1						1	1
COG3093					0.110465						0.621618		0.584292		1	1	1	0.992368	0.959905	1	0.95238	1	1	0.103145	0.573475	0.692301		0.67622	0.26186	0.193276	0.266526	0.416992	0.578431			0.980213	1		0.30327	1	0.720887						0.231355	1
[truncated: 38,541 more rows]
[truncated: 134 more columns]

## Sheet: core_function_distr
species	S	J	K	C	H	P	F	L	E	M	G	I	O	D	T	V	U	Q	A	N	B	?	Multi
Acinetobacter baumannii	0.153782	0.104202	0.0630252	0.0663866	0.0588235	0.0478992	0.0436975	0.0344538	0.0697479	0.0554622	0.0260504	0.0344538	0.0319328	0.0218487	0.0159664	0.0109244	0.0176471	0.0193277	0.000840336	0	0	0.0739496	0.0495798
Acinetobacter indicus	0.183775	0.0855408	0.0524283	0.0568433	0.0507726	0.0458057	0.035872	0.0380795	0.0695364	0.0540839	0.0198675	0.0435982	0.0320088	0.0182119	0.0193157	0.00827815	0.0198675	0.0137969	0.000551876	0	0	0.0943709	0.0573951
Acinetobacter junii	0.184042	0.0914386	0.0570763	0.0629004	0.0559115	0.0489225	0.0366919	0.0378567	0.0675597	0.0529994	0.0186372	0.039604	0.0337798	0.0186372	0.019802	0.00757135	0.0180547	0.0180547	0.00116482	0	0	0.0786255	0.0506698
Acinetobacter nosocomialis	0.187086	0.0756071	0.0607064	0.0651214	0.0502208	0.049117	0.0347682	0.0342163	0.0689845	0.0513245	0.0237307	0.0391832	0.0353201	0.0187638	0.0149007	0.00772627	0.0204194	0.0171082	0.000551876	0	0	0.084989	0.0601545
Acinetobacter pittii	0.175982	0.0785833	0.0680686	0.0636414	0.0492529	0.0470393	0.0354178	0.0332042	0.0741561	0.0536801	0.0237963	0.0431655	0.0359712	0.0149419	0.0171555	0.00830105	0.0204759	0.0166021	0.000553403	0	0	0.0774765	0.0625346
Acinetobacter radioresistens	0.200617	0.0623457	0.0481481	0.062963	0.0537037	0.0537037	0.0302469	0.0358025	0.0635802	0.0469136	0.0228395	0.0462963	0.0283951	0.0160494	0.0160494	0.00802469	0.0185185	0.0191358	0.000617284	0	0.000617284	0.0864198	0.0790123
Acinetobacter ursingii	0.189031	0.0686901	0.0543131	0.0601704	0.0527157	0.0553781	0.0335463	0.0362087	0.0623003	0.0569755	0.0255591	0.0415335	0.0308839	0.0170394	0.0218317	0.00958466	0.0186368	0.0181044	0.000532481	0	0	0.0766773	0.0702875
Aeromonas caviae	0.176933	0.0698995	0.0685889	0.0677152	0.0489297	0.0668414	0.0358235	0.0371341	0.0707733	0.0532984	0.0288336	0.0257754	0.0327654	0.0161643	0.0323285	0.0126693	0.0174749	0.00742682	0	0.0131062	0	0.0262123	0.0913062
Aeromonas veronii	0.180945	0.0676541	0.06245	0.0708567	0.0448359	0.0664532	0.0364291	0.0356285	0.0668535	0.0536429	0.0320256	0.0228183	0.0324259	0.0160128	0.0384307	0.0104083	0.0168135	0.00800641	0	0.0144115	0	0.0256205	0.0972778
Agathobacter rectalis	0.158604	0.101507	0.0594766	0.0586836	0.0697859	0.0444092	0.0475813	0.0531324	0.0721649	0.0420301	0.0610626	0.0261697	0.0317209	0.0166534	0.0198255	0.0174465	0.00951626	0.000793021	0	0.000793021	0	0.0158604	0.0927835
Aggregatibacter actinomycetemcomitans	0.153975	0.125523	0.0460251	0.065272	0.0569038	0.0610879	0.0535565	0.0518828	0.0518828	0.0778243	0.0518828	0.023431	0.0368201	0.0209205	0.0117155	0.00920502	0.0251046	0.00753138	0.00083682	0.00083682	0	0.0200837	0.0476987
Agrobacterium sp000192635	0.182325	0.0475631	0.0816207	0.0496183	0.027892	0.0851439	0.0243688	0.0243688	0.0895479	0.0504991	0.0634175	0.027892	0.0246624	0.00968878	0.0358191	0.00822079	0.00968878	0.0111568	0.0002936	0.00880799	0	0.0478567	0.0895479
Agrobacterium tumefaciens	0.198579	0.0471424	0.0813691	0.0548918	0.0280917	0.0820149	0.0232483	0.0251857	0.0804004	0.0435906	0.0613497	0.0277688	0.0255086	0.00968679	0.0313206	0.0103326	0.0103326	0.0113013	0	0.00904101	0	0.0497255	0.0891185
Akkermansia muciniphila	0.132812	0.0894886	0.0326705	0.0490057	0.0440341	0.0490057	0.0284091	0.0504261	0.0696023	0.0674716	0.0568182	0.0234375	0.0319602	0.00994318	0.0142045	0.0142045	0.0142045	0.00497159	0	0.00142045	0	0.053267	0.162642
Bacillus altitudinis	0.250361	0.0559971	0.0787572	0.0455202	0.033237	0.0534682	0.0289017	0.0335983	0.0740607	0.0440751	0.050578	0.0209538	0.0227601	0.0140896	0.0296243	0.011922	0.00794798	0.00867052	0	0.00903179	0	0.0567197	0.0697254
Bacillus licheniformis	0.257944	0.0542056	0.0803738	0.0485981	0.035514	0.0485981	0.0276636	0.0317757	0.0631776	0.0403738	0.0519626	0.0213084	0.0228037	0.0127103	0.0224299	0.0142056	0.00785047	0.00747664	0	0.00747664	0	0.0456075	0.0979439
Bacillus safensis	0.247928	0.0576577	0.0735135	0.0468468	0.0327928	0.0511712	0.0288288	0.0345946	0.0763964	0.0446847	0.0479279	0.0245045	0.0234234	0.0144144	0.0317117	0.0115315	0.00900901	0.0115315	0	0.00972973	0	0.0482883	0.0735135
Bacillus subtilis	0.250993	0.0599912	0.0705779	0.0507278	0.0361712	0.0621967	0.0322011	0.0370534	0.0696956	0.0445523	0.0507278	0.0233789	0.02382	0.0145567	0.0282311	0.0114689	0.0105867	0.0074989	0	0.0110278	0	0.03176	0.0727834
Bacillus velezensis	0.247977	0.0590615	0.0695793	0.0513754	0.0343851	0.0529935	0.0271036	0.0355987	0.0728155	0.0481392	0.0477346	0.02589	0.0234628	0.0145631	0.0246764	0.00970874	0.0121359	0.0101133	0	0.0109223	0	0.0335761	0.0881877
Bacillus_A anthracis	0.263663	0.0384047	0.070901	0.0505908	0.0354505	0.0513294	0.0317578	0.0336041	0.0697932	0.032127	0.0358198	0.0258493	0.0199409	0.0129247	0.0295421	0.0195716	0.00590842	0.010709	0	0.00516987	0	0.0564993	0.100443
Bacillus_A mycoides	0.253717	0.0572604	0.0692819	0.0484024	0.0294211	0.0550459	0.032901	0.03385	0.0768744	0.042708	0.0351155	0.0268902	0.0202468	0.0132869	0.0300538	0.024043	0.00790889	0.00917431	0	0.0028472	0	0.0433407	0.0876305
Bacillus_A pseudomycoides	0.257929	0.0588997	0.0692557	0.0533981	0.0317152	0.0449838	0.0278317	0.0326861	0.0770227	0.0401294	0.0349515	0.0300971	0.0210356	0.0132686	0.0300971	0.0229773	0.00938511	0.0100324	0	0.000323625	0	0.0462783	0.0877023
Bacillus_A toyonensis	0.24825	0.0519253	0.0720537	0.0484247	0.0306301	0.0536756	0.0303384	0.0312135	0.0793466	0.0402567	0.0373396	0.0271295	0.0186698	0.0116686	0.0303384	0.0212952	0.00816803	0.00904317	0	0.00670945	0	0.0498833	0.0936406
Bacteroides fragilis	0.228261	0.0613043	0.0469565	0.0591304	0.0517391	0.0447826	0.0356522	0.0434783	0.0521739	0.0752174	0.0647826	0.0178261	0.0234783	0.00826087	0.026087	0.0234783	0.013913	0.00608696	0.000434783	0.00130435	0	0.0421739	0.0734783
Bacteroides uniformis	0.230769	0.0735294	0.043552	0.0656109	0.0656109	0.0492081	0.0424208	0.0480769	0.0582579	0.0729638	0.0582579	0.02319	0.0237557	0.0118778	0.0237557	0.0226244	0.0141403	0.00452489	0.000565611	0	0	0.0152715	0.0520362
Bacteroides xylanisolvens	0.238703	0.0637959	0.0536948	0.0637959	0.0510367	0.0451887	0.0377459	0.0467836	0.0542265	0.0749601	0.0669856	0.0223285	0.0255183	0.0106326	0.0196704	0.0212653	0.0132908	0.00478469	0.000531632	0.00106326	0	0.0308347	0.0531632
Bifidobacterium adolescentis	0.144855	0.123876	0.0539461	0.02997	0.042957	0.03996	0.0549451	0.0629371	0.0999001	0.035964	0.0629371	0.025974	0.027972	0.017982	0.024975	0.025974	0.01998	0.002997	0	0	0	0.046953	0.0549451
Bifidobacterium bifidum	0.160262	0.119025	0.0534208	0.0393627	0.0449859	0.0374883	0.0506092	0.059044	0.0899719	0.0468604	0.0562324	0.0178069	0.0328022	0.0178069	0.0215558	0.0243674	0.0187441	0.00281162	0	0	0.000937207	0.0534208	0.0524836
Bifidobacterium breve	0.147817	0.124008	0.0555556	0.0386905	0.0416667	0.0337302	0.0565476	0.0545635	0.093254	0.0376984	0.0625	0.0188492	0.031746	0.0178571	0.0228175	0.031746	0.0208333	0.00396825	0	0	0	0.0486111	0.0575397
Bifidobacterium globosum	0.135478	0.124756	0.0555556	0.0360624	0.0409357	0.0438596	0.0614035	0.0643275	0.0945419	0.0409357	0.0633528	0.0204678	0.0341131	0.0155945	0.0224172	0.0185185	0.0155945	0.00389864	0	0	0	0.0604288	0.0477583
Bifidobacterium longum	0.153563	0.140049	0.0515971	0.034398	0.039312	0.0380835	0.0614251	0.0565111	0.0896806	0.0380835	0.0589681	0.022113	0.0307125	0.0184275	0.02457	0.022113	0.022113	0.002457	0	0	0	0.044226	0.0515971
Bifidobacterium pseudocatenulatum	0.141544	0.112132	0.0707721	0.0395221	0.0431985	0.0376838	0.0560662	0.0551471	0.0974265	0.0404412	0.0643382	0.0284926	0.0321691	0.0193015	0.0220588	0.0202206	0.0183824	0.00275735	0	0	0	0.0404412	0.0579044
Bordetella pertussis	0.182371	0.0663627	0.0952381	0.0653495	0.0511651	0.0658561	0.0329281	0.0258359	0.0840932	0.0506586	0.0273556	0.0369807	0.026849	0.0136778	0.0121581	0.00557244	0.0248227	0.0182371	0.000506586	0.00962513	0.000506586	0.0324215	0.0714286
Borreliella burgdorferi	0.119077	0.133657	0.0194411	0.0279465	0.0255164	0.0315917	0.0340219	0.0571081	0.0279465	0.0534629	0.0388821	0.018226	0.0279465	0.0267315	0.0133657	0.00972053	0.0170109	0.0036452	0	0.0400972	0	0.036452	0.238153
Brucella melitensis	0.187226	0.0820288	0.0688791	0.0619912	0.0463369	0.0532248	0.068253	0.0338134	0.0795241	0.0469631	0.0325611	0.0225423	0.0306825	0.0169067	0.0187852	0.00626174	0.0175329	0.00563557	0.000626174	0.00876644	0	0.0419537	0.0695053
Burkholderia cenocepacia	0.18884	0.0453972	0.106557	0.075662	0.0359395	0.0580076	0.028058	0.0252207	0.07314	0.0504414	0.0356242	0.0349937	0.0274275	0.0104035	0.0211223	0.00882724	0.00851198	0.0201765	0	0.0091425	0	0.0501261	0.0863808
Burkholderia cepacia	0.183848	0.0387999	0.110309	0.0751184	0.0381232	0.0622603	0.0250395	0.0218813	0.0735394	0.0600045	0.0340627	0.0309046	0.0259418	0.00812091	0.0245883	0.0106023	0.00834649	0.0184976	0	0.00902323	0	0.0521092	0.0888789
Burkholderia mallei	0.190519	0.0480048	0.0825083	0.0729073	0.0381038	0.0591059	0.0330033	0.0225023	0.0714071	0.0585059	0.0333033	0.0366037	0.0273027	0.0090009	0.0237024	0.00960096	0.0168017	0.0234023	0	0.0111011	0	0.0546055	0.0780078
Burkholderia multivorans	0.181392	0.0505355	0.0947122	0.0729585	0.0414993	0.0662651	0.0297858	0.0301205	0.0692771	0.0558902	0.0331325	0.0284471	0.0277778	0.00903614	0.023427	0.0103748	0.0117135	0.018407	0	0.0100402	0	0.0542169	0.0809906
Burkholderia ubonensis	0.173469	0.0467687	0.0929705	0.0768141	0.0408163	0.0581066	0.0289116	0.0252268	0.0731293	0.0589569	0.0379819	0.0320295	0.0300454	0.0102041	0.0260771	0.0102041	0.0167234	0.0189909	0	0.0113379	0	0.0481859	0.0830499
CAG-791 sp900317555	0.17757	0.14486	0.0514019	0.0700935	0.0327103	0.0280374	0.046729	0.0373832	0.0794393	0.0654206	0.0607477	0.0280374	0.0140187	0.0186916	0.00934579	0	0.0186916	0	0	0	0	0.0280374	0.088785
Campylobacter_D coli	0.109489	0.130344	0.0229406	0.0938478	0.076121	0.0510949	0.0542231	0.0448384	0.0823775	0.0583942	0.0145985	0.0239833	0.0406674	0.012513	0.012513	0.00729927	0.0229406	0.00729927	0.00104275	0.0271116	0	0.0646507	0.0417101
Campylobacter_D coli_A	0.133489	0.106948	0.0241998	0.0811866	0.0601093	0.0655738	0.0515222	0.0359094	0.0757221	0.0671351	0.0187354	0.0202966	0.0405933	0.0132709	0.0156128	0.00858704	0.0218579	0.00702576	0.00078064	0.0273224	0	0.0632319	0.0608899
Campylobacter_D jejuni	0.119077	0.136087	0.0230863	0.0814095	0.0741191	0.0449575	0.0631835	0.036452	0.0741191	0.0765492	0.018226	0.0243013	0.0461725	0.0170109	0.0109356	0.0109356	0.0206561	0.00486027	0	0.0243013	0	0.0558931	0.0376671
Chlamydia trachomatis	0.0964467	0.140863	0.0241117	0.0418782	0.0494924	0.0317259	0.0469543	0.069797	0.0469543	0.0507614	0.0253807	0.035533	0.0291878	0.0228426	0.0164975	0.00507614	0.0329949	0.0101523	0	0.00507614	0.00126904	0.036802	0.180203
Citrobacter braakii	0.195712	0.0535961	0.0708852	0.0784924	0.0525588	0.0760719	0.0245505	0.0401107	0.0688105	0.0580913	0.0695021	0.0193638	0.0314661	0.0127939	0.0293914	0.0107192	0.00968188	0.014177	0	0.0117566	0	0.0093361	0.0629322
Citrobacter freundii	0.195892	0.0608596	0.0760746	0.0756942	0.0555344	0.0798783	0.0232027	0.038798	0.0794979	0.0555344	0.0631419	0.0201598	0.0296691	0.0140738	0.0239635	0.0102701	0.0106504	0.0121719	0	0.0121719	0	0.00760746	0.0551541
Clostridioides difficile	0.21022	0.0543338	0.0918499	0.0866753	0.0478655	0.0433376	0.0375162	0.0349288	0.0692109	0.0368693	0.0698577	0.0187581	0.0200517	0.0148771	0.0239327	0.0206986	0.00776197	0.00711514	0	0.00323415	0	0.0375162	0.0633894
Clostridium_F botulinum	0.200853	0.0729512	0.0677404	0.0791094	0.0378967	0.0573188	0.0341071	0.0431075	0.0677404	0.0445287	0.037423	0.022738	0.0213169	0.0170535	0.0317385	0.022738	0.00805306	0.00615822	0	0.0052108	0	0.0473709	0.074846
Clostridium_P perfringens	0.206416	0.0941423	0.0529986	0.0564854	0.0460251	0.041841	0.0516039	0.0509066	0.053696	0.0453278	0.0495119	0.0209205	0.0285914	0.0202232	0.0195258	0.0167364	0.0104603	0.00348675	0	0.00069735	0	0.0446304	0.0857741
Corynebacterium diphtheriae	0.180157	0.0966057	0.0530896	0.0583116	0.0609225	0.05396	0.0409051	0.0443864	0.0609225	0.0391645	0.0435161	0.0226284	0.0409051	0.0182768	0.0156658	0.0156658	0.0139252	0.00870322	0	0	0	0.0696258	0.0626632
Corynebacterium pseudotuberculosis	0.178782	0.0851343	0.0569745	0.0504257	0.0510806	0.0589391	0.0399476	0.048461	0.0720367	0.0392927	0.0347086	0.0255403	0.0406025	0.0189915	0.0170269	0.0137525	0.0124427	0.0111329	0	0	0	0.0818599	0.0628684
Cronobacter sakazakii	0.201826	0.0711197	0.082172	0.0547814	0.0456511	0.0629505	0.0418068	0.0350793	0.0677559	0.0615089	0.0619894	0.0192215	0.0331571	0.0158578	0.0216242	0.00816915	0.0182605	0.0100913	0	0.012494	0	0.0120135	0.06247
Cutibacterium acnes	0.15397	0.0978348	0.0625501	0.0665597	0.0537289	0.0545309	0.0368885	0.0513232	0.0673617	0.0417001	0.0737771	0.0240577	0.0312751	0.0176423	0.0160385	0.0144346	0.0112269	0.00882117	0	0.0032077	0	0.0280674	0.085004
Enterobacter cloacae	0.194157	0.0599112	0.0821006	0.0724852	0.0761834	0.0747041	0.0369822	0.0377219	0.0565828	0.0654586	0.0569527	0.0184911	0.0247781	0.0144231	0.0232988	0.0110947	0.0122041	0.00924556	0	0.00961538	0	0.00998521	0.0536243
Enterobacter cloacae_M	0.193398	0.0506836	0.0843615	0.0716906	0.0753585	0.0846949	0.0336779	0.0363454	0.0563521	0.0716906	0.0490163	0.0186729	0.0243414	0.0123374	0.0243414	0.0100033	0.0113371	0.0126709	0.000333444	0.0106702	0	0.0110037	0.057019
Enterobacter hormaechei_A	0.206009	0.069206	0.0734979	0.0783262	0.0810086	0.0633047	0.041309	0.0407725	0.0525751	0.0638412	0.0472103	0.0198498	0.0321888	0.0150215	0.0182403	0.00965665	0.0128755	0.014485	0.000536481	0.0118026	0	0.00697425	0.041309
Enterobacter kobei	0.193135	0.0540915	0.0852982	0.0769764	0.073509	0.0783634	0.036061	0.0364078	0.056172	0.065534	0.054785	0.017337	0.0249653	0.0142164	0.0211512	0.009362	0.010749	0.0117892	0	0.0104022	0	0.0104022	0.0592926
Enterobacter roggenkampii	0.190726	0.0657258	0.0826613	0.0709677	0.083871	0.0822581	0.0395161	0.0395161	0.0580645	0.0645161	0.0516129	0.0173387	0.0258065	0.0149194	0.0181452	0.00846774	0.0129032	0.0108871	0.000403226	0.0100806	0	0.00725806	0.0443548
Enterococcus faecalis	0.200353	0.115622	0.0847308	0.0379523	0.0353045	0.0423654	0.0626655	0.054722	0.0556046	0.043248	0.0600177	0.0247132	0.0264784	0.0220653	0.00882613	0.0150044	0.0326567	0.00441306	0	0	0	0.0335393	0.0397176
Enterococcus_B faecium	0.198738	0.131441	0.0736067	0.0336488	0.0241851	0.0347003	0.0651945	0.0567823	0.0578339	0.0452156	0.0546793	0.0262881	0.0283912	0.0210305	0.0136698	0.0115668	0.0336488	0.00630915	0	0	0	0.0536278	0.0294427
Enterococcus_B hirae	0.217391	0.0996656	0.0715719	0.032107	0.0207358	0.0454849	0.0528428	0.0501672	0.0595318	0.0461538	0.0628763	0.0247492	0.0247492	0.0140468	0.0153846	0.0153846	0.0347826	0.00668896	0	0	0	0.0695652	0.0361204
Enterococcus_B lactis	0.216601	0.114625	0.0735178	0.0347826	0.0197628	0.0387352	0.0624506	0.0505929	0.0616601	0.0355731	0.0624506	0.0245059	0.0245059	0.0166008	0.0126482	0.0142292	0.0300395	0.0055336	0	0	0	0.0648221	0.0363636
Erwinia amylovora	0.185966	0.0697853	0.0697853	0.0586656	0.0648006	0.0705521	0.0398773	0.0433282	0.0521472	0.0759202	0.0348926	0.0195552	0.0245399	0.0161043	0.0195552	0.00958589	0.0180215	0.00881902	0	0.0264571	0	0.0268405	0.0648006
Escherichia albertii	0.177373	0.0973154	0.0814957	0.0709492	0.0426654	0.0795781	0.0728667	0.0369128	0.0623202	0.0642378	0.0330777	0.0225312	0.035954	0.0172579	0.0172579	0.00862895	0.0186961	0.00767018	0.000479386	0.00623202	0	0.00671141	0.0397891
Escherichia coli	0.18187	0.102123	0.0889271	0.0590935	0.0430293	0.0688468	0.0688468	0.0384395	0.0585198	0.0694205	0.0441767	0.020654	0.0378657	0.0177854	0.0172117	0.00803213	0.0195066	0.00573723	0.000573723	0.0126219	0	0.00516351	0.0315548
Escherichia coli_D	0.180451	0.0887218	0.0756892	0.0721805	0.0385965	0.079198	0.0691729	0.0431078	0.0641604	0.0581454	0.0426065	0.0225564	0.0370927	0.0190476	0.0185464	0.00902256	0.0205514	0.00802005	0.000501253	0.00802005	0	0.00401003	0.0406015
Escherichia dysenteriae	0.175576	0.0926925	0.0814125	0.0735655	0.0436488	0.0706229	0.0720942	0.0402158	0.0632663	0.061795	0.0411967	0.0210888	0.0387445	0.0166748	0.0205983	0.00686611	0.0196175	0.00882786	0.000490436	0.00980873	0	0.00392349	0.0372732
Escherichia flexneri	0.144193	0.123149	0.0763835	0.0685892	0.0498831	0.066251	0.0927514	0.0397506	0.066251	0.0646921	0.0288387	0.0272798	0.0436477	0.0179267	0.0171473	0.00701481	0.0233827	0.00467654	0.000779423	0.000779423	0	0.00311769	0.0335152
Flavobacterium psychrophilum	0.212425	0.0848363	0.0367401	0.0574482	0.0527722	0.0347361	0.0293921	0.0474282	0.0654643	0.0774883	0.0167001	0.0394122	0.0414162	0.010688	0.0200401	0.011356	0.0133601	0.00935204	0	0.00601202	0	0.0587842	0.0741483
Francisella tularensis	0.121827	0.127919	0.0324873	0.0619289	0.0598985	0.0477157	0.0527919	0.0497462	0.0700508	0.0690355	0.0304569	0.0294416	0.035533	0.0203046	0.00812183	0.0121827	0.0162437	0.0121827	0	0	0	0.0304569	0.111675
GCF-000787395 sp000787395	0.16129	0.0921659	0.0375247	0.0974325	0.0559579	0.0434496	0.042133	0.036208	0.0480579	0.0539829	0.0236998	0.0243581	0.0408163	0.0204082	0.0236998	0.0111916	0.0276498	0.00789993	0.000658328	0	0	0.0480579	0.103357
Glaesserella parasuis	0.16309	0.130472	0.0463519	0.0669528	0.0618026	0.0643777	0.0575107	0.055794	0.0618026	0.0678112	0.0437768	0.0206009	0.0343348	0.0223176	0.0145923	0.00772532	0.0266094	0.00515021	0.000858369	0	0	0.00257511	0.0454936
Haemophilus influenzae	0.13306	0.143296	0.0522006	0.0644831	0.0552712	0.0716479	0.0685773	0.0583419	0.0685773	0.0716479	0.0317298	0.0235415	0.0388946	0.0266121	0.0102354	0.00409417	0.0225179	0.00614125	0.00102354	0	0	0.011259	0.0368475
Haemophilus influenzae_E	0.149406	0.127334	0.0517827	0.0662139	0.0568761	0.0670628	0.065365	0.0534805	0.0670628	0.0696095	0.0348048	0.0212224	0.0365025	0.0263158	0.00933786	0.00764007	0.0271647	0.00594228	0.000848896	0	0	0.0127334	0.0432937
Haemophilus influenzae_F	0.156986	0.121664	0.0486656	0.0627943	0.0541601	0.0627943	0.0659341	0.0549451	0.0714286	0.0675039	0.0306122	0.0196232	0.0384615	0.021978	0.0117739	0.00941915	0.0274725	0.00549451	0.000784929	0	0	0.0133438	0.0541601
Helicobacter pylori	0.0942563	0.147275	0.0191458	0.0868925	0.0692194	0.0265096	0.0589102	0.0338733	0.0486009	0.0706922	0.0220913	0.0294551	0.0500736	0.0220913	0.0103093	0.011782	0.0206186	0.00736377	0	0.0279823	0	0.0338733	0.108984
Helicobacter pylori_BU	0.102941	0.148529	0.0161765	0.075	0.0617647	0.0191176	0.0558824	0.0382353	0.0647059	0.075	0.025	0.0367647	0.0411765	0.0191176	0.0102941	0.0102941	0.0191176	0.00735294	0	0.0323529	0	0.0308824	0.110294
Helicobacter pylori_C	0.102667	0.144	0.0226667	0.0746667	0.056	0.0253333	0.0546667	0.0386667	0.052	0.072	0.0213333	0.0293333	0.052	0.0186667	0.012	0.008	0.0266667	0.00533333	0	0.0306667	0	0.0373333	0.116
Klebsiella aerogenes	0.185123	0.0609222	0.0935712	0.0817906	0.0753955	0.0794345	0.0346685	0.0353416	0.0508246	0.0595759	0.0498149	0.0201952	0.0249074	0.0134635	0.0201952	0.00908785	0.011444	0.0121171	0	0.0104342	0	0.0131269	0.0585661
Klebsiella pneumoniae	0.180998	0.0871918	0.0775707	0.0727601	0.0667468	0.0703548	0.0438966	0.0396873	0.0637402	0.0607336	0.0553217	0.0252556	0.0300661	0.020445	0.0156344	0.00962117	0.0174384	0.0102225	0	0	0	0.0078172	0.0444979
Klebsiella quasipneumoniae	0.182119	0.0632818	0.0813098	0.0665931	0.0540839	0.0835173	0.0386313	0.0342163	0.0721118	0.0577631	0.0643856	0.0231788	0.0316409	0.0147167	0.0202355	0.0106696	0.0198675	0.0139809	0	0.000367918	0	0.00993377	0.0573951
Klebsiella variicola	0.181291	0.0536019	0.0860362	0.0689655	0.0443837	0.0802322	0.0372141	0.03141	0.0778423	0.051212	0.0713554	0.0232161	0.0286787	0.0136565	0.0211676	0.0105838	0.0201434	0.0146808	0	0.000682827	0	0.0136565	0.0699898
Klebsiella_A grimontii	0.172941	0.0529295	0.0959524	0.0628361	0.0455703	0.0798189	0.0348146	0.030852	0.0767053	0.0571752	0.0863289	0.0200962	0.0280215	0.0127371	0.0203793	0.00905746	0.0206623	0.0150014	0	0.000566091	0	0.0110388	0.0665157
Klebsiella_A michiganensis	0.178583	0.0472441	0.0885039	0.0651969	0.0444094	0.0765354	0.0352756	0.0333858	0.0812598	0.0585827	0.0831496	0.0223622	0.0261417	0.0119685	0.0201575	0.0107087	0.0201575	0.016063	0	0.000629921	0	0.0113386	0.0683465
Klebsiella_A oxytoca	0.178961	0.0476698	0.0958722	0.0636485	0.041012	0.0766977	0.0316911	0.0308921	0.0695073	0.0543276	0.0924101	0.0213049	0.0250333	0.0117177	0.0213049	0.0101198	0.020506	0.0146471	0.000266312	0.00106525	0	0.0157124	0.0756325
Lacticaseibacillus paracasei	0.18744	0.12657	0.0705314	0.0434783	0.0309179	0.036715	0.0637681	0.0541063	0.0521739	0.0376812	0.0492754	0.0270531	0.0289855	0.0251208	0.0164251	0.0164251	0.0135266	0.00386473	0	0	0	0.0801932	0.0357488
Lacticaseibacillus rhamnosus	0.214229	0.0903277	0.0815348	0.0351719	0.028777	0.0439648	0.0551559	0.0359712	0.0567546	0.0375699	0.059952	0.0215827	0.0223821	0.0175859	0.0167866	0.0223821	0.0183853	0.00479616	0	0	0	0.0927258	0.0439648
Lactiplantibacillus plantarum	0.179054	0.108953	0.0869932	0.03125	0.0304054	0.0464527	0.0658784	0.0472973	0.0641892	0.0337838	0.0388514	0.0253378	0.0261824	0.0185811	0.0211149	0.0135135	0.0202703	0.00422297	0	0.000844595	0	0.0962838	0.0405405
Lactobacillus crispatus	0.190422	0.152794	0.059293	0.0387685	0.0296465	0.041049	0.063854	0.0672748	0.0490308	0.0467503	0.0524515	0.013683	0.0250855	0.0205245	0.0125428	0.0125428	0.0205245	0.00114025	0	0	0	0.0672748	0.0353478
Lactobacillus delbrueckii	0.167282	0.159902	0.0738007	0.0270603	0.0258303	0.0405904	0.0848708	0.0725707	0.0344403	0.0442804	0.0344403	0.0344403	0.0221402	0.0258303	0.0147601	0.0135301	0.0209102	0.00246002	0	0	0	0.0553506	0.0455105
Lactobacillus helveticus	0.17456	0.175913	0.0608931	0.0365359	0.0243572	0.0473613	0.0635995	0.0744249	0.0324763	0.0473613	0.0554804	0.0162382	0.0351827	0.0284168	0.0162382	0.0108254	0.0189445	0.00135318	0	0	0	0.0568336	0.0230041
Lactococcus lactis	0.189734	0.129239	0.0733272	0.0384968	0.0421632	0.0540788	0.0870761	0.0531622	0.0687443	0.04033	0.0412466	0.0192484	0.0256645	0.0164986	0.0174152	0.00824931	0.0109991	0.00366636	0.00091659	0	0	0.0247479	0.0549954
Leclercia adecarboxylata	0.200497	0.0443577	0.0801987	0.0571327	0.043648	0.0709723	0.0322924	0.0365507	0.0723918	0.0649397	0.0706175	0.0244855	0.0294535	0.015259	0.0241306	0.00993612	0.0188077	0.0113556	0	0.00674237	0	0.0177431	0.0684883
Legionella pneumophila	0.167828	0.0772118	0.0337802	0.0643432	0.0477212	0.030563	0.0461126	0.0327078	0.0546917	0.0579088	0.0225201	0.0310992	0.0380697	0.016622	0.0203753	0.0101877	0.0246649	0.0155496	0.000536193	0.0209115	0	0.10992	0.0766756
Leptospira interrogans	0.0845905	0.0522629	0.0247845	0.0371767	0.0382543	0.0150862	0.0199353	0.0231681	0.0398707	0.0366379	0.012931	0.0199353	0.0258621	0.00969828	0.0258621	0.00700431	0.00646552	0.00377155	0	0.0140086	0	0.00915948	0.493534
Leuconostoc mesenteroides	0.173348	0.147346	0.0595883	0.035753	0.0379198	0.0476706	0.071506	0.0595883	0.0693391	0.0487541	0.0400867	0.0238353	0.0292524	0.0249187	0.0140845	0.00866739	0.0184182	0.00433369	0	0	0	0.0433369	0.0422535
Ligilactobacillus salivarius	0.159868	0.151047	0.0628445	0.0374862	0.0209482	0.0374862	0.0738699	0.0628445	0.0595369	0.0573319	0.0429989	0.0297685	0.0264609	0.030871	0.0132304	0.00771775	0.0220507	0.00551268	0	0	0	0.030871	0.0672547
Limosilactobacillus fermentum	0.174553	0.141956	0.064143	0.0347003	0.0336488	0.0357518	0.0704522	0.0694006	0.0630915	0.0431125	0.0368034	0.0368034	0.0262881	0.019979	0.0126183	0.00736067	0.019979	0.00315457	0	0	0	0.0410095	0.0651945
Limosilactobacillus reuteri	0.174686	0.142259	0.0617155	0.0366109	0.0345188	0.0334728	0.0805439	0.0721757	0.0596234	0.0366109	0.0439331	0.0240586	0.0313808	0.0219665	0.0156904	0.0083682	0.0209205	0.00523013	0	0	0	0.0543933	0.041841
Listeria monocytogenes	0.209265	0.0766773	0.086262	0.0463259	0.0505857	0.0649627	0.0537806	0.0404686	0.0633653	0.0330138	0.071885	0.0181044	0.0175719	0.0186368	0.0186368	0.0170394	0.0127796	0.00425985	0	0.0127796	0	0.0447284	0.0388711
Listeria monocytogenes_B	0.209424	0.0759162	0.0816754	0.0397906	0.0486911	0.0623037	0.0560209	0.0413613	0.0643979	0.0298429	0.0722513	0.017801	0.0204188	0.017801	0.0183246	0.0167539	0.0151832	0.00418848	0	0.0136126	0	0.052356	0.0418848
Listeria monocytogenes_C	0.206438	0.0682403	0.0828326	0.0454936	0.0484979	0.0635193	0.0519313	0.0403433	0.0630901	0.0386266	0.0738197	0.0171674	0.0171674	0.0171674	0.0223176	0.0188841	0.0133047	0.00515021	0	0.0120172	0	0.048927	0.0450644
Mannheimia haemolytica	0.186047	0.0998632	0.0478796	0.0656635	0.0519836	0.0574555	0.0519836	0.0478796	0.0622435	0.0554036	0.0663475	0.0157319	0.0396717	0.0184679	0.0109439	0.00820793	0.0259918	0.00683995	0.000683995	0.000683995	0	0.0157319	0.0642955
Mesorhizobium muleiense	0.194669	0.0465587	0.0789474	0.0560054	0.0293522	0.0502699	0.0168691	0.0249663	0.0981781	0.0465587	0.07861	0.0320513	0.0340756	0.0074224	0.0246289	0.00978408	0.0145074	0.0111336	0	0.00101215	0	0.0563428	0.0880567
Mesorhizobium sp002294985	0.210481	0.0485726	0.0920324	0.0472944	0.0217299	0.0379207	0.0230081	0.016617	0.0860673	0.0366425	0.0609288	0.028121	0.0362164	0.00639114	0.028121	0.00937367	0.00937367	0.0132084	0	0.00979974	0	0.0741372	0.103963
Micrococcus luteus	0.199123	0.0973684	0.0535088	0.0587719	0.0447368	0.0412281	0.0394737	0.054386	0.0912281	0.0289474	0.0368421	0.0403509	0.0298246	0.00877193	0.0219298	0.0105263	0.0114035	0.0114035	0	0	0	0.0421053	0.0780702
Moraxella catarrhalis	0.146364	0.127479	0.0368272	0.0830973	0.0764873	0.0509915	0.0396601	0.0491029	0.068933	0.0585458	0.01983	0.0321058	0.0406043	0.0207743	0.0179415	0.00944287	0.0179415	0.00472144	0	0.000944287	0	0.0292729	0.068933
Morganella morganii	0.167254	0.0757042	0.0770246	0.068662	0.0484155	0.0664613	0.0435739	0.040493	0.0796655	0.0558979	0.0369718	0.0237676	0.0308099	0.0162852	0.0193662	0.00924296	0.0206866	0.0096831	0.000440141	0.0136444	0	0.0127641	0.0831866
Mycobacterium abscessus	0.217317	0.0551783	0.0921053	0.0581494	0.036927	0.0390492	0.0288625	0.0258913	0.0679117	0.0233447	0.0224958	0.0539049	0.0280136	0.00848896	0.0135823	0.00679117	0.00764007	0.0394737	0.000424448	0.00127334	0	0.0759762	0.0971986
Mycobacterium avium	0.220045	0.0526316	0.0867861	0.0795073	0.0268757	0.049832	0.0240761	0.0223964	0.0509518	0.0268757	0.0229563	0.075028	0.0223964	0.00839866	0.019037	0.00895857	0.0055991	0.0442329	0.00055991	0.00167973	0	0.0890258	0.0621501
Mycobacterium tuberculosis	0.221709	0.0606236	0.0721709	0.0531178	0.0381062	0.0329099	0.0352194	0.0369515	0.0571594	0.0334873	0.0248268	0.0577367	0.0311778	0.0167436	0.0178984	0.00923788	0.0051963	0.0242494	0.000577367	0.0017321	0	0.0808314	0.0883372
Mycoplasmoides pneumoniae	0.0938924	0.131267	0.0218778	0.0227894	0.0164084	0.0291705	0.0382862	0.071103	0.030082	0.0164084	0.0583409	0.0118505	0.0182315	0.0264357	0.00455789	0.0209663	0.0109389	0	0	0	0	0.0483136	0.329079
Neisseria gonorrhoeae	0.151351	0.102703	0.0396396	0.0891892	0.0837838	0.0432432	0.0369369	0.0513514	0.0666667	0.072973	0.0261261	0.0243243	0.0306306	0.0261261	0.0126126	0.00630631	0.0144144	0.00630631	0	0	0	0.0342342	0.0810811
Neisseria meningitidis	0.138065	0.126452	0.0412903	0.0967742	0.0748387	0.0335484	0.043871	0.0593548	0.083871	0.0658065	0.0270968	0.0258065	0.04	0.0296774	0.0116129	0.00516129	0.0193548	0.00774194	0	0	0	0.0245161	0.0451613
Oenococcus oeni	0.127971	0.166362	0.0639854	0.0530165	0.0329068	0.0383912	0.0767824	0.0585009	0.0402194	0.0603291	0.0365631	0.0347349	0.0274223	0.0219378	0.0127971	0.0146252	0.0255941	0.00182815	0	0	0	0.0329068	0.0731261
Pantoea agglomerans	0.204212	0.0567964	0.0810466	0.0542438	0.0478622	0.0730696	0.0280791	0.0328653	0.063178	0.0593491	0.0641353	0.0229738	0.0280791	0.0137205	0.0232929	0.00989151	0.0134014	0.00957243	0	0.0121251	0	0.0341417	0.0679643
Pantoea ananatis	0.195518	0.0545632	0.084443	0.0519649	0.0493667	0.0698279	0.0269568	0.0328029	0.0659305	0.0542384	0.07405	0.0224099	0.0256577	0.0142904	0.0233842	0.0100682	0.0172134	0.00974342	0	0.013316	0	0.0279311	0.0763235
Parabacteroides distasonis	0.213358	0.059833	0.0431354	0.0519481	0.0449907	0.0542672	0.0343228	0.0463822	0.0630798	0.0774583	0.0718924	0.0227273	0.028757	0.00881262	0.0324675	0.0217996	0.012987	0.00463822	0.000463822	0.000463822	0	0.0296846	0.0765306
Pasteurella multocida	0.168135	0.112335	0.0367107	0.0653451	0.0602056	0.061674	0.0587372	0.051395	0.0624082	0.0682819	0.0558003	0.0227606	0.0352423	0.0183554	0.0110132	0.00954479	0.0212922	0.00881057	0.000734214	0	0	0.0124816	0.0587372
Pediococcus acidilactici	0.17619	0.138095	0.0742857	0.0333333	0.0295238	0.032381	0.0619048	0.0609524	0.0419048	0.047619	0.0552381	0.0295238	0.0295238	0.0209524	0.0171429	0.012381	0.0238095	0.00285714	0	0	0	0.0352381	0.0771429
Phocaeicola vulgatus	0.210755	0.0738729	0.0429115	0.065182	0.0613797	0.0401955	0.0418251	0.044541	0.0608365	0.0744161	0.0793047	0.0195546	0.0239001	0.0130364	0.0184682	0.0184682	0.0114068	0.00706138	0.000543183	0.000543183	0	0.026616	0.065182
Porphyromonas gingivalis	0.191544	0.100086	0.0293356	0.0586713	0.0655738	0.0396894	0.0474547	0.0578085	0.0500431	0.0871441	0.0327869	0.02761	0.0362381	0.0163934	0.0181191	0.0172563	0.0172563	0.00776531	0.000862813	0	0	0.0181191	0.0802416
Prevotella copri	0.192857	0.0952381	0.0373016	0.0555556	0.0563492	0.0380952	0.0444444	0.0492063	0.0690476	0.0833333	0.0547619	0.0269841	0.0301587	0.0142857	0.0174603	0.0142857	0.0111111	0.0047619	0.000793651	0.000793651	0	0.0166667	0.0865079
Priestia megaterium	0.237353	0.0482353	0.075	0.0476471	0.0352941	0.0467647	0.0235294	0.0305882	0.0782353	0.0364706	0.0414706	0.0323529	0.0258824	0.01	0.0297059	0.0132353	0.00882353	0.0108824	0	0.00264706	0	0.0588235	0.107059
Proteus mirabilis	0.174564	0.086783	0.0693267	0.0802993	0.0698254	0.0693267	0.0528678	0.038404	0.0503741	0.0528678	0.034414	0.0204489	0.0294264	0.0169576	0.0154613	0.0084788	0.0174564	0.0104738	0	0.0129676	0	0.0224439	0.0668329
Pseudomonas aeruginosa	0.215566	0.0686124	0.0793651	0.0609319	0.0424987	0.0414747	0.0296979	0.0209933	0.0747568	0.0460829	0.0271377	0.0389145	0.0353303	0.0133129	0.0256016	0.00614439	0.016385	0.0189452	0.000512033	0.00921659	0	0.0527394	0.0757808
Pseudomonas_A stutzeri	0.215932	0.0531062	0.0506012	0.0581162	0.0430862	0.0536072	0.0310621	0.0320641	0.0711423	0.0581162	0.0340681	0.0305611	0.0345691	0.0150301	0.0395792	0.011022	0.0265531	0.0145291	0.000501002	0.012024	0	0.0536072	0.0611222
Pseudomonas_E amygdali	0.195469	0.0763962	0.0706006	0.0574289	0.0495258	0.0547945	0.0458377	0.0310854	0.061117	0.0648051	0.0289779	0.0216017	0.0300316	0.0168599	0.0337197	0.00684932	0.0179136	0.0115911	0.00052687	0.0173867	0	0.0558483	0.0516333
Pseudomonas_E avellanae	0.194334	0.0690855	0.0765408	0.0536779	0.0457256	0.0710736	0.0432406	0.027833	0.0621272	0.054672	0.0293241	0.02833	0.0308151	0.0149105	0.0422465	0.00596421	0.0159046	0.0114314	0.000497018	0.0149105	0	0.0531809	0.054175
Pseudomonas_E hunanensis	0.193425	0.0531259	0.0854124	0.0722043	0.04344	0.0598767	0.03258	0.0287643	0.0727913	0.0616378	0.0246551	0.0264162	0.0287643	0.012034	0.0399178	0.00997945	0.0111535	0.0143822	0.000293513	0.00909891	0	0.0513648	0.0686821
Pseudomonas_E syringae	0.186813	0.0614698	0.0765797	0.0576923	0.0467033	0.0776099	0.0401786	0.0260989	0.0570055	0.0631868	0.0322802	0.0264423	0.0260989	0.012706	0.0442995	0.00755495	0.0151099	0.0120192	0.000343407	0.0120192	0	0.0556319	0.0621566
Pseudomonas_E viridiflava	0.194574	0.0528005	0.0802217	0.0589265	0.0405484	0.0743874	0.0350058	0.0247958	0.0641774	0.0595099	0.0323804	0.0274212	0.0271295	0.0096266	0.0446324	0.00787631	0.0169195	0.0113769	0.000291715	0.00904317	0	0.0592182	0.0691365
Raoultella ornithinolytica	0.179487	0.0507534	0.0972773	0.0642347	0.0383294	0.0785091	0.0327782	0.0303992	0.0782448	0.0510177	0.0824742	0.0227333	0.024055	0.0111023	0.0208829	0.011631	0.0200899	0.0142744	0	0.00105736	0	0.013217	0.0774518
Rathayibacter sp002930885	0.182084	0.0628043	0.0686465	0.0525803	0.0340798	0.0477118	0.030185	0.0413827	0.0691334	0.0413827	0.0681597	0.0296981	0.0243427	0.00925024	0.0219085	0.0116845	0.0097371	0.0097371	0	0.00194742	0	0.0516066	0.131938
Rhizobium leguminosarum	0.192614	0.0388166	0.0975661	0.048888	0.0214016	0.0587495	0.0186739	0.0220311	0.0851867	0.0404952	0.075535	0.0258078	0.0268569	0.00650441	0.0362988	0.010491	0.0102812	0.0132186	0	0.00713386	0	0.08141	0.0820394
Rhizobium ruizarguesonis	0.189276	0.0372524	0.0956072	0.0482343	0.0202412	0.0592162	0.0187339	0.0232558	0.085702	0.0462963	0.0816107	0.0275624	0.0260551	0.00753661	0.0359604	0.0118432	0.00839793	0.0116279	0	0.00796727	0	0.077304	0.0803187
Ruminococcus_E sp900317315	0.168831	0.0562771	0.0692641	0.0519481	0.025974	0.012987	0.025974	0.017316	0.0735931	0.034632	0.04329	0.021645	0.012987	0.017316	0.034632	0	0.017316	0.004329	0	0	0	0.017316	0.294372
Salmonella enterica	0.191041	0.0862978	0.0816864	0.06917	0.0566535	0.044137	0.0645586	0.0329381	0.0625823	0.0711462	0.0428195	0.0223979	0.0322793	0.0184453	0.0151515	0.00658762	0.0230567	0.00988142	0.000658762	0.0151515	0	0.0111989	0.0421607
Serratia marcescens_I	0.196495	0.0525784	0.0893158	0.0562858	0.0441523	0.0522413	0.0374115	0.0323559	0.0792046	0.0505561	0.0586451	0.0212336	0.0310078	0.0141557	0.0205595	0.00640377	0.0471857	0.0158409	0.000337041	0.00101112	0	0.0208965	0.0721267
Serratia marcescens_K	0.194076	0.0555384	0.0922555	0.0549213	0.0416538	0.0490589	0.0354829	0.029929	0.0765196	0.05307	0.0524529	0.0234496	0.0296205	0.012959	0.0200555	0.00771367	0.0444307	0.016353	0.000308547	0.0104906	0	0.0228325	0.0768281
Sinorhizobium medicae	0.207541	0.0478234	0.0876763	0.0518087	0.0245248	0.0536481	0.0180871	0.0232986	0.0843041	0.0447578	0.0720417	0.0285101	0.027897	0.00858369	0.0245248	0.00674433	0.0113427	0.0110362	0	0.00889025	0	0.0656039	0.091355
Sinorhizobium meliloti	0.205857	0.0508183	0.0930233	0.0538329	0.0262705	0.0585702	0.0189492	0.0167959	0.0788114	0.044789	0.0663221	0.0275624	0.0310078	0.00775194	0.0322997	0.00775194	0.0111972	0.0146425	0	0.00861326	0	0.0701981	0.0749354
Staphylococcus argenteus	0.210782	0.0781933	0.0684798	0.0509956	0.0393395	0.0592521	0.0446819	0.0437105	0.0757649	0.0466246	0.0451676	0.0228266	0.025255	0.0165129	0.0140845	0.0169985	0.0135988	0.00922778	0.000485673	0.000485673	0	0.0466246	0.0709082
Staphylococcus aureus	0.176524	0.121929	0.0673339	0.0618744	0.0591447	0.0582348	0.0582348	0.0545951	0.0536852	0.0482257	0.0427662	0.0282075	0.0236579	0.022748	0.0172884	0.0118289	0.00909918	0.00636943	0	0	0	0.0363967	0.0418562
Staphylococcus capitis	0.212994	0.0997991	0.0629605	0.0589417	0.0442063	0.0555928	0.0542532	0.0428667	0.0643001	0.0401875	0.0421969	0.0247823	0.0261219	0.016075	0.0167448	0.0087073	0.0087073	0.00602813	0.000669792	0	0	0.0602813	0.0535834
Staphylococcus chromogenes	0.193158	0.105488	0.0612972	0.0591589	0.0491803	0.06201	0.0584462	0.044191	0.0841055	0.0356379	0.0420527	0.023521	0.0306486	0.0149679	0.0149679	0.00926586	0.00784034	0.00926586	0.000712758	0	0	0.0399145	0.0541696
Staphylococcus epidermidis	0.20054	0.122302	0.0602518	0.057554	0.0548561	0.0548561	0.0602518	0.0494604	0.0548561	0.0431655	0.0395683	0.0242806	0.0278777	0.0134892	0.0161871	0.00899281	0.0125899	0.00539568	0.000899281	0	0	0.0413669	0.051259
Staphylococcus haemolyticus	0.201619	0.107432	0.0647535	0.053716	0.0559235	0.053716	0.0588668	0.0441501	0.0691685	0.0397351	0.0367918	0.0257542	0.0279617	0.01766	0.0154525	0.0110375	0.0117734	0.00809419	0.000735835	0	0	0.0485651	0.0470935
Staphylococcus hominis	0.202963	0.104444	0.0548148	0.0592593	0.0533333	0.057037	0.0562963	0.0481481	0.0651852	0.0407407	0.037037	0.022963	0.0303704	0.017037	0.0162963	0.0133333	0.00962963	0.00444444	0	0	0	0.0562963	0.0503704
Staphylococcus pseudintermedius	0.193377	0.0869308	0.0703726	0.0555884	0.0473093	0.0626848	0.0490834	0.0461266	0.083974	0.0372561	0.0467179	0.0236546	0.0272028	0.0147842	0.0147842	0.0147842	0.0118273	0.00946186	0.000591366	0	0	0.0490834	0.0544057
Staphylococcus saprophyticus	0.208451	0.0867606	0.0698592	0.0495775	0.0411268	0.0602817	0.0495775	0.0439437	0.0811268	0.0428169	0.0371831	0.0259155	0.0292958	0.0146479	0.0135211	0.0107042	0.00901408	0.00619718	0.00056338	0	0	0.0580282	0.0614085
Staphylococcus simulans	0.210765	0.0920882	0.0680934	0.0551232	0.042153	0.0603113	0.0473411	0.0389105	0.0817121	0.0428016	0.038262	0.0239948	0.0246433	0.0136187	0.0175097	0.0142672	0.0123217	0.00518807	0.000648508	0	0	0.0473411	0.0629053
Staphylococcus_A sciuri	0.196462	0.0909665	0.0751737	0.0682249	0.0480101	0.0593809	0.0486418	0.0347442	0.087808	0.0391661	0.050537	0.0259002	0.0265319	0.0138977	0.0120025	0.0145294	0.0101074	0.00568541	0	0	0	0.0341124	0.0581175
Stenotrophomonas maltophilia	0.196377	0.0584603	0.0638123	0.05352	0.0325237	0.049403	0.0242898	0.0292301	0.0613421	0.0671058	0.0304652	0.0300535	0.0349938	0.0115274	0.0345821	0.0172911	0.0172911	0.0127625	0.000411692	0.0119391	0	0.0662824	0.0963359
Streptococcus agalactiae	0.164512	0.113984	0.0599295	0.0305523	0.0376028	0.0634548	0.0540541	0.06698	0.0611046	0.06698	0.0646298	0.0246769	0.0282021	0.0188014	0.0223267	0.0199765	0.0164512	0.00352526	0	0	0	0.0105758	0.0716804
Streptococcus anginosus	0.197719	0.112167	0.0750951	0.0342205	0.0418251	0.0617871	0.0589354	0.0598859	0.0646388	0.0522814	0.0693916	0.0190114	0.0256654	0.0237643	0.0152091	0.0209125	0.0142586	0.00285171	0	0	0	0.0190114	0.0313688
Streptococcus dysgalactiae	0.182576	0.134384	0.068582	0.0454124	0.0454124	0.0750695	0.0750695	0.0537535	0.0500463	0.047266	0.0630213	0.021316	0.021316	0.0176089	0.012975	0.0157553	0.0148285	0.00185357	0	0	0	0.0203892	0.0333642
Streptococcus equi	0.188254	0.119067	0.0643604	0.0410298	0.0386163	0.0643604	0.071601	0.0587289	0.0410298	0.0563154	0.07321	0.0233307	0.0233307	0.0217216	0.0144811	0.0201126	0.00965406	0.00321802	0	0	0	0.0265487	0.0410298
Streptococcus mutans	0.171544	0.116044	0.073663	0.0403633	0.0353179	0.0544904	0.0514632	0.0605449	0.0857719	0.0454087	0.0524723	0.0211907	0.0312815	0.0232089	0.0181635	0.0282543	0.0141271	0.00201816	0	0	0	0.0151362	0.0595358
Streptococcus pneumoniae	0.150824	0.171103	0.0595691	0.0316857	0.0367554	0.0773131	0.117871	0.0481622	0.0583016	0.0443599	0.0456274	0.0253485	0.0228137	0.0240811	0.017744	0.00633714	0.0139417	0.00126743	0.00253485	0	0	0.0215463	0.0228137
Streptococcus pseudopneumoniae	0.173797	0.122103	0.0606061	0.0276292	0.0516934	0.0686275	0.0597148	0.0579323	0.07041	0.0508021	0.0561497	0.0196078	0.0249554	0.0213904	0.0178253	0.0213904	0.0151515	0.00178253	0.000891266	0	0	0.0285205	0.0490196
Streptococcus pyogenes	0.164938	0.139004	0.0653527	0.0414938	0.0311203	0.060166	0.0591286	0.0539419	0.0622407	0.0549793	0.06639	0.0259336	0.030083	0.0259336	0.0238589	0.0207469	0.0145228	0.00311203	0	0	0	0.0186722	0.0383817
Streptococcus suis	0.179927	0.148103	0.0685435	0.0330477	0.0232558	0.0514076	0.0465116	0.0734394	0.0734394	0.0514076	0.0685435	0.0244798	0.0281518	0.0244798	0.0232558	0.0110159	0.0110159	0.00367197	0	0	0	0.0244798	0.0318237
Streptococcus suis_P	0.194387	0.128898	0.0706861	0.029106	0.02079	0.0509356	0.0530146	0.0665281	0.0841996	0.0446985	0.0654886	0.022869	0.029106	0.0218295	0.02079	0.0218295	0.010395	0.004158	0	0	0	0.0280665	0.0322245
Streptococcus suis_W	0.200368	0.124081	0.0670956	0.0321691	0.0257353	0.0496324	0.0542279	0.0643382	0.0818015	0.046875	0.0735294	0.0220588	0.0257353	0.0211397	0.0183824	0.0211397	0.0101103	0.00367647	0	0	0	0.0211397	0.0367647
Streptomyces albidoflavus	0.156955	0.0462665	0.0916545	0.0494876	0.033675	0.036896	0.0240117	0.0342606	0.0775988	0.0377745	0.0579795	0.0389458	0.0298682	0.0128843	0.0448023	0.0231332	0.00849195	0.0266471	0.000292826	0.000585652	0.000292826	0.0893119	0.0781845
Vibrio cholerae	0.19755	0.0918836	0.0627871	0.06049	0.0643185	0.0612557	0.0474732	0.0390505	0.0490046	0.0497703	0.0344564	0.017611	0.0321593	0.0214395	0.0260337	0.00842266	0.025268	0.00842266	0.000765697	0.0191424	0	0.0367534	0.0459418
Vibrio cyclitrophicus	0.204873	0.0602757	0.0811157	0.0589933	0.0429625	0.065085	0.0349471	0.0320616	0.0551459	0.048413	0.0378326	0.0195576	0.0285348	0.0121834	0.0403976	0.0137865	0.0179545	0.0112215	0.000320616	0.0121834	0	0.0605963	0.0615582
Vibrio lentus	0.203597	0.067187	0.0766882	0.0627757	0.0451306	0.0573465	0.0400407	0.0346115	0.0539532	0.0461486	0.0352901	0.0213777	0.0325755	0.0139125	0.0383441	0.0135731	0.0203597	0.00950119	0.000339328	0.0128945	0	0.0542925	0.0600611
Vibrio parahaemolyticus	0.200173	0.0683096	0.0734976	0.0644185	0.049719	0.0579334	0.0402075	0.0306961	0.05361	0.0587981	0.0328578	0.0237786	0.029399	0.0155642	0.0345871	0.0112408	0.025508	0.00734976	0.000432339	0.0263727	0	0.0423692	0.0531777
Vibrio splendidus	0.197599	0.0662093	0.0758148	0.0672384	0.04494	0.0638079	0.0394511	0.0329331	0.0566038	0.0456261	0.0360206	0.0212693	0.0325901	0.0144082	0.0360206	0.0171527	0.0219554	0.00926244	0.000343053	0.0137221	0	0.0497427	0.0572899
Vibrio vulnificus	0.195053	0.0705596	0.068532	0.0592052	0.0490673	0.0608273	0.040957	0.0308191	0.0494728	0.0502839	0.0389294	0.0251419	0.0348743	0.0166261	0.0442011	0.0105434	0.0263585	0.00973236	0	0.0145985	0	0.0429846	0.0612328
Wolbachia pipientis	0.108642	0.175309	0.0271605	0.0592593	0.0469136	0.0444444	0.0592593	0.0666667	0.0222222	0.0345679	0.0246914	0.037037	0.054321	0.00987654	0.0123457	0	0.0395062	0.00987654	0	0	0	0.017284	0.150617
Xanthomonas arboricola	0.188434	0.0609756	0.0527144	0.0515342	0.036192	0.0527144	0.0243902	0.0302911	0.0664831	0.0680566	0.052321	0.0338316	0.0369788	0.0114083	0.0405193	0.0137687	0.0173092	0.0125885	0.000393391	0.00275374	0	0.0472069	0.0991345
Xanthomonas citri	0.191257	0.071535	0.0546448	0.0546448	0.0357675	0.0496771	0.0273224	0.0312966	0.0620964	0.0606061	0.0447094	0.0332837	0.0372578	0.0139096	0.034774	0.0124193	0.0223547	0.0119225	0.000496771	0.00397417	0	0.0486836	0.0973671
Xanthomonas oryzae	0.194846	0.0785669	0.0465116	0.0553111	0.0370836	0.0452546	0.035198	0.0333124	0.0647392	0.0678818	0.0389692	0.0326838	0.0333124	0.0119422	0.035198	0.0113136	0.0219987	0.00942803	0.000628536	0.0131992	0	0.0509114	0.0817096
Xanthomonas perforans	0.217788	0.054732	0.0558723	0.054732	0.0250855	0.0490308	0.0222349	0.0256556	0.0524515	0.0689852	0.041049	0.0285063	0.0359179	0.0102623	0.0290764	0.0114025	0.0205245	0.0119726	0.000570125	0.00570125	0	0.0786773	0.0997719
Xanthomonas phaseoli	0.191781	0.0572532	0.0544433	0.0505796	0.0351247	0.0488233	0.0245873	0.028451	0.0635757	0.0646294	0.0470671	0.0344222	0.0375834	0.0105374	0.0375834	0.0119424	0.0182648	0.0140499	0.000351247	0.00421496	0	0.0593607	0.105374
Xanthomonas vasicola	0.196319	0.0670465	0.0477651	0.0530237	0.0337423	0.0486415	0.0241017	0.0315513	0.0613497	0.0644172	0.0425066	0.0324277	0.0363716	0.0127082	0.037248	0.014461	0.0153374	0.0122699	0.000438212	0.0135846	0	0.0569676	0.0977213
Xylella fastidiosa	0.152	0.108444	0.04	0.0595556	0.0515556	0.04	0.0373333	0.0515556	0.0693333	0.0871111	0.0275556	0.0266667	0.0435556	0.016	0.0204444	0.0106667	0.0266667	0.00888889	0.000888889	0	0	0.0275556	0.0942222
Yersinia enterocolitica	0.175144	0.0773994	0.0707651	0.0610349	0.0566121	0.0601504	0.0592658	0.034498	0.072092	0.0654578	0.0508625	0.0207873	0.0269792	0.0137107	0.0190181	0.00928793	0.0358249	0.00840336	0.000442282	0.0145953	0	0.0128262	0.054843
Yersinia pestis	0.200913	0.087519	0.0745814	0.0525114	0.043379	0.0547945	0.0570776	0.0251142	0.0601218	0.0624049	0.0639269	0.02207	0.0258752	0.0159817	0.0121766	0.00608828	0.0251142	0.00989346	0	0.0121766	0	0.0327245	0.0555556

## Sheet: conserved_core_orthogroups
orthogroup	fraction_core	COGDB_category	eggnog_category	COGDB_name	eggnog_name	COGDB_annotation	eggnog_description	COGDB_system
COG0238	0.956284	J	J	RpsR	rpsR	Ribosomal protein S18	Binds as a heterodimer with protein S6 to the central domain of the 16S rRNA, where it helps stabilize the platform of the 30S subunit	Ribosome 30S subunit
COG0211	0.95082	J	J	RpmA	rpmA	Ribosomal protein L27	Belongs to the bacterial ribosomal protein bL27 family	Ribosome 50S subunit
COG0632	0.945355	L	L	RuvA	ruvA	Holliday junction resolvasome RuvABC DNA-binding subunit	The RuvA-RuvB complex in the presence of ATP renatures cruciform structure in supercoiled DNA with palindromic sequence, indicating that it may promote strand exchange reactions in homologous recombination. RuvAB is a helicase that mediates the Holliday junction migration by localized denaturation and reannealing. RuvA stimulates, in the presence of DNA, the weak ATPase activity of RuvB
COG0292	0.939891	J	J	RplT	rplT	Ribosomal protein L20	Binds directly to 23S ribosomal RNA and is necessary for the in vitro assembly process of the 50S ribosomal subunit. It is not involved in the protein synthesizing functions of that subunit	Ribosome 50S subunit
COG0858	0.928962	J	J	RbfA	rbfA	Ribosome-binding factor RbfA	One of several proteins that assist in the late maturation steps of the functional core of the 30S ribosomal subunit. Associates with free 30S ribosomal subunits (but not with 30S subunits that are part of 70S ribosomes or polysomes). Required for efficient processing of 16S rRNA. May interact with the 5'-terminal helix region of 16S rRNA
COG0184	0.928962	J	J	RpsO	rpsO	Ribosomal protein S15P/S13E	Forms an intersubunit bridge (bridge B4) with the 23S rRNA of the 50S subunit in the ribosome	Ribosome 30S subunit
COG0254	0.923497	J	J	RpmE	rpmE2	Ribosomal protein L31	Ribosomal protein L31	Ribosome 50S subunit
COG0228	0.923497	J	J	RpsP	rpsP	Ribosomal protein S16	Belongs to the bacterial ribosomal protein bS16 family	Ribosome 30S subunit
COG0361	0.923497	J	J	InfA	infA	Translation initiation factor IF-1	One of the essential components for the initiation of protein synthesis. Stabilizes the binding of IF-2 and IF-3 on the 30S subunit to which N-formylmethionyl-tRNA(fMet) subsequently binds. Helps modulate mRNA selection, yielding the 30S pre- initiation complex (PIC). Upon addition of the 50S ribosomal subunit IF-1, IF-2 and IF-3 are released leaving the mature 70S translation initation complex	Translation factors
COG0255	0.923497	J	J	RpmC	rpmC	Ribosomal protein L29	Belongs to the universal ribosomal protein uL29 family	Ribosome 50S subunit
COG0291	0.923497	J	J	RpmI	rpmI	Ribosomal protein L35	Belongs to the bacterial ribosomal protein bL35 family	Ribosome 50S subunit
COG0227	0.918033	J	J	RpmB	rpmB	Ribosomal protein L28	Belongs to the bacterial ribosomal protein bL28 family	Ribosome 50S subunit
COG0231	0.912568	J	J	Efp	efp	Translation elongation factor P (EF-P)/translation initiation factor 5A (eIF-5A)	Involved in peptide bond synthesis. Stimulates efficient translation and peptide-bond synthesis on native or reconstituted 70S ribosomes in vitro. Probably functions indirectly by altering the affinity of the ribosome for aminoacyl-tRNA, thus increasing their reactivity as acceptors for peptidyl transferase	Translation factors
COG0233	0.912568	J	J	Frr	frr	Ribosome recycling factor	Responsible for the release of ribosomes from messenger RNA at the termination of protein biosynthesis. May increase the efficiency of translation by recycling ribosomes from one round of translation to another
COG0781	0.912568	K	K	NusB	nusB	Transcription antitermination protein NusB	Involved in transcription antitermination. Required for transcription of ribosomal RNA (rRNA) genes. Binds specifically to the boxA antiterminator sequence of the ribosomal RNA (rrn) operons
COG0102	0.912568	J	J	RplM	rplM	Ribosomal protein L13	This protein is one of the early assembly proteins of the 50S ribosomal subunit, although it is not seen to bind rRNA by itself. It is important during the early stages of 50S assembly	Ribosome 50S subunit
COG0360	0.912568	J	J	RpsF	rpsF	Ribosomal protein S6	Binds together with S18 to 16S ribosomal RNA	Ribosome 30S subunit
COG0016	0.907104	J	J	PheS	pheS	Phenylalanyl-tRNA synthetase alpha subunit	Belongs to the class-II aminoacyl-tRNA synthetase family. Phe-tRNA synthetase alpha subunit type 1 subfamily	Aminoacyl-tRNA synthetases
COG0087	0.907104	J	J	RplC	rplC	Ribosomal protein L3	One of the primary rRNA binding proteins, it binds directly near the 3'-end of the 23S rRNA, where it nucleates assembly of the 50S subunit	Ribosome 50S subunit
COG0194	0.907104	F	F	Gmk	gmk	Guanylate kinase	Essential for recycling GMP and indirectly, cGMP
COG0319	0.907104	J	J	YbeY	ybeY	ssRNA-specific RNase YbeY, 16S rRNA maturation enzyme	Single strand-specific metallo-endoribonuclease involved in late-stage 70S ribosome quality control and in maturation of the 3' terminus of the 16S rRNA	16S rRNA modification
COG0089	0.907104	J	J	RplW	rplW	Ribosomal protein L23	One of the early assembly proteins it binds 23S rRNA. One of the proteins that surrounds the polypeptide exit tunnel on the outside of the ribosome. Forms the main docking site for trigger factor binding to the ribosome	Ribosome 50S subunit
COG0636	0.907104	C	C	AtpE	atpE	FoF1-type ATP synthase, membrane subunit c/Archaeal/vacuolar-type H+-ATPase, subunit K	F(1)F(0) ATP synthase produces ATP from ADP in the presence of a proton or sodium gradient. F-type ATPases consist of two structural domains, F(1) containing the extramembraneous catalytic core and F(0) containing the membrane proton channel, linked together by a central stalk and a peripheral stalk. During catalysis, ATP synthesis in the catalytic domain of F(1) is coupled via a rotary mechanism…	FoF1-type ATP synthase
COG0712	0.901639	C	C	AtpH	atpH	FoF1-type ATP synthase, delta subunit	F(1)F(0) ATP synthase produces ATP from ADP in the presence of a proton or sodium gradient. F-type ATPases consist of two structural domains, F(1) containing the extramembraneous catalytic core and F(0) containing the membrane proton channel, linked together by a central stalk and a peripheral stalk. During catalysis, ATP synthesis in the catalytic domain of F(1) is coupled via a rotary mechanism…	FoF1-type ATP synthase
COG0094	0.901639	J	J	RplE	rplE	Ribosomal protein L5	This is 1 of the proteins that binds and probably mediates the attachment of the 5S RNA into the large ribosomal subunit, where it forms part of the central protuberance. In the 70S ribosome it contacts protein S13 of the 30S subunit (bridge B1b), connecting the 2 subunits	Ribosome 50S subunit
COG0093	0.901639	J	J	RplN	rplN	Ribosomal protein L14	Binds to 23S rRNA. Forms part of two intersubunit bridges in the 70S ribosome	Ribosome 50S subunit
COG1862	0.901639	U	U	YajC	yajC	Protein translocase subunit YajC	Preprotein translocase subunit YajC
COG0261	0.901639	J	J	RplU	rplU	Ribosomal protein L21	This protein binds to 23S rRNA in the presence of protein L20	Ribosome 50S subunit
COG0802	0.896175	J	S	TsaE	yjeE	tRNA A37 threonylcarbamoyladenosine biosynthesis protein TsaE	Threonylcarbamoyl adenosine biosynthesis protein TsaE	tRNA modification
COG0096	0.896175	J	J	RpsH	rpsH	Ribosomal protein S8	One of the primary rRNA binding proteins, it binds directly to 16S rRNA central domain where it helps coordinate assembly of the platform of the 30S subunit	Ribosome 30S subunit
COG0264	0.89071	J	J	Tsf	tsf	Translation elongation factor EF-Ts	Associates with the EF-Tu.GDP complex and induces the exchange of GDP to GTP. It remains bound to the aminoacyl-tRNA.EF- Tu.GTP complex up to the GTP hydrolysis stage on the ribosome	Translation factors
COG0806	0.89071	J	J	RimM	rimM	Ribosomal 30S subunit maturation factor RimM, required for 16S rRNA processing	An accessory protein needed during the final step in the assembly of 30S ribosomal subunit, possibly for assembly of the head region. Probably interacts with S19. Essential for efficient processing of 16S rRNA. May be needed both before and after RbfA during the maturation of 16S rRNA. It has affinity for free ribosomal 30S subunits but not for 70S ribosomes	16S rRNA modification
COG0244	0.89071	J	J	RplJ	rplJ	Ribosomal protein L10	Forms part of the ribosomal stalk, playing a central role in the interaction of the ribosome with GTP-bound translation factors	Ribosome 50S subunit
COG0098	0.89071	J	J	RpsE	rpsE	Ribosomal protein S5	Located at the back of the 30S subunit body where it stabilizes the conformation of the head with respect to the body	Ribosome 30S subunit
COG0711	0.89071	C	C	AtpF	atpF	FoF1-type ATP synthase, membrane subunit b or b'	Component of the F(0) channel, it forms part of the peripheral stalk, linking F(1) to F(0)	FoF1-type ATP synthase
COG0197	0.89071	J	J	RplP	rplP	Ribosomal protein L16/L10AE	Binds 23S rRNA and is also seen to make contacts with the A and possibly P site tRNAs	Ribosome 50S subunit
COG0335	0.89071	J	J	RplS	rplS	Ribosomal protein L19	This protein is located at the 30S-50S ribosomal subunit interface and may play a role in the structure and function of the aminoacyl-tRNA binding site	Ribosome 50S subunit
COG0198	0.89071	J	J	RplX	rplX	Ribosomal protein L24	One of the proteins that surrounds the polypeptide exit tunnel on the outside of the subunit	Ribosome 50S subunit
COG0195	0.89071	K	K	NusA	nusA	Transcription antitermination factor NusA, contains S1 and KH domains	Participates in both transcription termination and antitermination
COG0186	0.89071	J	J	RpsQ	rpsQ	Ribosomal protein S17	One of the primary rRNA binding proteins, it binds specifically to the 5'-end of 16S ribosomal RNA	Ribosome 30S subunit
COG0333	0.89071	J	J	RpmF	rpmF	Ribosomal protein L32	Belongs to the bacterial ribosomal protein bL32 family	Ribosome 50S subunit
COG0522	0.885246	J	J	RpsD	rpsD	Ribosomal protein S4 or related protein	One of the primary rRNA binding proteins, it binds directly to 16S rRNA where it nucleates assembly of the body of the 30S subunit	Ribosome 30S subunit
COG0097	0.885246	J	J	RplF	rplF	Ribosomal protein L6P/L9E	This protein binds to the 23S rRNA, and is important in its secondary structure. It is located near the subunit interface in the base of the L7 L12 stalk, and near the tRNA binding site of the peptidyltransferase center	Ribosome 50S subunit
COG0356	0.879781	C	C	AtpB	atpB	FoF1-type ATP synthase, membrane subunit a	it plays a direct role in the translocation of protons across the membrane	FoF1-type ATP synthase
COG0217	0.879781	KJ	K	TACO1	yebC	Transcriptional and/or translational regulatory protein YebC/TACO1	transcriptional regulatory protein
COG0193	0.879781	J	J	Pth	pth	Peptidyl-tRNA hydrolase	The natural substrate for this enzyme may be peptidyl- tRNAs which drop off the ribosome during protein synthesis	Translation factors
COG1399	0.879781	J	S	YceD	ylbN	23S rRNA accumulation protein YceD (essential in plants, uncharacterized in bacteria)	Uncharacterized ACR, COG1399
COG0441	0.879781	J	J	ThrS	thrS	Threonyl-tRNA synthetase	Catalyzes the attachment of threonine to tRNA(Thr) in a two-step reaction L-threonine is first activated by ATP to form Thr-AMP and then transferred to the acceptor end of tRNA(Thr)	Aminoacyl-tRNA synthetases
COG0080	0.879781	J	J	RplK	rplK	Ribosomal protein L11	Forms part of the ribosomal stalk which helps the ribosome interact with GTP-bound translation factors	Ribosome 50S subunit
COG0099	0.879781	J	J	RpsM	rpsM	Ribosomal protein S13	Located at the top of the head of the 30S subunit, it contacts several helices of the 16S rRNA. In the 70S ribosome it contacts the 23S rRNA (bridge B1a) and protein L5 of the 50S subunit (bridge B1b), connecting the 2 subunits	Ribosome 30S subunit
COG0234	0.879781	O	O	GroES	groS	Co-chaperonin GroES (HSP10)	Binds to Cpn60 in the presence of Mg-ATP and suppresses the ATPase activity of the latter
COG0055	0.879781	C	C	AtpD	atpD	FoF1-type ATP synthase, beta subunit	Produces ATP from ADP in the presence of a proton gradient across the membrane. The catalytic sites are hosted primarily by the beta subunits	FoF1-type ATP synthase
COG0092	0.874317	J	J	RpsC	rpsC	Ribosomal protein S3	Binds the lower part of the 30S subunit head. Binds mRNA in the 70S ribosome, positioning it for translation	Ribosome 30S subunit
COG0336	0.874317	J	J	TrmD	trmD	tRNA G37 N-methylase TrmD	Belongs to the RNA methyltransferase TrmD family	tRNA modification
COG0052	0.874317	J	J	RpsB	rpsB	Ribosomal protein S2	Belongs to the universal ribosomal protein uS2 family	Ribosome 30S subunit
COG0088	0.874317	J	J	RplD	rplD	Ribosomal protein L4	Forms part of the polypeptide exit tunnel	Ribosome 50S subunit
COG0353	0.874317	L	L	RecR	recR	Recombinational DNA repair protein RecR	May play a role in DNA repair. It seems to be involved in an RecBC-independent recombinational process of DNA repair. It may act with RecF and RecO
COG0355	0.874317	C	C	AtpC	atpC	FoF1-type ATP synthase, epsilon subunit	Produces ATP from ADP in the presence of a proton gradient across the membrane	FoF1-type ATP synthase
COG0691	0.874317	O	J	SmpB	smpB	tmRNA-binding protein	Required for rescue of stalled ribosomes mediated by trans-translation. Binds to transfer-messenger RNA (tmRNA), required for stable association of tmRNA with ribosomes. tmRNA and SmpB together mimic tRNA shape, replacing the anticodon stem-loop with SmpB. tmRNA is encoded by the ssrA gene
COG0091	0.874317	J	J	RplV	rplV	Ribosomal protein L22	The globular domain of the protein is located near the polypeptide exit tunnel on the outside of the subunit, while an extended beta-hairpin is found that lines the wall of the exit tunnel in the center of the 70S ribosome	Ribosome 50S subunit
COG0268	0.874317	J	J	RpsT	rpsT	Ribosomal protein S20	Binds directly to 16S ribosomal RNA	Ribosome 30S subunit
COG0180	0.868852	J	J	TrpS	trpS	Tryptophanyl-tRNA synthetase	Tryptophanyl-tRNA synthetase	Aminoacyl-tRNA synthetases
COG0149	0.868852	G	G	TpiA	tpiA	Triosephosphate isomerase	Involved in the gluconeogenesis. Catalyzes stereospecifically the conversion of dihydroxyacetone phosphate (DHAP) to D-glyceraldehyde-3-phosphate (G3P)	Glycolysis
COG0528	0.868852	F	F	PyrH	pyrH	Uridylate kinase	Catalyzes the reversible phosphorylation of UMP to UDP	Pyrimidine biosynthesis
COG0571	0.868852	K	J	Rnc	rnc	dsRNA-specific ribonuclease	Digests double-stranded RNA. Involved in the processing of primary rRNA transcript to yield the immediate precursors to the large and small rRNAs (23S and 16S). Processes some mRNAs, and tRNAs when they are encoded in the rRNA operon. Processes pre- crRNA and tracrRNA of type II CRISPR loci if present in the organism
COG0816	0.868852	JLK	L	YqgF	yqgF	YqgF/RuvX protein, pre-16S rRNA maturation RNase/Holliday junction resolvase/anti-termination factor	Could be a nuclease involved in processing of the 5'-end of pre-16S rRNA
COG0185	0.868852	J	J	RpsS	rpsS	Ribosomal protein S19	Protein S19 forms a complex with S13 that binds strongly to the 16S ribosomal RNA	Ribosome 30S subunit
COG0536	0.868852	DL	S	Obg	obg	GTPase involved in cell partioning and DNA repair	An essential GTPase which binds GTP, GDP and possibly (p)ppGpp with moderate affinity, with high nucleotide exchange rates and a fairly low GTP hydrolysis rate. Plays a role in control of the cell cycle, stress response, ribosome biogenesis and in those bacteria that undergo differentiation, in morphogenesis control
COG0101	0.863388	J	J	TruA	truA	tRNA U38,U39,U40 pseudouridine synthase TruA	Formation of pseudouridine at positions 38, 39 and 40 in the anticodon stem and loop of transfer RNAs	tRNA modification
COG0081	0.863388	J	J	RplA	rplA	Ribosomal protein L1	Binds directly to 23S rRNA. The L1 stalk is quite mobile in the ribosome, and is involved in E site tRNA release	Ribosome 50S subunit
COG0461	0.863388	F	F	PyrE	pyrE	Orotate phosphoribosyltransferase	Catalyzes the transfer of a ribosyl phosphate group from 5-phosphoribose 1-diphosphate to orotate, leading to the formation of orotidine monophosphate (OMP)	Pyrimidine biosynthesis
COG0558	0.863388	I	I	PgsA	pgsA	Phosphatidylglycerophosphate synthase	Belongs to the CDP-alcohol phosphatidyltransferase class-I family	Phospholipid biosynthesis
COG0103	0.863388	J	J	RpsI	rpsI	Ribosomal protein S9	Belongs to the universal ribosomal protein uS9 family	Ribosome 30S subunit
COG0051	0.863388	J	J	RpsJ	rpsJ	Ribosomal protein S10	Involved in the binding of tRNA to the ribosomes	Ribosome 30S subunit
COG0267	0.863388	J	J	RpmG	rpmG	Ribosomal protein L33	Belongs to the bacterial ribosomal protein bL33 family	Ribosome 50S subunit
COG0544	0.863388	O	D	Tig	tig	FKBP-type peptidyl-prolyl cis-trans isomerase (trigger factor)	Involved in protein export. Acts as a chaperone by maintaining the newly synthesized protein in an open conformation. Functions as a peptidyl-prolyl cis-trans isomerase
COG0104	0.863388	F	F	PurA	purA	Adenylosuccinate synthase	Plays an important role in the de novo pathway of purine nucleotide biosynthesis. Catalyzes the first committed step in the biosynthesis of AMP from IMP	Purine biosynthesis
COG0126	0.863388	G	F	Pgk	pgk	3-phosphoglycerate kinase	Belongs to the phosphoglycerate kinase family	Glycolysis
COG0012	0.857923	J	J	GTP1	ychF	Ribosome-binding ATPase YchF, GTP1/OBG family	ATPase that binds to both the 70S ribosome and the 50S ribosomal subunit in a nucleotide-independent manner
COG0018	0.857923	J	J	ArgS	argS	Arginyl-tRNA synthetase	Arginyl-tRNA synthetase	Aminoacyl-tRNA synthetases
COG0442	0.857923	J	J	ProS	proS	Prolyl-tRNA synthetase	Catalyzes the attachment of proline to tRNA(Pro) in a two-step reaction proline is first activated by ATP to form Pro- AMP and then transferred to the acceptor end of tRNA(Pro). As ProRS can inadvertently accommodate and process non-cognate amino acids such as alanine and cysteine, to avoid such errors it has two additional distinct editing activities against alanine. One activity is designated a…	Aminoacyl-tRNA synthetases
COG2919	0.857923	D	D	FtsB	ftsB	Cell division protein FtsB	Essential cell division protein. May link together the upstream cell division proteins, which are predominantly cytoplasmic, with the downstream cell division proteins, which are predominantly periplasmic
COG0203	0.857923	J	J	RplQ	rplQ	Ribosomal protein L17	Ribosomal protein L17	Ribosome 50S subunit
COG0222	0.857923	J	J	RplL	rplL	Ribosomal protein L7/L12	Forms part of the ribosomal stalk which helps the ribosome interact with GTP-bound translation factors. Is thus essential for accurate translation	Ribosome 50S subunit
COG1758	0.857923	K	K	RpoZ	rpoZ	DNA-directed RNA polymerase, subunit K/omega	Promotes RNA polymerase assembly. Latches the N- and C- terminal regions of the beta' subunit thereby facilitating its interaction with the beta and alpha subunits	RNA polymerase
COG0020	0.852459	I	H	UppS	uppS	Undecaprenyl pyrophosphate synthase	Catalyzes the condensation of isopentenyl diphosphate (IPP) with allylic pyrophosphates generating different type of terpenoids
COG0284	0.852459	F	F	PyrF	pyrF	Orotidine-5'-phosphate decarboxylase	Catalyzes the decarboxylation of orotidine 5'- monophosphate (OMP) to uridine 5'-monophosphate (UMP)	Pyrimidine biosynthesis
COG0283	0.852459	F	F	Cmk	cmk	Cytidylate kinase	Belongs to the cytidylate kinase family. Type 1 subfamily
COG1214	0.852459	J	O	TsaB	yeaZ	tRNA A37 threonylcarbamoyladenosine modification protein TsaB	Glycoprotease family	tRNA modification
COG0049	0.852459	J	J	RpsG	rpsG	Ribosomal protein S7	One of the primary rRNA binding proteins, it binds directly to 16S rRNA where it nucleates assembly of the head domain of the 30S subunit. Is located at the subunit interface close to the decoding center, probably blocks exit of the E-site tRNA	Ribosome 30S subunit
COG0290	0.852459	J	J	InfC	infC	Translation initiation factor IF-3	IF-3 binds to the 30S ribosomal subunit and shifts the equilibrum between 70S ribosomes and their 50S and 30S subunits in favor of the free subunits, thus enhancing the availability of 30S subunits on which protein synthesis initiation begins	Translation factors
COG0216	0.846995	J	J	PrfA	prfA	Protein chain release factor RF1	Peptide chain release factor 1 directs the termination of translation in response to the peptide chain termination codons UAG and UAA	Translation factors
COG0275	0.846995	J	J	RmsH	rsmH	16S rRNA C1402 N4-methylase RsmH	Specifically methylates the N4 position of cytidine in position 1402 (C1402) of 16S rRNA	16S rRNA modification
COG0090	0.846995	J	J	RplB	rplB	Ribosomal protein L2	One of the primary rRNA binding proteins. Required for association of the 30S and 50S subunits to form the 70S ribosome, for tRNA binding and peptide bond formation. It has been suggested to have peptidyltransferase activity	Ribosome 50S subunit
COG0779	0.846995	J	S	RimP	rimP	Ribosome maturation factor RimP	Required for maturation of 30S ribosomal subunits
COG0200	0.846995	J	J	RplO	rplO	Ribosomal protein L15	binds to the 23S rRNA	Ribosome 50S subunit
COG0057	0.84153	G	G	GapA	gap	Glyceraldehyde-3-phosphate dehydrogenase/erythrose-4-phosphate dehydrogenase	Belongs to the glyceraldehyde-3-phosphate dehydrogenase family	Glycolysis
COG0190	0.84153	H	F	FolD	folD	5,10-methylene-tetrahydrofolate dehydrogenase/Methenyl tetrahydrofolate cyclohydrolase	Catalyzes the oxidation of 5,10- methylenetetrahydrofolate to 5,10-methenyltetrahydrofolate and then the hydrolysis of 5,10-methenyltetrahydrofolate to 10- formyltetrahydrofolate
COG0061	0.84153	H	F	NadK	nadK	NAD kinase	Involved in the regulation of the intracellular balance of NAD and NADP, and is a key enzyme in the biosynthesis of NADP. Catalyzes specifically the phosphorylation on 2'-hydroxyl of the adenosine moiety of NAD to yield NADP
COG0224	0.84153	C	C	AtpG	atpG	FoF1-type ATP synthase, gamma subunit	Produces ATP from ADP in the presence of a proton gradient across the membrane. The gamma chain is believed to be important in regulating ATPase activity and the flow of protons through the CF(0) complex	FoF1-type ATP synthase
COG1381	0.84153	L	L	RecO	recO	Recombinational DNA repair protein RecO (RecF pathway)	Involved in DNA repair and RecF pathway recombination
COG0576	0.84153	O	O	GrpE	grpE	Molecular chaperone GrpE (heat shock protein HSP-70)	Participates actively in the response to hyperosmotic and heat shock by preventing the aggregation of stress-denatured proteins, in association with DnaK and GrpE. It is the nucleotide exchange factor for DnaK and may function as a thermosensor. Unfolded proteins bind initially to DnaJ
COG0359	0.84153	J	J	RplI	rplI	Ribosomal protein L9	Binds to the 23S rRNA	Ribosome 50S subunit
COG0173	0.84153	J	J	AspS	aspS	Aspartyl-tRNA synthetase	Catalyzes the attachment of L-aspartate to tRNA(Asp) in a two-step reaction L-aspartate is first activated by ATP to form Asp-AMP and then transferred to the acceptor end of tRNA(Asp)	Aminoacyl-tRNA synthetases
COG0706	0.84153	M	U	YidC	yidC	Membrane protein insertase Oxa1/YidC/SpoIIIJ	Required for the insertion and or proper folding and or complex formation of integral membrane proteins into the membrane. Involved in integration of membrane proteins that insert both dependently and independently of the Sec translocase complex, as well as at least some lipoproteins. Aids folding of multispanning membrane proteins
COG0690	0.84153	U	U	SecE	secE	Preprotein translocase subunit SecE	Essential subunit of the Sec protein translocation channel SecYEG. Clamps together the 2 halves of SecY. May contact the channel plug during translocation
COG0142	0.836066	H	H	IspA	ispA	Geranylgeranyl pyrophosphate synthase	Belongs to the FPP GGPP synthase family	Isoprenoid biosynthesis
COG0682	0.836066	M	M	Lgt	lgt	Prolipoprotein diacylglyceryltransferase	Transfers the N-acyl diglyceride group on what will become the N-terminal cysteine of membrane lipoproteins
COG0669	0.836066	H	H	CoaD	coaD	Phosphopantetheine adenylyltransferase	Reversibly transfers an adenylyl group from ATP to 4'- phosphopantetheine, yielding dephospho-CoA (dPCoA) and pyrophosphate	Pantothenate/CoA biosynthesis
COG0822	0.836066	O	C	IscU	iscU	Fe-S cluster assembly scaffold protein IscU, NifU family	A scaffold on which IscS assembles Fe-S clusters. It is likely that Fe-S cluster coordination is flexible as the role of this complex is to build and then hand off Fe-S clusters
COG0048	0.836066	J	J	RpsL	rpsL	Ribosomal protein S12	Interacts with and stabilizes bases of the 16S rRNA that are involved in tRNA selection in the A site and with the mRNA backbone. Located at the interface of the 30S and 50S subunits, it traverses the body of the 30S subunit contacting proteins on the other side and probably holding the rRNA structure together. The combined cluster of proteins S8, S12 and S17 appears to hold together the shoulder…	Ribosome 30S subunit
COG0206	0.836066	D	D	FtsZ	ftsZ	Cell division GTPase FtsZ	Essential cell division protein that forms a contractile ring structure (Z ring) at the future cell division site. The regulation of the ring assembly controls the timing and the location of cell division. One of the functions of the FtsZ ring is to recruit other cell division proteins to the septum to produce a new cell wall between the dividing cells. Binds GTP and shows GTPase activity
COG1159	0.830601	J	S	Era	era	GTPase Era, involved in 16S rRNA processing	An essential GTPase that binds both GDP and GTP, with rapid nucleotide exchange. Plays a role in 16S rRNA processing and 30S ribosomal subunit biogenesis and possibly also in cell cycle regulation and energy metabolism
COG0008	0.830601	J	J	GlnS	gltX	Glutamyl- or glutaminyl-tRNA synthetase	Catalyzes the attachment of glutamate to tRNA(Glu) in a two-step reaction glutamate is first activated by ATP to form Glu-AMP and then transferred to the acceptor end of tRNA(Glu)	Heme biosynthesis
COG0127	0.830601	F	F	RdgB	rdgB	Inosine/xanthosine triphosphate pyrophosphatase, all-alpha NTP-PPase family	Pyrophosphatase that catalyzes the hydrolysis of nucleoside triphosphates to their monophosphate derivatives, with a high preference for the non-canonical purine nucleotides XTP (xanthosine triphosphate), dITP (deoxyinosine triphosphate) and ITP. Seems to function as a house-cleaning enzyme that removes non-canonical purine nucleotides from the nucleotide pool, thus preventing their incorporation…
COG0592	0.830601	L	L	DnaN	dnaN	DNA polymerase III sliding clamp (beta) subunit, PCNA homolog	Confers DNA tethering and processivity to DNA polymerases and other proteins. Acts as a clamp, forming a ring around DNA (a reaction catalyzed by the clamp-loading complex) which diffuses in an ATP-independent manner freely and bidirectionally along dsDNA. Initially characterized for its ability to contact the catalytic subunit of DNA polymerase III (Pol III), a complex, multichain enzyme respons…
COG0782	0.830601	K	K	GreA	greA	Transcription elongation factor, GreA/GreB family	Necessary for efficient RNA polymerase transcription elongation past template-encoded arresting sites. The arresting sites in DNA have the property of trapping a certain fraction of elongating RNA polymerases that pass through, resulting in locked ternary complexes. Cleavage of the nascent transcript by cleavage factors such as GreA or GreB allows the resumption of elongation from the new 3'termi…
COG0100	0.830601	J	J	RpsK	rpsK	Ribosomal protein S11	Located on the platform of the 30S subunit, it bridges several disparate RNA helices of the 16S rRNA. Forms part of the Shine-Dalgarno cleft in the 70S ribosome	Ribosome 30S subunit
COG0256	0.830601	J	J	RplR	rplR	Ribosomal protein L18	This is one of the proteins that binds and probably mediates the attachment of the 5S RNA into the large ribosomal subunit, where it forms part of the central protuberance	Ribosome 50S subunit
COG0056	0.830601	C	C	AtpA	atpA	FoF1-type ATP synthase, alpha subunit	Produces ATP from ADP in the presence of a proton gradient across the membrane. The alpha chain is a regulatory subunit	FoF1-type ATP synthase
[truncated: 530 more rows]

## Sheet: parsimony_vs_GLOOME
orthogroup	min_gain_loss_ratio	gloome_probability
COG0292	0.25	0.9999
COG0632	0.3	0.9999
COG0291	0.3	0.9999
COG0268	0.3	0.9999
COG0184	0.3	0.9999
COG0087	0.35	0.9999
[truncated: 1,799 more rows]

## Sheet: LBCA_core_orthogroups
orthogroup	min_gain_loss_ratio	fraction_core	COGDB_category	eggnog_category	COGDB_name	eggnog_name	COGDB_annotation	eggnog_description	COGDB_system
[truncated: 1,301 more rows]

[truncated: 2 more sheets: LBCA_undercharacterized, Syn3A_orthogroups]
