# Supplementary material for: Reconstruction of the last bacterial common ancestor from 183 pangenomes reveals a versatile ancient core genome
Source: Genome Biol. 2023 Aug 8;24:183. doi: 10.1186/s13059-023-03028-2 (PMC10411014; doi:10.1186/s13059-023-03028-2)
Supplement: Supplementary file 6 — Additional file 6: DatasetS5. Metabolic analysis of the LBCA core genome. Includes mappings between COG and KEGG orthogroups, active KEGG modules in the LBCA core genome, and metabolite abbreviations for LBCA metabolic pathways. [file 13059_2023_3028_MOESM6_ESM.xlsx]

## Sheet: Legend
OG_to_KEGG
	Mapping between the 1301 LBCA COG orthogroups and KEGG orthogroups, based on eggNOG annotations
		Instances where eggNOG failed to return KEGG annotations are left blank
		Also includes the minimum gain/loss penalty (g) at which each orthogroup is predicted to be in LBCA
LBCA_KEGG_modules
	KEGG modules with at least one KEGG orthogroup present in LBCA.
		From column G and on, the fraction of KEGG orthogroups present in LBCA per module is shown for increasing gain/loss penalty ratios.
		Modules are sorted by the smallest gain/loss penalty ratio at which at least one KEGG orthogroup is present.
LBCA_metabolism_abbrevations
	Abbreviations of metabolites shown in LBCA metabolic pathway figures

## Sheet: OG_to_KEGG
COG_orthogroup	KEGG_ko	g
COG0795@1|root	K07091	1.05
COG0438@1|root		1.3
COG1073@1|root	K06889	1.7
COG0117@1|root	K11752	0.95
COG0667@1|root		1.45
COG0113@1|root	K01698	0.8
COG0604@1|root	K00344	1.9
COG0707@1|root	K02563	0.8
COG0842@1|root	K01992	1.05
COG0111@1|root	K00058	0.85
COG0657@1|root		1.6
COG0420@1|root	K03547	0.85
COG0358@1|root	K02316	1.2
COG0012@1|root	K06942	0.55
COG0216@1|root	K02835	0.35
COG0664@1|root		1.05
COG0543@1|root	K00523	1.25
COG1702@1|root	K06217	1.05
COG0079@1|root	K00817	1.05
COG1162@1|root	K06949	0.55
COG2265@1|root	K03215	1.3
COG0564@1|root	K06180	0.55
COG0002@1|root	K00145	1.05
COG1195@1|root	K03629	0.95
COG0337@1|root	K01735	0.85
COG0812@1|root	K00075	0.65
COG0473@1|root	K00052	1.05
COG1932@1|root	K00831	1.05
COG1063@1|root		1.45
COG1064@1|root	K13953	1.75
COG0787@1|root	K01775	0.75
COG0491@1|root		1.2
COG2255@1|root	K03551	0.7
COG0240@1|root	K00057	0.75
COG0407@1|root	K01599	0.9
COG1018@1|root	K00528	1.55
COG0150@1|root	K01933	0.8
COG1087@1|root	K01784	1.05
COG1135@1|root	K02071	1.05
COG1559@1|root	K07082	0.75
COG2885@1|root		1.05
COG0252@1|root	K01424	0.95
COG1194@1|root	K03575	1.15
COG1186@1|root	K02836	0.9
COG0468@1|root	K03553	0.7
COG0379@1|root	K03517	1.2
COG0258@1|root	K02335	1.05
COG0525@1|root	K01873	0.9
COG0078@1|root	K00611	0.8
COG1024@1|root		1.25
COG2038@1|root	K00768	1.55
COG0389@1|root	K02346	1.25
COG0547@1|root	K00766	0.85
COG0462@1|root	K00948	0.8
COG1080@1|root	K08483	0.85
COG2220@1|root		1.45
COG1622@1|root	K02297	1.55
COG1230@1|root	K16264	1.15
COG0042@1|root	K05540	0.55
COG2070@1|root	K00459	1.25
COG2230@1|root	K00574	1.55
COG0620@1|root	K00549	1.7
COG0583@1|root		1.6
COG1086@1|root		1.7
COG0601@1|root	K02033	1.15
COG0057@1|root	K00134	0.45
COG1077@1|root	K03569	1.05
COG0614@1|root	K02016	1.3
COG1009@1|root	K00341	1.05
COG0180@1|root	K01867	0.4
COG1250@1|root	K00074	1.35
COG0191@1|root	K01624	0.75
COG0809@1|root	K07568	1.3
COG0697@1|root		1.3
COG0460@1|root	K12524	1.15
COG0789@1|root		1.55
COG0060@1|root	K01870	0.7
COG0226@1|root	K02040	0.85
COG0524@1|root	K00852	1.05
COG0209@1|root	K00525	0.75
COG0320@1|root	K03644	1.25
COG1413@1|root		1.55
COG0385@1|root	K14347	1.85
COG0178@1|root	K03701	1.05
COG0496@1|root	K03787	1.05
COG1159@1|root	K03595	0.8
COG0484@1|root	K03686	0.7
COG1597@1|root		1.05
COG0451@1|root		1.05
COG1560@1|root	K02517	1.05
COG0022@1|root	K00162	1.45
COG0642@1|root		1.05
COG0533@1|root	K01409	0.75
COG1472@1|root	K05349	1.7
COG0600@1|root	K02050	1.9
COG0726@1|root		1.3
COG0532@1|root	K02519	0.9
COG0276@1|root	K01772	1.25
COG0059@1|root	K00053	0.7
COG1005@1|root	K00337	1.05
COG0540@1|root	K00609	0.9
COG0609@1|root	K02015	1.8
COG0628@1|root		0.8
COG2890@1|root	K02493	0.8
COG0861@1|root		1.25
COG0331@1|root	K00645	1.05
COG0598@1|root	K03284	1.05
COG2378@1|root		1.8
COG0243@1|root	K00123	1.3
COG0176@1|root	K00616	0.7
COG0472@1|root	K01000	0.75
COG1663@1|root	K00912	1.05
COG1408@1|root	K07098	1.6
COG0130@1|root	K03177	0.8
COG0202@1|root	K03040	0.55
COG1294@1|root	K00426	1.05
COG0612@1|root		1.15
COG0167@1|root	K00254	0.8
COG1045@1|root	K00640	1.05
COG0474@1|root	K01537	1.6
COG0196@1|root	K11753	0.6
COG0502@1|root	K01012	0.85
COG0031@1|root	K01738	0.65
COG0523@1|root		1.8
COG1816@1|root	K01488	1.3
COG1052@1|root	K03778	1.45
COG0679@1|root	K07088	1.45
COG1048@1|root	K01681	1.05
COG0470@1|root	K02341	0.6
COG0016@1|root	K01889	0.45
COG2962@1|root	K05786	1.55
COG0208@1|root	K00526	0.9
COG1466@1|root	K02340	0.5
COG0492@1|root	K00384	0.7
COG0039@1|root	K00016	0.8
COG0010@1|root	K01480	1.8
COG1234@1|root	K00784	1.05
COG0463@1|root		1.4
COG0008@1|root	K01885	0.5
COG1995@1|root	K00097	1.05
COG0175@1|root	K00390	1.8
COG0668@1|root		0.85
COG0517@1|root		1.7
COG0653@1|root	K03070	0.7
COG0188@1|root	K02469	0.8
COG2021@1|root	K00641	1.85
COG2844@1|root	K00990	1.3
COG1752@1|root	K07001	1.7
COG0341@1|root	K03074	0.7
COG0308@1|root	K01256	1.45
COG0606@1|root	K07391	1.55
COG1131@1|root	K01990	1.05
COG0457@1|root		1.3
COG1171@1|root	K01754	1.15
COG0542@1|root	K03695	0.8
COG1071@1|root	K00161	1.25
COG0223@1|root	K00604	0.8
COG1187@1|root	K06183	0.8
COG1853@1|root		1.6
COG1876@1|root	K07260	1.7
COG0596@1|root		1.05
COG1105@1|root	K00882	1.05
COG0613@1|root	K07053	1.55
COG0761@1|root	K03527	0.7
COG0673@1|root		1.05
COG2264@1|root	K02687	1.05
COG0500@1|root		1.05
COG0189@1|root		1.8
COG0329@1|root	K01714	0.75
COG0324@1|root	K00791	0.8
COG0477@1|root		1.35
COG0181@1|root	K01749	0.75
COG0369@1|root	K00380	1.55
COG0013@1|root	K01872	0.8
COG0119@1|root	K01649	1.2
COG0264@1|root	K02357	0.45
COG0190@1|root	K01491	0.6
COG0810@1|root	K03832	1.55
COG0249@1|root	K03555	1.3
COG0024@1|root	K01265	0.55
COG4974@1|root	K04763	1.3
COG0611@1|root	K00946	0.9
COG2025@1|root	K03522	1.1
COG1054@1|root	K07146	1.3
COG0300@1|root		1.45
COG0834@1|root	K02030	1.15
COG0550@1|root	K03168	0.65
COG0346@1|root		1.35
COG0204@1|root	K00655	0.65
COG0115@1|root	K00826	0.95
COG1181@1|root	K01921	0.8
COG0495@1|root	K01869	0.85
COG0730@1|root	K07090	1.2
COG1729@1|root		1.35
COG0315@1|root	K03637	1.35
COG0275@1|root	K03438	0.55
COG0294@1|root	K00796	0.85
COG1028@1|root		1.45
COG0142@1|root	K13789	0.5
COG1235@1|root	K06167	1.3
COG0623@1|root	K00208	1.7
COG1414@1|root		1.45
COG0548@1|root	K00930	0.9
COG0061@1|root	K00858	0.55
COG1090@1|root	K07071	1.3
COG0037@1|root	K04075	0.85
COG0501@1|root	K03799	1.3
COG1126@1|root	K02028	1.3
COG1117@1|root	K02036	0.8
COG0774@1|root	K02535	1.35
COG2030@1|root		1.55
COG0352@1|root	K00788	1.15
COG1464@1|root	K02073	1.3
COG5009@1|root	K05366	1.35
COG0777@1|root	K01963	1.45
COG0515@1|root		1.6
COG0483@1|root	K01092	1.55
COG1251@1|root	K00362	1.8
COG2217@1|root	K17686	1.8
COG0811@1|root	K03561	1.05
COG4775@1|root	K07277	1.05
COG0074@1|root	K01902	1.05
COG4221@1|root		1.6
COG2897@1|root	K01011	1.8
COG0788@1|root	K01433	1.8
COG0739@1|root		1.05
COG1475@1|root	K03497	0.8
COG0693@1|root		1.1
COG0109@1|root	K02257	1.55
COG0829@1|root	K03190	1.95
COG0266@1|root	K10563	1.55
COG1116@1|root	K02049	1.6
COG1947@1|root	K00919	1.05
COG0382@1|root	K03179	1.05
COG1210@1|root	K00963	0.9
COG0356@1|root	K02108	0.7
COG1281@1|root	K04083	1.35
COG0775@1|root	K01243	0.95
COG0589@1|root		1.15
COG0224@1|root	K02115	0.7
COG0741@1|root		1.05
COG0796@1|root	K01776	0.7
COG0568@1|root	K03086	0.85
COG1651@1|root		1.3
COG1989@1|root	K02654	1.7
COG0688@1|root	K01613	1.05
COG0566@1|root	K03218	0.7
COG1521@1|root	K03525	0.85
COG2877@1|root	K01627	1.05
COG1792@1|root	K03570	0.9
COG1167@1|root		1.55
COG0169@1|root	K00014	0.8
COG0187@1|root	K02470	0.55
COG0350@1|root	K00567	1.1
COG0330@1|root		0.9
COG1589@1|root	K03589	0.65
COG0658@1|root	K02238	1.55
COG1917@1|root		1.8
COG1660@1|root	K06958	1.3
COG0714@1|root	K03924	1.05
COG0627@1|root	K01070	1.7
COG0803@1|root	K09815	1.4
COG1960@1|root		1.8
COG2188@1|root	K03710	1.25
COG0414@1|root	K01918	1.05
COG3012@1|root	K09858	1.65
COG0313@1|root	K07056	0.75
COG0345@1|root	K00286	0.95
COG0157@1|root	K00767	1.05
COG0253@1|root	K01778	0.65
COG0466@1|root	K01338	1.3
COG1192@1|root	K03496	1.35
COG0207@1|root	K00560	1.05
COG0765@1|root	K02029	1.05
COG1452@1|root	K04744	1.05
COG1215@1|root		1.7
COG1183@1|root	K17103	1.05
COG1409@1|root		1.55
COG1573@1|root	K21929	1.05
COG0149@1|root	K01803	0.35
COG0685@1|root	K00297	1.4
COG1108@1|root	K09816	1.2
COG0656@1|root		1.55
COG0557@1|root	K12573	1.35
COG1388@1|root		1.55
COG0084@1|root	K03424	0.7
COG2145@1|root	K00878	1.55
COG2812@1|root	K02343	1.05
COG1179@1|root	K22132	1.55
COG0681@1|root	K03100	0.65
COG3757@1|root	K07273	1.8
COG0388@1|root	K11206	1.35
COG0575@1|root	K00981	1.55
COG0090@1|root	K02886	0.4
COG0708@1|root	K01142	0.55
COG0159@1|root	K01695	1.05
COG0825@1|root	K01962	1.55
COG0561@1|root		0.8
COG2171@1|root	K00674	1.05
COG0289@1|root	K00215	0.7
COG0030@1|root	K02528	0.85
COG1968@1|root	K06153	0.7
COG0744@1|root	K05366	1.05
COG0682@1|root	K13292	0.55
COG1127@1|root	K02065	1.05
COG0637@1|root		1.1
COG0092@1|root	K02982	0.65
COG0072@1|root	K01890	0.8
COG0780@1|root	K09457	1.3
COG0526@1|root		0.85
COG0413@1|root	K00606	1.05
COG0705@1|root		1.2
COG1694@1|root		0.8
COG0134@1|root	K01609	1.05
COG0574@1|root	K01007	1.85
COG2050@1|root		1.15
COG2022@1|root	K03149	1.1
COG1051@1|root		1.45
COG0101@1|root	K06173	0.55
COG0742@1|root	K08316	0.55
COG0725@1|root	K02020	1.35
COG2120@1|root		1.7
COG2183@1|root	K06959	1.55
COG1426@1|root	K15539	1.45
COG1595@1|root	K03088	1.15
COG1526@1|root	K02379	1.6
COG0791@1|root		1.6
COG1354@1|root	K05896	1.25
COG1043@1|root	K00677	1.05
COG1121@1|root	K02074	1.05
COG0704@1|root	K02039	0.8
COG1434@1|root		1.55
COG0235@1|root	K03077	1.35
COG1335@1|root		1.6
COG0518@1|root	K01951	1.05
COG1305@1|root		1.6
COG0767@1|root	K02066	1.05
COG0139@1|root	K11755	0.9
COG1196@1|root		1.45
COG0128@1|root	K00800	0.65
COG0340@1|root	K03524	0.65
COG0351@1|root	K00941	0.85
COG0476@1|root	K21029	0.9
COG0218@1|root	K03978	0.8
COG0745@1|root		1.35
COG1802@1|root		1.55
COG0560@1|root	K01079	0.9
COG0368@1|root	K02233	1.25
COG1652@1|root		1.55
COG0336@1|root	K00554	0.45
COG0317@1|root	K00951	0.9
COG1496@1|root	K05810	0.8
COG0805@1|root	K03118	0.85
COG1587@1|root	K01719	1.35
COG0546@1|root	K01091	1.05
COG1418@1|root	K06950	1.3
COG1540@1|root	K07160	1.45
COG1120@1|root	K02013	1.35
COG0569@1|root	K03499	0.65
COG2186@1|root		1.8
COG0325@1|root	K06997	1.05
COG0327@1|root		0.8
COG0107@1|root	K02500	1.1
COG1285@1|root	K07507	1.8
COG1714@1|root		1.2
COG0846@1|root	K12410	1.55
COG0020@1|root	K00806	0.65
COG0052@1|root	K02967	0.6
COG0280@1|root	K13788	0.9
COG3637@1|root		1.55
COG0217@1|root		0.4
COG2086@1|root	K03521	1.15
COG1381@1|root	K03584	0.65
COG0116@1|root	K07444	1.35
COG1137@1|root	K06861	1.05
COG1309@1|root		1.75
COG2816@1|root	K03426	1.7
COG0778@1|root		1.3
COG0528@1|root	K09903	0.4
COG3279@1|root		1.8
COG1216@1|root		1.85
COG0494@1|root		1.05
COG0431@1|root	K19784	1.25
COG0847@1|root	K02342	1.05
COG0593@1|root	K02313	0.65
COG0854@1|root	K03474	1.05
COG1385@1|root	K09761	0.85
COG0406@1|root		1.65
COG0106@1|root	K01814	0.9
COG0689@1|root	K00989	1.8
COG4760@1|root		1.7
COG2360@1|root	K00684	1.05
COG1198@1|root	K04066	1.05
COG1136@1|root	K02003	1.05
COG0671@1|root	K19302	1.6
COG0489@1|root	K03593	1.55
COG0127@1|root	K02428	0.7
COG0377@1|root	K00331	1.05
COG0793@1|root	K03797	1.05
COG0545@1|root	K03772	0.9
COG0580@1|root	K02440	1.25
COG3170@1|root		1.35
COG0692@1|root	K03648	1.05
COG0152@1|root	K01923	0.7
COG0584@1|root	K01126	1.05
COG0288@1|root	K01673	1.05
COG2755@1|root		1.25
COG0220@1|root	K03439	1.05
COG1211@1|root	K00991	1.05
COG0125@1|root	K00943	0.7
COG2227@1|root		1.8
COG2271@1|root		1.6
COG1974@1|root	K01356	1.05
COG0602@1|root	K10026	1.2
COG0479@1|root	K00240	0.7
COG2003@1|root	K03630	1.8
COG0036@1|root	K01783	0.55
COG0081@1|root	K02863	0.55
COG2011@1|root	K02072	1.05
COG1788@1|root	K01028	1.75
COG0177@1|root	K10773	0.55
COG1814@1|root		1.7
COG2834@1|root	K03634	1.05
COG0284@1|root	K01591	0.8
COG1011@1|root	K07025	1.6
COG0480@1|root	K02355	1.05
COG0283@1|root	K00945	0.45
COG1214@1|root	K14742	0.4
COG0571@1|root	K03685	0.7
COG2057@1|root	K01029	1.8
COG1208@1|root	K00992	1.35
COG1611@1|root	K06966	0.85
COG0507@1|root	K03581	1.55
COG0040@1|root	K00765	0.8
COG1463@1|root	K02067	1.05
COG0586@1|root		0.85
COG1451@1|root	K07043	1.6
COG0323@1|root	K03572	1.05
COG0605@1|root	K04564	0.8
COG0132@1|root	K01935	1.05
COG0120@1|root	K01807	1.7
COG0603@1|root	K06920	1.3
COG0131@1|root	K01693	0.75
COG4122@1|root		1.05
COG0666@1|root	K06867	1.7
COG0135@1|root	K01817	1.05
COG0855@1|root	K00937	1.05
COG0349@1|root	K03684	1.2
COG0702@1|root		1.7
COG0307@1|root	K00793	0.9
COG0108@1|root	K14652	1.05
COG0563@1|root	K00939	0.7
COG0259@1|root	K00275	1.2
COG0513@1|root	K05592	1.45
COG0321@1|root	K03801	0.9
COG0087@1|root	K02906	0.35
COG1012@1|root	K00128	1.35
COG0450@1|root	K03386	0.75
COG0461@1|root	K00762	0.7
COG0066@1|root	K01704	0.95
COG0179@1|root		1.15
COG1966@1|root	K06200	1.55
COG1185@1|root	K00962	0.55
COG1842@1|root	K03969	1.8
COG2860@1|root		1.15
COG0357@1|root	K03501	0.8
COG0632@1|root	K03550	0.3
COG4206@1|root		1.55
COG2353@1|root		1.85
COG1040@1|root		1.05
COG1272@1|root	K11068	1.05
COG0210@1|root	K03657	0.65
COG0035@1|root	K00761	1.05
COG0212@1|root	K01934	0.6
COG0599@1|root	K01607	1.7
COG1845@1|root	K02299	1.35
COG0073@1|root	K01874	0.8
COG1923@1|root	K03666	1.55
COG1670@1|root		1.55
COG1716@1|root		1.8
COG0746@1|root	K03752	1.7
COG0299@1|root	K11175	1.15
COG0194@1|root	K00942	0.55
COG0503@1|root	K00759	1.05
COG1514@1|root	K01975	1.7
COG0522@1|root	K02986	0.55
COG1495@1|root	K03611	1.85
COG0041@1|root	K01588	0.9
COG0800@1|root	K01625	1.85
COG1200@1|root	K03655	1.25
COG1247@1|root	K03823	1.55
COG0009@1|root	K07566	0.8
COG0797@1|root	K03642	1.05
COG0118@1|root	K02501	0.9
COG0272@1|root	K01972	0.6
COG0304@1|root	K09458	1.05
COG0378@1|root	K03189	1.7
COG0446@1|root		1.25
COG0394@1|root	K01104	1.75
COG4770@1|root	K01968	1.3
COG0558@1|root	K00995	0.45
COG3153@1|root		1.8
COG0556@1|root	K03702	0.55
COG1279@1|root	K06895	1.55
COG0768@1|root	K03587	0.8
COG0663@1|root		1.05
COG0740@1|root	K01358	0.65
COG0508@1|root	K00658	1.3
COG0237@1|root	K00859	0.55
COG0088@1|root	K02926	0.4
COG0629@1|root	K03111	0.9
COG1739@1|root		0.95
COG0262@1|root	K00287	0.9
COG0443@1|root	K04043	0.8
COG1386@1|root	K06024	1.05
COG0720@1|root	K01737	1.05
COG0353@1|root	K06187	0.65
COG0424@1|root	K06287	1.05
COG1154@1|root	K01662	0.9
COG0577@1|root	K02004	1.45
COG3707@1|root		1.7
COG1704@1|root	K03744	1.45
COG4372@1|root		1.55
COG0843@1|root	K02298	1.55
COG0021@1|root	K00615	0.8
COG0520@1|root	K11717	0.7
COG3663@1|root	K03649	1.85
COG1286@1|root	K03558	1.35
COG0512@1|root	K01658	0.75
COG0326@1|root	K04079	1.55
COG2096@1|root	K00798	1.05
COG3247@1|root		1.8
COG0193@1|root	K01056	0.7
COG3201@1|root	K03811	1.6
COG0597@1|root	K03101	0.5
COG2032@1|root	K04565	1.8
COG0342@1|root	K03072	1.25
COG1846@1|root		1.55
COG1047@1|root	K03775	1.35
COG0634@1|root	K00760	0.9
COG0817@1|root	K01159	1.05
COG1399@1|root	K07040	0.8
COG1366@1|root		1.45
COG0717@1|root	K01494	1.05
COG0576@1|root	K03687	0.55
COG0712@1|root	K02113	0.65
COG0762@1|root	K02221	0.9
COG0231@1|root	K02356	0.55
COG2340@1|root		1.7
COG0419@1|root	K03546	1.35
COG0703@1|root	K00891	0.9
COG0652@1|root	K03768	0.95
COG1678@1|root	K07735	0.9
COG0164@1|root	K03470	0.75
COG2094@1|root	K03652	1.8
COG0835@1|root	K03408	1.55
COG1695@1|root		1.7
COG0250@1|root	K02601	0.6
COG2059@1|root	K07240	1.8
COG0488@1|root		0.95
COG0454@1|root		1.35
COG0422@1|root	K03147	1.55
COG1605@1|root	K04093	1.55
COG0233@1|root	K02838	0.35
COG0302@1|root	K01495	1.15
COG0465@1|root	K03798	0.75
COG1132@1|root	K06147	1.3
COG0838@1|root	K00330	1.05
COG0445@1|root	K03495	1.05
COG0441@1|root	K01868	0.4
COG1934@1|root	K09774	1.05
COG1959@1|root		1.35
COG0806@1|root	K02860	0.6
COG0592@1|root	K02338	0.7
COG0386@1|root	K00432	1.35
COG1143@1|root	K00338	1.45
COG0221@1|root	K01507	0.8
COG1522@1|root	K03719	1.35
COG0839@1|root	K00339	1.35
COG1734@1|root	K06204	1.05
COG0094@1|root	K02931	0.4
COG0665@1|root		1.05
COG1368@1|root	K19005	1.55
COG0097@1|root	K02933	0.35
COG0318@1|root	K01897	1.5
COG0242@1|root	K01462	0.5
COG0760@1|root	K03771	0.8
COG1863@1|root	K05569	1.55
COG0779@1|root	K09748	0.65
COG0225@1|root	K07304	0.85
COG1076@1|root	K05801	1.35
COG0662@1|root		1.9
COG2087@1|root	K02231	1.45
COG4166@1|root	K15580	0.95
COG1376@1|root		1.55
COG1607@1|root	K10806	1.05
COG0802@1|root	K06925	0.5
COG0449@1|root	K00820	0.9
COG0824@1|root	K07107	1.05
COG2825@1|root	K06142	1.35
COG1905@1|root	K00334	1.05
COG0607@1|root		1.15
COG0370@1|root	K04759	1.25
COG0129@1|root	K01687	1.15
COG1188@1|root	K04762	1.05
COG0475@1|root	K03455	1.05
COG3064@1|root		1.9
COG0359@1|root	K02939	0.45
COG0244@1|root	K02864	0.4
COG0355@1|root	K02114	0.55
COG1765@1|root	K07397	1.45
COG0590@1|root	K11991	0.75
COG1217@1|root	K06207	0.65
COG2151@1|root		1.05
COG1546@1|root	K03743	1.35
COG0735@1|root	K03711	0.6
COG0098@1|root	K02988	0.35
COG1092@1|root	K06969	1.55
COG1733@1|root		1.8
COG0782@1|root	K03624	0.55
COG1053@1|root	K00239	0.9
COG0640@1|root		1.55
COG1299@1|root	K02770	1.55
COG0440@1|root	K01653	1.05
COG0669@1|root	K00954	0.65
COG1764@1|root		1.6
COG2891@1|root	K03571	1.55
COG0006@1|root	K01262	0.55
COG4731@1|root		1.7
COG4805@1|root		1.55
COG3193@1|root		1.85
COG0764@1|root	K02372	1.3
COG0481@1|root	K03596	0.65
COG1278@1|root	K03704	1.05
COG0200@1|root	K02876	0.4
COG0018@1|root	K01887	0.65
COG0801@1|root	K00950	0.85
COG2137@1|root	K03565	1.3
COG0245@1|root	K01770	0.45
COG0219@1|root	K03216	0.8
COG0154@1|root	K02433	1.05
COG0322@1|root	K03703	1.05
COG0651@1|root	K05568	1.4
COG1576@1|root	K00783	1.05
COG2009@1|root	K00241	1.6
COG0691@1|root	K03664	0.55
COG0319@1|root	K07042	0.35
COG0251@1|root		0.85
COG0711@1|root	K02109	0.55
COG0049@1|root	K02992	0.4
COG0054@1|root	K00794	0.9
COG1225@1|root	K03564	1.25
COG1393@1|root	K00537	1.3
COG0649@1|root	K00333	1.05
COG1671@1|root	K09768	1.8
COG0173@1|root	K01876	0.4
COG1970@1|root	K03282	1.2
COG2606@1|root	K03976	1.4
COG1327@1|root	K07738	0.95
COG0816@1|root	K07447	0.75
COG1585@1|root	K07340	1.05
COG0848@1|root	K03559	1.05
COG1610@1|root	K09117	1.1
COG0756@1|root	K01520	0.8
COG0757@1|root	K03786	1.35
COG0706@1|root	K03217	0.55
COG2804@1|root	K02454	1.7
COG0781@1|root	K03625	0.45
COG0080@1|root	K02867	0.4
COG1490@1|root	K07560	1.05
COG0608@1|root	K07462	1.05
COG0690@1|root	K03073	0.85
COG5002@1|root	K07636	1.15
COG1123@1|root	K02031	1.05
COG2363@1|root		1.8
COG2259@1|root	K15977	1.45
COG1826@1|root	K03116	1.05
COG0166@1|root	K01810	0.65
COG0281@1|root	K00027	1.7
COG0028@1|root	K01652	1.55
COG0537@1|root	K02503	0.6
COG0105@1|root	K00940	0.8
COG0277@1|root	K00104	1.4
COG1238@1|root		1.7
COG0102@1|root	K02871	0.4
COG0442@1|root	K01881	0.75
COG1061@1|root	K19789	1.7
COG0539@1|root	K02945	0.6
COG3189@1|root		1.8
COG1226@1|root	K10716	1.85
COG2127@1|root	K06891	1.05
COG0229@1|root	K07305	1.05
COG0511@1|root	K02160	1.25
COG2153@1|root		1.8
COG2076@1|root	K03297	1.25
COG0197@1|root	K02878	0.55
COG0853@1|root	K01579	1.45
COG1404@1|root		1.85
COG1555@1|root	K02237	1.8
COG0069@1|root		1.9
COG1320@1|root	K05571	1.55
COG0792@1|root	K07460	1.05
COG0858@1|root	K02834	0.4
COG0799@1|root	K09710	0.75
COG0497@1|root	K03631	0.9
COG0096@1|root	K02994	0.35
COG1620@1|root	K03303	1.9
COG0594@1|root	K03536	0.8
COG1807@1|root		1.45
COG0504@1|root	K01937	0.8
COG0290@1|root	K02520	0.4
COG2919@1|root	K05589	0.75
COG0029@1|root	K00278	1.25
COG2911@1|root		1.3
COG0822@1|root	K04488	0.55
COG0103@1|root	K02996	0.55
COG0100@1|root	K02948	0.35
COG1544@1|root	K05808	0.55
COG0155@1|root	K00381	1.7
COG1502@1|root	K06131	1.6
COG0579@1|root	K00116	1.2
COG0360@1|root	K02990	0.35
COG2246@1|root		1.55
COG0306@1|root	K03306	1.2
COG0099@1|root	K02952	0.7
COG0239@1|root	K06199	1.3
COG1539@1|root	K01633	1.05
COG0459@1|root	K04077	0.7
COG0427@1|root	K18118	1.55
COG0203@1|root	K02879	0.6
COG0222@1|root	K02935	0.45
COG0171@1|root	K01916	0.8
COG0048@1|root	K02950	0.55
COG0509@1|root	K02437	0.8
COG4108@1|root	K02837	1.6
COG0436@1|root	K00812	1.05
COG0661@1|root	K03688	1.6
COG1109@1|root	K03431	0.7
COG0093@1|root	K02874	0.55
COG0335@1|root	K02884	0.4
COG1984@1|root	K01457	1.8
COG3104@1|root	K03305	1.35
COG1271@1|root	K00425	1.15
COG0292@1|root	K02887	0.25
COG1008@1|root	K00342	1.05
COG1253@1|root		0.75
COG1359@1|root		1.6
COG0256@1|root	K02881	0.35
COG0065@1|root	K01703	1.35
COG0034@1|root	K00764	0.75
COG0728@1|root	K03980	1.35
COG0531@1|root		1.3
COG1146@1|root	K05524	1.05
COG0183@1|root	K00626	1.3
COG0138@1|root	K00602	0.8
COG0305@1|root	K02314	1.05
COG0062@1|root	K17759	1.05
COG2223@1|root	K02575	1.7
COG3182@1|root		1.8
COG1113@1|root	K03293	1.7
COG0347@1|root	K04751	1.35
COG0633@1|root	K04755	1.3
COG0554@1|root	K00864	1.35
COG2350@1|root	K09780	1.7
COG0316@1|root	K13628	1.45
COG0815@1|root	K03820	1.25
COG2146@1|root	K00363	1.6
COG3118@1|root	K03671	0.7
COG1314@1|root	K03075	0.6
COG0718@1|root	K09747	0.55
COG1862@1|root	K03210	0.35
COG0091@1|root	K02890	0.35
COG0025@1|root	K03316	1.55
COG0696@1|root	K15633	1.15
COG0721@1|root	K02435	0.4
COG0056@1|root	K02111	0.75
COG1838@1|root	K01676	1.9
COG0759@1|root	K08998	1.05
COG0089@1|root	K02892	0.35
COG0144@1|root	K03500	1.15
COG0198@1|root	K02895	0.4
COG1538@1|root		1.35
COG1190@1|root	K04567	0.75
COG3288@1|root	K00324	1.8
COG0086@1|root	K03046	1.05
COG0833@1|root	K11733	1.85
COG0753@1|root	K03781	1.15
COG1249@1|root	K00382	1.3
COG1925@1|root	K11189	0.65
COG0261@1|root	K02888	0.4
COG0051@1|root	K02946	0.55
COG1115@1|root	K03310	1.45
COG0248@1|root	K01524	1.25
COG0713@1|root	K00340	1.3
COG0578@1|root	K00111	1.35
COG1937@1|root		1.1
COG0199@1|root	K02954	0.55
COG0085@1|root	K03043	0.75
COG0254@1|root	K02909	0.4
COG0776@1|root	K03530	0.75
COG1918@1|root	K04758	1.4
COG0769@1|root	K01928	0.7
COG1825@1|root	K02897	1.05
COG0845@1|root		1.05
COG2388@1|root	K06975	1.7
COG1007@1|root	K00343	1.05
COG1488@1|root	K00763	1.05
COG0147@1|root	K01657	1.15
COG2204@1|root		1.55
COG0328@1|root	K03469	1.05
COG0234@1|root	K04078	0.35
COG0591@1|root	K11928	1.55
COG0659@1|root	K03321	1.4
COG0195@1|root	K02600	0.6
COG3027@1|root	K09888	1.25
COG2195@1|root	K01258	1.55
COG0174@1|root	K01915	0.85
COG1027@1|root	K01744	1.7
COG0534@1|root		1.1
COG1758@1|root	K03060	0.7
COG0236@1|root	K02078	0.65
COG1301@1|root		1.25
COG2212@1|root	K05570	1.6
COG0185@1|root	K02965	0.35
COG0064@1|root	K02434	0.75
COG0334@1|root	K00262	1.05
COG0165@1|root	K01755	1.05
COG0516@1|root	K00088	0.65
COG0260@1|root	K01255	1.05
COG0617@1|root	K00974	0.75
COG0184@1|root	K02956	0.3
COG1506@1|root		1.8
COG1282@1|root	K00325	1.45
COG0268@1|root	K02968	0.3
COG0228@1|root	K02959	0.45
COG1530@1|root	K08301	1.45
COG0621@1|root	K06168	0.75
COG0499@1|root	K01251	1.25
COG1508@1|root	K03092	1.35
COG0773@1|root	K01924	0.55
COG1551@1|root	K03563	1.35
COG0695@1|root		1.35
COG0211@1|root	K02899	0.4
COG0186@1|root	K02961	0.55
COG1160@1|root	K03977	0.6
COG1977@1|root	K03636	1.6
COG1983@1|root	K03973	1.7
COG2261@1|root		1.6
COG2304@1|root	K07114	1.3
COG0636@1|root	K02110	0.4
COG0050@1|root	K02358	0.4
COG0114@1|root	K01679	1.25
COG0046@1|root	K01952	0.9
COG0215@1|root	K01883	1.05
COG0493@1|root	K00266	1.3
COG0227@1|root	K02902	0.4
COG0541@1|root	K03106	0.65
COG2326@1|root	K22468	1.15
COG0004@1|root	K03320	1.7
COG1207@1|root	K04042	1.05
COG2518@1|root	K00573	1.35
COG0635@1|root		0.7
COG0238@1|root	K02963	0.35
COG0581@1|root	K02038	1.15
COG0361@1|root	K02518	0.65
COG0486@1|root	K03650	0.7
COG0770@1|root	K01929	0.75
COG1473@1|root		1.45
COG1760@1|root	K01752	1.25
COG0828@1|root	K02970	0.55
COG0055@1|root	K02112	0.8
COG0015@1|root	K01756	0.8
COG1066@1|root	K04485	1.05
COG0506@1|root	K13821	1.55
COG0439@1|root	K01961	1.05
COG0573@1|root	K02037	1.05
COG0265@1|root	K04771	1.05
COG0161@1|root	K00833	0.9
COG2104@1|root	K03154	0.85
COG0255@1|root	K02904	0.35
COG0007@1|root	K02303	1.2
COG0160@1|root	K07250	1.9
COG0291@1|root	K02916	0.3
COG2608@1|root	K07213	1.2
COG2262@1|root	K03665	1.05
COG0826@1|root	K08303	1.55
COG2244@1|root	K03328	1.35
COG2233@1|root	K02824	1.25
COG0267@1|root	K02913	1.05
COG0587@1|root	K02337	1.05
COG0333@1|root	K02911	0.8
COG0014@1|root	K00147	0.9
COG0201@1|root	K03076	0.75
COG1074@1|root	K03582	1.35
COG4948@1|root	K19802	1.45
COG0750@1|root	K11749	1.05
COG0771@1|root	K01925	0.7
COG1841@1|root	K02907	0.8
COG0168@1|root	K03498	1.3
COG0646@1|root	K00548	1.45
COG0137@1|root	K01940	1.15
COG0232@1|root	K01129	1.35
COG0544@1|root	K03545	0.7
COG1894@1|root	K00335	1.2
COG0230@1|root	K02914	0.7
COG2873@1|root	K01740	1.35
COG0402@1|root	K01485	1.8
COG0141@1|root	K00013	1.05
COG2252@1|root	K06901	1.05
COG0257@1|root	K02919	1.05
COG0104@1|root	K01939	0.75
COG1114@1|root	K03311	1.8
COG1219@1|root	K03544	0.55
COG2733@1|root		1.7
COG1252@1|root	K03885	1.45
COG0124@1|root	K01892	0.55
COG0001@1|root	K01845	0.75
COG1519@1|root	K02527	1.05
COG1004@1|root	K00012	1.7
COG0471@1|root		1.7
COG0148@1|root	K01689	0.55
COG0151@1|root	K01945	0.9
COG0285@1|root	K11754	0.7
COG0373@1|root	K02492	0.85
COG1197@1|root	K03723	1.05
COG0527@1|root	K00928	0.85
COG4591@1|root	K09808	1.05
COG0372@1|root	K01647	0.8
COG0172@1|root	K01875	0.6
COG0849@1|root	K03590	1.05
COG1158@1|root	K03628	0.7
COG3842@1|root	K10112	1.25
COG2256@1|root	K07478	0.9
COG1570@1|root	K03601	1.05
COG0282@1|root	K00925	1.05
COG0452@1|root	K13038	0.7
COG0766@1|root	K00790	0.7
COG0538@1|root	K00031	1.05
COG4992@1|root	K00821	1.05
COG0112@1|root	K00600	0.75
COG1295@1|root	K07058	1.3
COG0019@1|root	K01586	0.8
COG0126@1|root	K00927	0.55
COG0841@1|root	K18138	1.25
COG1902@1|root		1.6
COG0044@1|root	K01465	0.9
COG0820@1|root	K06941	0.9
COG1914@1|root	K03322	1.9
COG0133@1|root	K01696	1.05
COG0626@1|root	K01760	1.3
COG0536@1|root	K03979	0.75
COG1364@1|root	K00620	1.3
COG0038@1|root	K03281	1.7
COG1104@1|root	K04487	1.25
COG0624@1|root	K01439	0.8
COG0162@1|root	K01866	0.55
COG1112@1|root		1.7
COG0505@1|root	K01956	1.05
COG1929@1|root	K00865	1.3
COG0458@1|root	K01955	0.85
COG0027@1|root	K08289	1.7
COG1228@1|root	K01468	1.55
COG0772@1|root	K03588	0.8
COG0743@1|root	K00099	0.65
COG2807@1|root	K03449	1.8
COG0763@1|root	K00748	1.05
COG0206@1|root	K03531	0.5
COG0192@1|root	K00789	0.6
COG1169@1|root	K02361	1.7
COG0082@1|root	K01736	0.65
COG0045@1|root	K01903	0.85
COG0156@1|root	K00652	0.9
COG0758@1|root	K04096	1.6
COG0535@1|root		1.8
COG1304@1|root	K00101	1.45
COG1173@1|root	K02034	1.1
COG2017@1|root	K01785	1.3
COG0498@1|root	K01733	1.2
COG0482@1|root	K00566	0.45
COG0263@1|root	K00931	1.35
COG0343@1|root	K00773	0.6
COG1674@1|root	K03466	1.35
COG0821@1|root	K03526	0.7
COG0026@1|root	K01589	1.25
COG0136@1|root	K00133	0.6
COG0077@1|root	K14170	0.85
COG2896@1|root	K03639	1.2
COG0332@1|root	K00648	1.05
COG0552@1|root	K03110	0.65
COG1283@1|root	K03324	1.8
COG4942@1|root		1.55
COG2239@1|root	K06213	0.95
COG1757@1|root	K03315	1.6
COG1088@1|root	K01710	1.7
COG2301@1|root	K01644	1.55
COG1721@1|root		1.05
COG1091@1|root	K00067	1.6
COG1209@1|root	K00973	1.6
COG0447@1|root	K01661	1.45
COG0860@1|root	K01448	0.85
COG1284@1|root		1.3
COG0783@1|root	K04047	1.25
COG0071@1|root	K13993	1.55
COG1254@1|root	K01512	1.45
COG1893@1|root	K00077	1.15
COG3568@1|root		1.35
COG2357@1|root	K07816	1.3
COG1349@1|root		1.25
COG1956@1|root	K08968	1.85
COG3146@1|root	K09919	1.8
COG2855@1|root		1.55
COG1994@1|root		1.5
COG1940@1|root	K00845	1.05
COG1881@1|root	K06910	1.3
COG3428@1|root	K08981	1.35
COG1633@1|root		1.55
COG0053@1|root		1.35
COG2887@1|root		1.75
COG0428@1|root	K07238	1.35
COG1360@1|root	K02557	1.3
COG3845@1|root	K02056	1.6
COG0747@1|root	K02035	1.35
COG0699@1|root		1.85
COG0836@1|root	K00971	1.3
COG1492@1|root	K02232	1.45
COG0404@1|root	K00605	1.25
COG1744@1|root	K07335	1.05
COG0562@1|root	K01854	1.7
COG4603@1|root	K02057	1.3
COG1079@1|root	K02057	1.3
COG0400@1|root	K06999	1.45
COG0716@1|root	K03839	1.7
COG3266@1|root		1.55
COG2337@1|root	K07171	1.05
COG0723@1|root	K00411	1.55
COG1896@1|root	K07023	1.6
COG1435@1|root	K00857	1.45
COG1803@1|root	K01734	1.25
COG2802@1|root	K07157	1.7
COG0622@1|root	K07095	1.55
COG1331@1|root	K06888	1.55
COG1256@1|root	K02396	1.7
COG5405@1|root	K01419	1.55
COG0521@1|root	K03638	1.25
COG1443@1|root	K01823	1.85
COG0680@1|root	K03605	1.8
COG1528@1|root	K02217	1.35
COG1854@1|root	K07173	1.45
COG2190@1|root	K02777	1.8
COG1580@1|root	K02415	1.55
COG2077@1|root	K11065	1.3
COG1523@1|root	K01214	1.7
COG1438@1|root	K03402	1.3
COG0514@1|root	K03654	1.55
COG1199@1|root	K03722	1.6
COG2236@1|root	K00769	1.45
COG2001@1|root	K03925	1.05
COG1762@1|root	K02821	1.35
COG0366@1|root	K01187	1.55
COG2166@1|root	K02426	1.3
COG1558@1|root	K02388	1.55
COG1749@1|root	K02390	1.8
COG1516@1|root	K02422	1.55
COG1164@1|root	K08602	1.45
COG1815@1|root	K02387	1.35
COG1886@1|root	K02417	1.45
COG1322@1|root	K09760	1.55
COG3190@1|root	K02418	1.55
COG1022@1|root	K01897	1.35
COG0296@1|root	K00700	1.05
COG1129@1|root	K10441	1.8
COG1677@1|root	K02408	1.3
COG1447@1|root	K02759	1.7
COG1440@1|root	K02760	1.7
COG1165@1|root	K02551	1.7
COG2759@1|root	K01938	1.6
COG1987@1|root	K02420	1.25
COG1722@1|root	K03602	0.9
COG0367@1|root	K01953	1.85
COG1175@1|root	K02025	1.05
COG1609@1|root	K02529	1.65
COG0674@1|root	K03737	1.3
COG1328@1|root	K21636	1.35
COG0297@1|root	K00703	1.45
COG0122@1|root	K01247	1.8
COG1263@1|root	K02804	1.3
COG1419@1|root	K02404	1.8
COG0043@1|root	K03182	1.35
COG1119@1|root	K02013	1.7
COG0469@1|root	K00873	0.8
COG1139@1|root	K18929	1.7
COG1344@1|root	K02406	1.75
COG1232@1|root	K00231	1.35
COG1055@1|root		1.55
COG0017@1|root	K01893	1.25
COG1345@1|root	K02407	1.55
COG1875@1|root	K07175	1.65
COG1157@1|root	K02412	1.55
COG0213@1|root	K00758	1.05
COG1220@1|root	K03667	1.55
COG1134@1|root	K09693	1.55
COG0448@1|root	K00975	1.7
COG1290@1|root	K00412	1.55
COG3004@1|root	K03313	1.7
COG1482@1|root	K01809	1.05
COG1058@1|root		1.15
COG0153@1|root	K00849	1.45
COG0403@1|root	K00281	1.1
COG1820@1|root	K01443	1.3
COG0687@1|root	K11069	1.55
COG1168@1|root	K14155	1.6
COG0287@1|root	K04517	1.35
COG1511@1|root	K01421	1.45
COG1377@1|root	K02401	1.6
COG2201@1|root	K03412	1.7
COG0859@1|root	K02843	1.7
COG1706@1|root	K02394	1.3
COG2172@1|root	K04757	1.7
COG1612@1|root	K02259	1.55
COG1536@1|root	K02410	1.45
COG1161@1|root	K14540	1.55
COG0444@1|root	K02031	1.05
COG0416@1|root	K03621	1.05
COG2008@1|root	K01620	1.55
COG0095@1|root	K03800	1.25
COG1957@1|root	K01239	1.55
COG4608@1|root	K02032	1.15
COG0083@1|root	K00872	1.05
COG2010@1|root		1.2
COG1879@1|root	K10439	1.8
COG0392@1|root	K07027	1.05
COG0205@1|root	K00850	0.8
COG1176@1|root	K11071	1.55
COG1270@1|root	K02227	1.55
COG0391@1|root		1.05
COG2177@1|root	K09811	1.05
COG4531@1|root	K09815	1.55
COG1072@1|root	K00867	1.7
COG0058@1|root	K00688	1.5
COG1575@1|root	K02548	1.35
COG1180@1|root	K04069	1.45
COG0455@1|root	K04562	1.55
COG0295@1|root	K01489	1.25
COG1737@1|root		1.8
COG2240@1|root	K00868	1.5
COG1561@1|root		1.05
COG0648@1|root	K01151	1.55
COG1291@1|root	K02556	1.1
COG1177@1|root	K02053	1.55
COG1266@1|root	K07052	1.05
COG0005@1|root	K03783	1.05
COG1682@1|root	K09692	1.55
COG0274@1|root	K01619	1.05
COG1317@1|root	K02411	1.25
COG0363@1|root	K02564	1.05
COG1684@1|root	K02421	1.5
COG2966@1|root		1.45
COG1261@1|root	K02386	1.6
COG4786@1|root	K02392	1.45
COG1882@1|root	K00656	1.35
COG1338@1|root	K02419	1.7
COG0647@1|root	K01101	1.35
COG1387@1|root	K04477	1.6
COG0755@1|root	K02195	1.25
COG1843@1|root	K02389	1.65
COG1640@1|root	K00705	1.7
COG2982@1|root	K07289	1.25
COG4123@1|root	K15460	1.35
COG0344@1|root	K08591	1.2
COG0398@1|root		1.8
COG1392@1|root	K07220	1.85
COG1738@1|root	K09125	1.35
COG2884@1|root	K09812	1.3
COG0670@1|root	K06890	1.25
COG1057@1|root	K00969	0.55
COG0572@1|root	K00876	1.45
COG1461@1|root	K05879	1.05
COG1122@1|root	K16786	1.05
COG1664@1|root		1.05
COG2068@1|root	K07141	1.6
COG0700@1|root		1.85
COG1140@1|root	K00371	1.8
COG1858@1|root	K00428	1.25
COG0619@1|root	K16785	1.05
COG1268@1|root	K03523	1.55
COG0311@1|root	K08681	1.55
COG1713@1|root		1.55
COG1277@1|root	K01992	1.35
COG1799@1|root	K09772	1.05
COG2243@1|root	K03394	1.35
COG1329@1|root	K07736	1.3
COG2131@1|root	K01493	1.55
COG2109@1|root	K19221	1.7
COG0698@1|root	K01808	1.05
COG1699@1|root	K13626	1.55
COG1725@1|root	K07979	1.55
COG1728@1|root	K09770	1.8
COG1321@1|root	K03709	1.2
COG1302@1|root		1.3
COG2385@1|root	K06381	1.9
COG1293@1|root		1.7
COG2868@1|root	K07584	1.05
COG0595@1|root	K12574	1.05
COG2740@1|root	K07742	1.35
COG0395@1|root	K02026	1.3
COG2509@1|root	K07137	1.55
COG1837@1|root	K06960	1.05
COG1070@1|root	K00854	1.8
COG1307@1|root		1.35
COG1316@1|root		1.05
COG4856@1|root		1.8
COG1362@1|root	K01267	1.55
COG0423@1|root	K01880	0.75
COG3480@1|root	K07177	1.55
COG2270@1|root	K06902	1.8
COG2843@1|root	K07282	1.6
COG4284@1|root	K11442	1.8
COG5438@1|root		1.8
COG1420@1|root	K03705	1.05
COG5401@1|root		1.7
COG1493@1|root	K06023	1.7
COG0618@1|root	K06881	1.35
COG0719@1|root	K09014	1.05
COG1193@1|root	K07456	1.55
COG1624@1|root	K18672	1.3
COG0214@1|root	K06215	1.55
COG1481@1|root	K09762	1.05
COG1189@1|root	K06442	0.8
COG1351@1|root	K03465	1.45
COG2875@1|root	K05936	1.55
COG0631@1|root	K20074	1.05
COG0396@1|root	K09013	1.05
COG1010@1|root	K05934	1.8
COG1125@1|root	K05847	1.2
COG2738@1|root	K06973	1.85
COG1922@1|root	K05946	1.8
COG2099@1|root	K05895	1.35
COG2082@1|root	K06042	1.8
COG2309@1|root	K19689	1.55
COG1847@1|root	K06346	0.75
COG1089@1|root	K01711	1.7
COG4589@1|root	K00981	1.05
COG0588@1|root	K01834	1.25
COG2065@1|root	K02825	1.05
COG0364@1|root	K00036	1.1
COG1174@1|root	K05846	1.45
COG0362@1|root	K00033	1.45
COG1884@1|root	K01847	1.05
COG0047@1|root	K01952	1.2
COG0852@1|root	K00332	1.2
COG3334@1|root		1.8
COG2346@1|root	K06886	1.45
COG1430@1|root	K09005	1.8
COG1832@1|root	K06929	1.45
COG0736@1|root	K00997	0.7
COG1780@1|root	K03647	1.15
COG0140@1|root	K01523	1.75
COG1038@1|root	K01958	1.55
COG1828@1|root	K01952	1.35
COG0143@1|root	K01874	1.55
COG3488@1|root		1.55
COG3200@1|root	K01626	1.8
COG2241@1|root	K00595	1.55
COG3489@1|root	K07338	1.7
COG1732@1|root	K05845	1.7
COG1562@1|root	K02291	1.7
COG4129@1|root		1.55
COG2339@1|root		1.55
COG3869@1|root	K19405	1.55
COG1703@1|root	K07588	1.05
COG1269@1|root	K02123	1.8
COG2138@1|root		1.8
COG2121@1|root	K09778	1.7
COG1579@1|root	K07164	0.9
2CAZH@1|root	K00241	1.55
COG1259@1|root	K08999	1.55
COG5512@1|root		1.05
COG1141@1|root	K05337	1.7
COG3225@1|root		1.35
COG3876@1|root		1.55
COG4956@1|root		1.7
COG3336@1|root	K02351	1.8
COG3253@1|root	K00435	1.55
COG3879@1|root		1.55
COG4721@1|root	K16925	1.7
COG1658@1|root	K05985	1.55
COG3402@1|root	K09167	1.6
COG3599@1|root		1.05
COG1963@1|root	K09775	1.8
COG2849@1|root		1.8
COG1950@1|root	K08972	1.55
COG0011@1|root		1.55
COG1013@1|root	K00175	1.7
COG2876@1|root	K03856	1.8
COG3442@1|root	K07009	1.7
COG5398@1|root	K21480	1.6
COG1060@1|root	K18285	1.3
COG1985@1|root	K00082	1.55
COG1156@1|root	K02118	1.8
COG1394@1|root	K02120	1.55
COG1390@1|root	K02121	1.7

## Sheet: LBCA_KEGG_modules
module	module_type	module_class	module_subclass	description	module_definition	0.05	0.1	0.15	0.2	0.25	0.3	0.35	0.4	0.45	0.5	0.55	0.6	0.65	0.7	0.75	0.8	0.85	0.9	0.95	1	1.05	1.1	1.15	1.2	1.25	1.3	1.35	1.4	1.45	1.5	1.55	1.6	1.65	1.7	1.75	1.8	1.85	1.9	1.95	2
M00001	Pathway modules	Carbohydrate metabolism	Central carbohydrate metabolism	Glycolysis (Embden-Meyerhof pathway), glucose => pyruvate [PATH:map00010 map01200 map01100]	(K00844,K12407,K00845,K25026,K00886,K08074,K00918) (K01810,K06859,K13810,K15916) (K00850,K16370,K21071,K00918) (K01623,K01624,K11645,K16305,K16306) K01803 ((K00134,K00150) K00927,K11389) (K01834,K15633,K15634,K15635) K01689 (K00873,K12406)							1/31	1/31	2/31	2/31	4/31	4/31	5/31	5/31	6/31	8/31	8/31	8/31	8/31	8/31	9/31	9/31	10/31	10/31	11/31	11/31	11/31	11/31	11/31	11/31	11/31	11/31	11/31	11/31	11/31	11/31	11/31	11/31	11/31	11/31
M00002	Pathway modules	Carbohydrate metabolism	Central carbohydrate metabolism	Glycolysis, core module involving three-carbon compounds [PATH:map00010 map01200 map01230 map01100]	K01803 ((K00134,K00150) K00927,K11389) (K01834,K15633,K15634,K15635) K01689 (K00873,K12406)							1/12	1/12	2/12	2/12	4/12	4/12	4/12	4/12	4/12	5/12	5/12	5/12	5/12	5/12	5/12	5/12	6/12	6/12	7/12	7/12	7/12	7/12	7/12	7/12	7/12	7/12	7/12	7/12	7/12	7/12	7/12	7/12	7/12	7/12
M00003	Pathway modules	Carbohydrate metabolism	Central carbohydrate metabolism	Gluconeogenesis, oxaloacetate => fructose-6P [PATH:map00010 map00020 map01100]	(K01596,K01610) K01689 (K01834,K15633,K15634,K15635) K00927 (K00134,K00150) K01803 ((K01623,K01624,K11645) (K03841,K02446,K11532,K01086,K04041),K01622)							1/20	1/20	2/20	2/20	4/20	4/20	4/20	4/20	5/20	5/20	5/20	5/20	5/20	5/20	5/20	5/20	6/20	6/20	7/20	7/20	7/20	7/20	7/20	7/20	7/20	7/20	7/20	7/20	7/20	7/20	7/20	7/20	7/20	7/20
M00052	Pathway modules	Nucleotide metabolism	Pyrimidine metabolism	Pyrimidine ribonucleotide biosynthesis, UMP => UDP/UTP,CDP/CTP [PATH:map00240 map01232 map01240 map01100]	(K13800,K13809,K09903) (K00940,K18533) K01937								1/6	1/6	1/6	1/6	1/6	1/6	1/6	1/6	3/6	3/6	3/6	3/6	3/6	3/6	3/6	3/6	3/6	3/6	3/6	3/6	3/6	3/6	3/6	3/6	3/6	3/6	3/6	3/6	3/6	3/6	3/6	3/6	3/6
M00157	Pathway modules	Energy metabolism	ATP synthesis	F-type ATPase, prokaryotes and chloroplasts [PATH:map00190 map00195]	K02111+K02112+K02113+K02114+K02115+K02108+K02109+K02110								1/8	1/8	1/8	3/8	3/8	4/8	6/8	7/8	8/8	8/8	8/8	8/8	8/8	8/8	8/8	8/8	8/8	8/8	8/8	8/8	8/8	8/8	8/8	8/8	8/8	8/8	8/8	8/8	8/8	8/8	8/8	8/8	8/8
M00096	Pathway modules	Biosynthesis of terpenoids and polyketides	Terpenoid backbone biosynthesis	C5 isoprenoid biosynthesis, non-mevalonate pathway [PATH:map00900 map01100 map01110]	K01662 K00099 (K00991,K12506) K00919 (K01770,K12506) K03526 K03527 K01823									1/9	1/9	1/9	1/9	2/9	4/9	4/9	4/9	4/9	5/9	5/9	5/9	7/9	7/9	7/9	7/9	7/9	7/9	7/9	7/9	7/9	7/9	7/9	7/9	7/9	7/9	7/9	7/9	8/9	8/9	8/9	8/9
M00165	Pathway modules	Energy metabolism	Carbon fixation	Reductive pentose phosphate cycle (Calvin cycle) [PATH:map00710 map01200 map01100 map01120]	K00855 (K01601-K01602) K00927 (K05298,K00150,K00134) (K01623,K01624) (K03841,K02446,K11532,K01086) K00615 (K01623,K01624) (K01100,K11532,K01086) K00615 (K01807,K01808)									1/17	1/17	2/17	2/17	2/17	2/17	3/17	4/17	4/17	4/17	4/17	4/17	5/17	5/17	5/17	5/17	5/17	5/17	5/17	5/17	5/17	5/17	5/17	5/17	5/17	6/17	6/17	6/17	6/17	6/17	6/17	6/17
M00166	Pathway modules	Energy metabolism	Carbon fixation	Reductive pentose phosphate cycle, ribulose-5P => glyceraldehyde-3P [PATH:map00710 map01200 map01100 map01120]	K00855 (K01601-K01602) K00927 (K05298,K00150,K00134)									1/7	1/7	2/7	2/7	2/7	2/7	2/7	2/7	2/7	2/7	2/7	2/7	2/7	2/7	2/7	2/7	2/7	2/7	2/7	2/7	2/7	2/7	2/7	2/7	2/7	2/7	2/7	2/7	2/7	2/7	2/7	2/7
M00308	Pathway modules	Carbohydrate metabolism	Central carbohydrate metabolism	Semi-phosphorylative Entner-Doudoroff pathway, gluconate => glycerate-3P [PATH:map00030 map01200 map01100 map01120]	K05308 K00874 K01625 (K00134 K00927,K00131,K18978)									1/7	1/7	2/7	2/7	2/7	2/7	2/7	2/7	2/7	2/7	2/7	2/7	2/7	2/7	2/7	2/7	2/7	2/7	2/7	2/7	2/7	2/7	2/7	2/7	2/7	2/7	2/7	2/7	3/7	3/7	3/7	3/7
M00552	Pathway modules	Carbohydrate metabolism	Other carbohydrate metabolism	D-galactonate degradation, De Ley-Doudoroff pathway, D-galactonate => glycerate-3P [PATH:map00052 map01100]	K01684 K00883 K01631 K00134 K00927									1/5	1/5	2/5	2/5	2/5	2/5	2/5	2/5	2/5	2/5	2/5	2/5	2/5	2/5	2/5	2/5	2/5	2/5	2/5	2/5	2/5	2/5	2/5	2/5	2/5	2/5	2/5	2/5	2/5	2/5	2/5	2/5
M00121	Pathway modules	Metabolism of cofactors and vitamins	Cofactor and vitamin metabolism	Heme biosynthesis, plants and bacteria, glutamate => heme [PATH:map00860 map01240 map01100 map01110]	K01885 K02492 K01845 K01698 K01749 (K01719,K13542,K13543) K01599 (K00228,K02495) (K00230,K00231,K08973) K01772										1/15	1/15	1/15	1/15	1/15	3/15	4/15	5/15	6/15	6/15	6/15	6/15	6/15	6/15	6/15	7/15	7/15	9/15	9/15	9/15	9/15	9/15	9/15	9/15	9/15	9/15	9/15	9/15	9/15	9/15	9/15
M00364	Pathway modules	Biosynthesis of terpenoids and polyketides	Terpenoid backbone biosynthesis	C10-C20 isoprenoid biosynthesis, bacteria [PATH:map00900 map01100 map01110]	K01823 (K00795,K13789,K13787)										1/4	1/4	1/4	1/4	1/4	1/4	1/4	1/4	1/4	1/4	1/4	1/4	1/4	1/4	1/4	1/4	1/4	1/4	1/4	1/4	1/4	1/4	1/4	1/4	1/4	1/4	1/4	2/4	2/4	2/4	2/4
M00366	Pathway modules	Biosynthesis of terpenoids and polyketides	Terpenoid backbone biosynthesis	C10-C20 isoprenoid biosynthesis, plants [PATH:map00900 map01100 map01110]	K01823 K14066 K00787 K13789										1/4	1/4	1/4	1/4	1/4	1/4	1/4	1/4	1/4	1/4	1/4	1/4	1/4	1/4	1/4	1/4	1/4	1/4	1/4	1/4	1/4	1/4	1/4	1/4	1/4	1/4	1/4	2/4	2/4	2/4	2/4
M00004	Pathway modules	Carbohydrate metabolism	Central carbohydrate metabolism	Pentose phosphate pathway (Pentose phosphate cycle) [PATH:map00030 map01200 map01100 map01120]	(K13937,((K00036,K19243) (K01057,K07404))) K00033 K01783 (K01807,K01808) K00615 K00616 (K01810,K06859,K13810,K15916)											1/15	1/15	2/15	3/15	3/15	4/15	4/15	4/15	4/15	4/15	5/15	6/15	6/15	6/15	6/15	6/15	6/15	6/15	7/15	7/15	7/15	7/15	7/15	8/15	8/15	8/15	8/15	8/15	8/15	8/15
M00007	Pathway modules	Carbohydrate metabolism	Central carbohydrate metabolism	Pentose phosphate pathway, non-oxidative phase, fructose 6P => ribose 5P [PATH:map00030 map01200 map01230 map01100 map01120]	K00615 (K00616,K13810) K01783 (K01807,K01808)											1/6	1/6	1/6	2/6	2/6	3/6	3/6	3/6	3/6	3/6	4/6	4/6	4/6	4/6	4/6	4/6	4/6	4/6	4/6	4/6	4/6	4/6	4/6	5/6	5/6	5/6	5/6	5/6	5/6	5/6
M00050	Pathway modules	Nucleotide metabolism	Purine metabolism	Guanine ribonucleotide biosynthesis, IMP => GDP,GTP [PATH:map00230 map01232 map01100]	K00088 K01951 K00942 (K00940,K18533)											1/5	1/5	2/5	2/5	2/5	3/5	3/5	3/5	3/5	3/5	4/5	4/5	4/5	4/5	4/5	4/5	4/5	4/5	4/5	4/5	4/5	4/5	4/5	4/5	4/5	4/5	4/5	4/5	4/5	4/5
M00115	Pathway modules	Metabolism of cofactors and vitamins	Cofactor and vitamin metabolism	NAD biosynthesis, aspartate => quinolinate => NAD [PATH:map00760 map01240 map01100]	(K00278,K06989) K03517 K00767 (K00969,K06210) (K01916,K01950)											1/8	1/8	1/8	1/8	1/8	2/8	2/8	2/8	2/8	2/8	3/8	3/8	3/8	4/8	5/8	5/8	5/8	5/8	5/8	5/8	5/8	5/8	5/8	5/8	5/8	5/8	5/8	5/8	5/8	5/8
M00120	Pathway modules	Metabolism of cofactors and vitamins	Cofactor and vitamin metabolism	Coenzyme A biosynthesis, pantothenate => CoA [PATH:map00770 map01240 map01100]	(K00867,K03525,K01947,K09680) ((K01922,K21977) K01598,K13038) (K02318,(K00954,K02201) K00859)											1/12	1/12	2/12	3/12	3/12	3/12	4/12	4/12	4/12	4/12	4/12	4/12	4/12	4/12	4/12	4/12	4/12	4/12	4/12	4/12	4/12	4/12	4/12	5/12	5/12	5/12	5/12	5/12	5/12	5/12
M00346	Pathway modules	Energy metabolism	Methane metabolism	Formaldehyde assimilation, serine pathway [PATH:map00680 map01200 map01100 map01120]	K00600 K00830 K00018 K11529 K01689 K01595 K00024 K08692+K14067 K08691											1/10	1/10	1/10	1/10	2/10	2/10	2/10	2/10	2/10	2/10	2/10	2/10	2/10	2/10	2/10	2/10	2/10	2/10	2/10	2/10	2/10	2/10	2/10	2/10	2/10	2/10	2/10	2/10	2/10	2/10
M00912	Pathway modules	Metabolism of cofactors and vitamins	Cofactor and vitamin metabolism	NAD biosynthesis, tryptophan => quinolinate => NAD [PATH:map00380 map00760 map01240 map01100]	(K00453,K00463) (K01432,K14263,K07130) K00486 K01556 K00452 K00767 (K00969,K06210) (K01916,K01950)											1/13	1/13	1/13	1/13	1/13	2/13	2/13	2/13	2/13	2/13	3/13	3/13	3/13	3/13	3/13	3/13	3/13	3/13	3/13	3/13	3/13	3/13	3/13	3/13	3/13	3/13	3/13	3/13	3/13	3/13
M00016	Pathway modules	Amino acid metabolism	Lysine metabolism	Lysine biosynthesis, succinyl-DAP pathway, aspartate => lysine [PATH:map00300 map01230 map01100]	(K00928,K12524,K12525,K12526) K00133 K01714 K00215 K00674 (K00821,K14267) K01439 K01778 (K01586,K12526)												1/13	2/13	3/13	4/13	6/13	7/13	7/13	7/13	7/13	9/13	9/13	10/13	10/13	10/13	10/13	10/13	10/13	10/13	10/13	10/13	10/13	10/13	10/13	10/13	10/13	10/13	10/13	10/13	10/13
M00017	Pathway modules	Amino acid metabolism	Cysteine and methionine metabolism	Methionine biosynthesis, aspartate => homoserine => methionine [PATH:map00270 map01230 map01100]	(K00928,K12524,K12525) K00133 (K00003,K12524,K12525) (K00651,K00641) K01739 (K01760,K14155) (K00548,K24042,K00549)												1/13	1/13	1/13	1/13	1/13	2/13	2/13	2/13	2/13	2/13	2/13	3/13	3/13	3/13	4/13	4/13	4/13	5/13	5/13	5/13	6/13	6/13	7/13	7/13	7/13	8/13	8/13	8/13	8/13
M00018	Pathway modules	Amino acid metabolism	Serine and threonine metabolism	Threonine biosynthesis, aspartate => homoserine => threonine [PATH:map00260 map01230 map01100 map01110]	(K00928,K12524,K12525,K12526) K00133 (K00003,K12524,K12525) (K00872,K02204,K02203) K01733												1/10	1/10	1/10	1/10	1/10	2/10	2/10	2/10	2/10	3/10	3/10	4/10	5/10	5/10	5/10	5/10	5/10	5/10	5/10	5/10	5/10	5/10	5/10	5/10	5/10	5/10	5/10	5/10	5/10
M00033	Pathway modules	Amino acid metabolism	Serine and threonine metabolism	Ectoine biosynthesis, aspartate => ectoine [PATH:map00260 map01210 map01230 map01100 map01120]	K00928 K00133 K00836 K06718 K06720												1/5	1/5	1/5	1/5	1/5	2/5	2/5	2/5	2/5	2/5	2/5	2/5	2/5	2/5	2/5	2/5	2/5	2/5	2/5	2/5	2/5	2/5	2/5	2/5	2/5	2/5	2/5	2/5	2/5
M00034	Pathway modules	Amino acid metabolism	Cysteine and methionine metabolism	Methionine salvage pathway [PATH:map00270 map01100]	K00789 K01611 K00797 ((K01243,K01244) K00899,(K00772,K05810)) K08963 (K16054,K08964 (K09880,K08965 K08966)) K08967 (K00815,K08969,K23977,K00832,K00838)												1/20	1/20	1/20	1/20	2/20	2/20	2/20	3/20	3/20	3/20	3/20	3/20	3/20	3/20	3/20	3/20	3/20	3/20	3/20	3/20	3/20	3/20	3/20	3/20	3/20	3/20	3/20	3/20	3/20
M00035	Pathway modules	Amino acid metabolism	Cysteine and methionine metabolism	Methionine degradation [PATH:map00270 map01100]	K00789 (K00558,K17398,K17399) K01251 (K01697,K10150)												1/7	1/7	1/7	1/7	1/7	1/7	1/7	1/7	1/7	1/7	1/7	1/7	1/7	2/7	2/7	2/7	2/7	2/7	2/7	2/7	2/7	2/7	2/7	2/7	2/7	2/7	2/7	2/7	2/7
M00125	Pathway modules	Metabolism of cofactors and vitamins	Cofactor and vitamin metabolism	Riboflavin biosynthesis, plants and bacteria, GTP => riboflavin/FMN/FAD [PATH:map00740 map01240 map01100 map01110]	(K01497,K14652) (K01498 K00082,K11752) (K22912,K20860,K20861,K20862,K21063,K21064);(K02858,K14652);K00794 K00793 (K20884 K22949,K11753)												1/17	1/17	1/17	1/17	1/17	1/17	3/17	4/17	4/17	5/17	5/17	5/17	5/17	5/17	5/17	5/17	5/17	5/17	5/17	6/17	6/17	6/17	6/17	6/17	6/17	6/17	6/17	6/17	6/17
M00140	Pathway modules	Metabolism of cofactors and vitamins	Cofactor and vitamin metabolism	C1-unit interconversion, prokaryotes [PATH:map00670 map01240 map01100]	K00600 (K01491,(K00300 K01500)) K01938												1/5	1/5	1/5	2/5	2/5	2/5	2/5	2/5	2/5	2/5	2/5	2/5	2/5	2/5	2/5	2/5	2/5	2/5	2/5	2/5	3/5	3/5	3/5	3/5	3/5	3/5	3/5	3/5	3/5
M00368	Pathway modules	Amino acid metabolism	Cysteine and methionine metabolism	Ethylene biosynthesis, methionine => ethylene [PATH:map00270 map01100 map01110]	K00789 (K01762,K20772) K05933												1/4	1/4	1/4	1/4	1/4	1/4	1/4	1/4	1/4	1/4	1/4	1/4	1/4	1/4	1/4	1/4	1/4	1/4	1/4	1/4	1/4	1/4	1/4	1/4	1/4	1/4	1/4	1/4	1/4
M00377	Pathway modules	Energy metabolism	Carbon fixation	Reductive acetyl-CoA pathway (Wood-Ljungdahl pathway) [PATH:map00720 map01200 map01100 map01120]	K00198 (K05299-K15022,K22015+K25123+K25124) K01938 K01491-K01500 K00297-K25007-K25008 K15023 K14138+K00197+K00194												1/16	1/16	1/16	1/16	1/16	1/16	1/16	1/16	1/16	1/16	1/16	1/16	1/16	1/16	1/16	1/16	2/16	2/16	2/16	2/16	3/16	3/16	3/16	3/16	3/16	3/16	3/16	3/16	3/16
M00525	Pathway modules	Amino acid metabolism	Lysine metabolism	Lysine biosynthesis, acetyl-DAP pathway, aspartate => lysine [PATH:map00300 map01230 map01100]	K00928 K00133 K01714 K00215 K05822 K00841 K05823 K01778 K01586												1/9	2/9	3/9	4/9	5/9	6/9	6/9	6/9	6/9	6/9	6/9	6/9	6/9	6/9	6/9	6/9	6/9	6/9	6/9	6/9	6/9	6/9	6/9	6/9	6/9	6/9	6/9	6/9	6/9
M00526	Pathway modules	Amino acid metabolism	Lysine metabolism	Lysine biosynthesis, DAP dehydrogenase pathway, aspartate => lysine [PATH:map00300 map01230 map01100]	(K00928,K12524,K12525,K12526) K00133 K01714 K00215 K03340 (K01586,K12526)												1/9	1/9	2/9	3/9	4/9	5/9	5/9	5/9	5/9	5/9	5/9	6/9	6/9	6/9	6/9	6/9	6/9	6/9	6/9	6/9	6/9	6/9	6/9	6/9	6/9	6/9	6/9	6/9	6/9
M00527	Pathway modules	Amino acid metabolism	Lysine metabolism	Lysine biosynthesis, DAP aminotransferase pathway, aspartate => lysine [PATH:map00300 map01230 map01100 map01110]	(K00928,K12524,K12525,K12526) K00133 K01714 K00215 K10206 K01778 (K01586,K12526)												1/10	2/10	3/10	4/10	5/10	6/10	6/10	6/10	6/10	6/10	6/10	7/10	7/10	7/10	7/10	7/10	7/10	7/10	7/10	7/10	7/10	7/10	7/10	7/10	7/10	7/10	7/10	7/10	7/10
M00609	Pathway modules	Amino acid metabolism	Cysteine and methionine metabolism	Cysteine biosynthesis, methionine => cysteine [PATH:map00270 map01230 map01100]	K00789 K17462 K01243 K07173 K17216 K17217												1/6	1/6	1/6	1/6	1/6	1/6	1/6	2/6	2/6	2/6	2/6	2/6	2/6	2/6	2/6	2/6	2/6	3/6	3/6	3/6	3/6	3/6	3/6	3/6	3/6	3/6	3/6	3/6	3/6
M00021	Pathway modules	Amino acid metabolism	Cysteine and methionine metabolism	Cysteine biosynthesis, serine => cysteine [PATH:map00270 map00920 map01200 map01230 map01100 map01110]	(K00640,K23304) (K01738,K13034,K17069)													1/5	1/5	1/5	1/5	1/5	1/5	1/5	1/5	2/5	2/5	2/5	2/5	2/5	2/5	2/5	2/5	2/5	2/5	2/5	2/5	2/5	2/5	2/5	2/5	2/5	2/5	2/5	2/5
M00022	Pathway modules	Amino acid metabolism	Aromatic amino acid metabolism	Shikimate pathway, phosphoenolpyruvate + erythrose-4P => chorismate [PATH:map00400 map01230 map01100 map01110]	(K01626,K03856,K13853) (((K01735,K13829) ((K03785,K03786) K00014,K13832)),K13830) ((K00891,K13829) (K00800,K24018),K13830) K01736													2/14	2/14	2/14	3/14	4/14	5/14	5/14	5/14	5/14	5/14	5/14	5/14	5/14	5/14	6/14	6/14	6/14	6/14	6/14	6/14	6/14	6/14	6/14	8/14	8/14	8/14	8/14	8/14
M00089	Pathway modules	Lipid metabolism	Lipid metabolism	Triacylglycerol biosynthesis [PATH:map00561 map01100]	(K00629,K13506,K13507,K00630,K13508) (K00655,K13509,K13523,K19007,K13513,K13517,K13519,K14674,K22831) (K01080,K15728,K18693) (K11155,K11160,K14456,K22848,K22849)													1/22	1/22	1/22	1/22	1/22	1/22	1/22	1/22	1/22	1/22	1/22	1/22	1/22	1/22	1/22	1/22	1/22	1/22	1/22	1/22	1/22	1/22	1/22	1/22	1/22	1/22	1/22	1/22
M00848	Pathway modules	Biosynthesis of other secondary metabolites	Biosynthesis of other antibiotics	Aurachin biosynthesis, anthranilate => aurachin A [PATH:map00998 map01100 map01110]	K09460 K02078+K14245+K14246+K22798 K22799 K22800 K21272 K21271 K22801 K22802													1/11	1/11	1/11	1/11	1/11	1/11	1/11	1/11	1/11	1/11	1/11	1/11	1/11	1/11	1/11	1/11	1/11	1/11	1/11	1/11	1/11	1/11	1/11	1/11	1/11	1/11	1/11	1/11
M00892	Pathway modules	Carbohydrate metabolism	Other carbohydrate metabolism	UDP-N-acetyl-D-glucosamine biosynthesis, eukaryotes, glucose => UDP-GlcNAc [PATH:map00520 map01250 map01100]	(K00844,K12407,K00845) K01810 K00820 K00621 K01836 K00972													1/8	1/8	1/8	1/8	1/8	2/8	2/8	2/8	3/8	3/8	3/8	3/8	3/8	3/8	3/8	3/8	3/8	3/8	3/8	3/8	3/8	3/8	3/8	3/8	3/8	3/8	3/8	3/8
M00909	Pathway modules	Carbohydrate metabolism	Other carbohydrate metabolism	UDP-N-acetyl-D-glucosamine biosynthesis, prokaryotes, glucose => UDP-GlcNAc [PATH:map00520 map01250 map01100]	(K00845,K25026) (K01810,K13810,K15916) K00820 K03431 K04042													1/8	2/8	2/8	2/8	2/8	3/8	3/8	3/8	5/8	5/8	5/8	5/8	5/8	5/8	5/8	5/8	5/8	5/8	5/8	5/8	5/8	5/8	5/8	5/8	5/8	5/8	5/8	5/8
M00009	Pathway modules	Carbohydrate metabolism	Central carbohydrate metabolism	Citrate cycle (TCA cycle, Krebs cycle) [PATH:map00020 map01200 map01100]	(K01647,K05942) (K01681,K01682) (K00031,K00030) ((K00164+K00658,K01616)+K00382,K00174+K00175-K00177-K00176) (K01902+K01903,K01899+K01900,K18118) (K00234+K00235+K00236+(K00237,K25801),K00239+K00240+K00241-(K00242,K18859,K18860),K00244+K00245+K00246-K00247) (K01676,K01679,K01677+K01678) (K00026,K00025,K00024,K00116)														1/42	1/42	2/42	3/42	4/42	4/42	4/42	7/42	7/42	7/42	8/42	9/42	10/42	10/42	10/42	10/42	10/42	12/42	12/42	12/42	13/42	13/42	13/42	13/42	14/42	14/42	14/42
M00011	Pathway modules	Carbohydrate metabolism	Central carbohydrate metabolism	Citrate cycle, second carbon oxidation, 2-oxoglutarate => oxaloacetate [PATH:map00020 map01200 map01100]	((K00164+K00658,K01616)+K00382,K00174+K00175-K00177-K00176) (K01902+K01903,K01899+K01900,K18118) (K00234+K00235+K00236+(K00237,K25801),K00239+K00240+K00241-(K00242,K18859,K18860),K00244+K00245+K00246-K00247) (K01676,K01679,K01677+K01678) (K00026,K00025,K00024,K00116)														1/36	1/36	1/36	2/36	3/36	3/36	3/36	4/36	4/36	4/36	5/36	6/36	7/36	7/36	7/36	7/36	7/36	9/36	9/36	9/36	10/36	10/36	10/36	10/36	11/36	11/36	11/36
M00019	Pathway modules	Amino acid metabolism	Branched-chain amino acid metabolism	Valine/isoleucine biosynthesis, pyruvate => valine / 2-oxobutanoate => isoleucine [PATH:map00290 map00770 map01210 map01230 map01100 map01110]	K01652+(K01653,K11258) K00053 K01687 K00826														1/6	1/6	1/6	1/6	1/6	2/6	2/6	3/6	3/6	4/6	4/6	4/6	4/6	4/6	4/6	4/6	4/6	5/6	5/6	5/6	5/6	5/6	5/6	5/6	5/6	5/6	5/6
M00048	Pathway modules	Nucleotide metabolism	Purine metabolism	De novo purine biosynthesis, PRPP + glutamine => IMP [PATH:map00230 map01100]	K00764 (K01945,K11787,K11788,K13713) (K00601,K11175,K08289,K11787,K01492) (K01952,(K23269+K23264+K23265),(K23270+K23265)) (K01933,K11787,K11788 (K01587,K11808,K01589 K01588)) (K01923,K01587,K13713) K01756 (K00602,(K01492,K06863 K11176))														1/24	2/24	5/24	5/24	8/24	8/24	8/24	8/24	8/24	9/24	9/24	10/24	10/24	10/24	10/24	10/24	10/24	10/24	10/24	10/24	11/24	11/24	11/24	11/24	11/24	11/24	11/24
M00049	Pathway modules	Nucleotide metabolism	Purine metabolism	Adenine ribonucleotide biosynthesis, IMP => ADP,ATP [PATH:map00230 map01232 map01240 map01100]	K01939 K01756 (K00939,K18532,K18533,K00944) K00940														1/7	2/7	4/7	4/7	4/7	4/7	4/7	4/7	4/7	4/7	4/7	4/7	4/7	4/7	4/7	4/7	4/7	4/7	4/7	4/7	4/7	4/7	4/7	4/7	4/7	4/7	4/7
M00051	Pathway modules	Nucleotide metabolism	Pyrimidine metabolism	De novo pyrimidine biosynthesis, glutamine (+ PRPP) => UMP [PATH:map00240 map01240 map01100]	(K11540,(K11541 K01465),((K01954,K01955+K01956) (K00609+K00610,K00608) K01465)) (K00226,K00254,K17828) (K13421,K00762 K01591)														1/15	1/15	3/15	4/15	6/15	6/15	6/15	7/15	7/15	7/15	7/15	7/15	7/15	7/15	7/15	7/15	7/15	7/15	7/15	7/15	7/15	7/15	7/15	7/15	7/15	7/15	7/15
M00126	Pathway modules	Metabolism of cofactors and vitamins	Cofactor and vitamin metabolism	Tetrahydrofolate biosynthesis, GTP => THF [PATH:map00790 map00670 map01240 map01100]	(K01495,K09007,K22391) (K01077,K01113,(K08310,K19965)) ((K13939,(K13940,K01633 K00950) K00796),(K01633 K13941)) (K11754,K20457) (K00287,K13998)														1/17	1/17	1/17	3/17	4/17	4/17	4/17	5/17	5/17	6/17	6/17	6/17	6/17	6/17	6/17	6/17	6/17	6/17	6/17	6/17	6/17	6/17	6/17	6/17	6/17	6/17	6/17
M00149	Pathway modules	Energy metabolism	ATP synthesis	Succinate dehydrogenase, prokaryotes [PATH:map00190]	K00241+(K00242,K18859,K18860)+K00239+K00240														1/6	1/6	1/6	1/6	2/6	2/6	2/6	2/6	2/6	2/6	2/6	2/6	2/6	2/6	2/6	2/6	2/6	3/6	3/6	3/6	3/6	3/6	3/6	3/6	3/6	3/6	3/6
M00173	Pathway modules	Energy metabolism	Carbon fixation	Reductive citrate cycle (Arnon-Buchanan cycle) [PATH:map00720 map01200 map01100 map01120]	(K00169+K00170+K00171+K00172,K03737) ((K01007,K01006) K01595,K01959+K01960,K01958) K00024 (K01676,K01679,K01677+K01678) (K00239+K00240-K00241-K00242,K00244+K00245-K00246-K00247,K18556+K18557+K18558+K18559+K18560) (K01902+K01903) (K00174+K00175-K00177-K00176) K00031 (K01681,K01682) (K15230+K15231,K15232+K15233 K15234)														1/43	1/43	1/43	2/43	3/43	3/43	3/43	6/43	6/43	6/43	6/43	7/43	8/43	8/43	8/43	8/43	8/43	10/43	10/43	10/43	11/43	11/43	11/43	12/43	13/43	13/43	13/43
M00374	Pathway modules	Energy metabolism	Carbon fixation	Dicarboxylate-hydroxybutyrate cycle [PATH:map00720 map01200 map01100 map01120]	(K00169+K00170+K00171+K00172) K01007 K01595 K00024 (K01677+K01678) (K00239+K00240-K00241-K18860) (K01902+K01903) (K15038,K15017) K14465 (K14467,K18861) K14534 K15016 K00626														1/23	1/23	1/23	2/23	3/23	3/23	3/23	4/23	4/23	4/23	4/23	4/23	5/23	5/23	5/23	5/23	5/23	6/23	6/23	6/23	6/23	6/23	6/23	7/23	7/23	7/23	7/23
M00376	Pathway modules	Energy metabolism	Carbon fixation	3-Hydroxypropionate bi-cycle [PATH:map00720 map01200 map01100 map01120]	(K02160+K01961+K01962+K01963) K14468 K14469 K15052 K05606 (K01847,K01848+K01849) (K14471+K14472) (K00239+K00240+K00241) K01679;K08691 K14449 K14470 K09709														1/21	1/21	1/21	1/21	2/21	2/21	2/21	4/21	4/21	4/21	4/21	6/21	6/21	6/21	6/21	7/21	7/21	9/21	9/21	9/21	9/21	9/21	9/21	9/21	9/21	9/21	9/21
M00570	Pathway modules	Amino acid metabolism	Branched-chain amino acid metabolism	Isoleucine biosynthesis, threonine => 2-oxobutanoate => isoleucine [PATH:map00290 map01230 map01100]	(K17989,K01754) K01652+(K01653,K11258) K00053 K01687 K00826														1/8	1/8	1/8	1/8	1/8	2/8	2/8	3/8	3/8	5/8	5/8	5/8	5/8	5/8	5/8	5/8	5/8	6/8	6/8	6/8	6/8	6/8	6/8	6/8	6/8	6/8	6/8
M00841	Pathway modules	Metabolism of cofactors and vitamins	Cofactor and vitamin metabolism	Tetrahydrofolate biosynthesis, mediated by PTPS, GTP => THF [PATH:map00790 map01240 map01100]	K01495 K22101 K13941 K11754 K13998														1/5	1/5	1/5	1/5	1/5	1/5	1/5	1/5	1/5	2/5	2/5	2/5	2/5	2/5	2/5	2/5	2/5	2/5	2/5	2/5	2/5	2/5	2/5	2/5	2/5	2/5	2/5
M00914	Pathway modules	Metabolism of cofactors and vitamins	Cofactor and vitamin metabolism	Coenzyme A biosynthesis, archaea, 2-oxoisovalerate => 4-phosphopantoate => CoA [PATH:map00770 map01240 map01100]	K00606 K00077 K06982 K09722 K13038 K02201 K09735														1/7	1/7	1/7	1/7	1/7	1/7	1/7	2/7	2/7	3/7	3/7	3/7	3/7	3/7	3/7	3/7	3/7	3/7	3/7	3/7	3/7	3/7	3/7	3/7	3/7	3/7	3/7
M00938	Pathway modules	Nucleotide metabolism	Pyrimidine metabolism	Pyrimidine deoxyribonucleotide biosynthesis, UDP => dTTP [PATH:map00240 map01232 map01100]	(K00525+K00526,K10807+K10808) (K00940,K18533) K01520 (K00560,K13998,K03465) K00943														1/11	2/11	4/11	4/11	5/11	5/11	5/11	6/11	6/11	6/11	6/11	6/11	6/11	6/11	6/11	7/11	7/11	7/11	7/11	7/11	7/11	7/11	7/11	7/11	7/11	7/11	7/11
M00023	Pathway modules	Amino acid metabolism	Aromatic amino acid metabolism	Tryptophan biosynthesis, chorismate => tryptophan [PATH:map00400 map01230 map01100 map01110]	(((K01657+K01658,K13503,K13501,K01656) K00766),K13497) (((K01817,K24017) (K01656,K01609)),K13498,K13501) (K01695+(K01696,K06001),K01694)															1/15	1/15	2/15	2/15	2/15	2/15	6/15	6/15	7/15	7/15	7/15	7/15	7/15	7/15	7/15	7/15	7/15	7/15	7/15	7/15	7/15	7/15	7/15	7/15	7/15	7/15
M00026	Pathway modules	Amino acid metabolism	Histidine metabolism	Histidine biosynthesis, PRPP => histidine [PATH:map00340 map01230 map01100 map01110]	(K00765-K02502) (K01523 K01496,K11755,K14152) (K01814,K24017) (K02501+K02500,K01663) ((K01693 K00817 (K04486,K05602,K18649)),(K01089 K00817)) (K00013,K14152)															1/18	2/18	2/18	5/18	5/18	5/18	7/18	8/18	8/18	8/18	8/18	8/18	8/18	8/18	8/18	8/18	8/18	8/18	8/18	8/18	9/18	9/18	9/18	9/18	9/18	9/18
M00053	Pathway modules	Nucleotide metabolism	Purine metabolism	Deoxyribonucleotide biosynthesis, ADP/GDP/CDP/UDP => dATP/dGTP/dCTP/dUTP [PATH:map00230 map00240 map01232 map01100]	(K00525+K00526,K10807+K10808) (K00940,K18533)															1/6	2/6	2/6	3/6	3/6	3/6	3/6	3/6	3/6	3/6	3/6	3/6	3/6	3/6	3/6	3/6	3/6	3/6	3/6	3/6	3/6	3/6	3/6	3/6	3/6	3/6
M00141	Pathway modules	Metabolism of cofactors and vitamins	Cofactor and vitamin metabolism	C1-unit interconversion, eukaryotes [PATH:map00670 map01240 map01100]	K00600 (K00288,(K13403 K13402))															1/4	1/4	1/4	1/4	1/4	1/4	1/4	1/4	1/4	1/4	1/4	1/4	1/4	1/4	1/4	1/4	1/4	1/4	1/4	1/4	1/4	1/4	1/4	1/4	1/4	1/4
M00167	Pathway modules	Energy metabolism	Carbon fixation	Reductive pentose phosphate cycle, glyceraldehyde-3P => ribulose-5P [PATH:map00710 map01200 map01100 map01120]	(K01623,K01624) (K03841,K02446,K11532,K01086) K00615 (K01623,K01624) (K01100,K11532,K01086) K00615 (K01807,K01808)															1/10	2/10	2/10	2/10	2/10	2/10	3/10	3/10	3/10	3/10	3/10	3/10	3/10	3/10	3/10	3/10	3/10	3/10	3/10	4/10	4/10	4/10	4/10	4/10	4/10	4/10
M00344	Pathway modules	Energy metabolism	Methane metabolism	Formaldehyde assimilation, xylulose monophosphate pathway [PATH:map00680 map01200 map01100 map01120]	K17100 K00863 K01624 K03841															1/4	1/4	1/4	1/4	1/4	1/4	1/4	1/4	1/4	1/4	1/4	1/4	1/4	1/4	1/4	1/4	1/4	1/4	1/4	1/4	1/4	1/4	1/4	1/4	1/4	1/4
M00345	Pathway modules	Energy metabolism	Methane metabolism	Formaldehyde assimilation, ribulose monophosphate pathway [PATH:map00030 map00680 map01200 map01230 map01100 map01120]	(((K08093,K13812) K08094),K13831) (K00850,K16370) K01624															1/7	2/7	2/7	2/7	2/7	2/7	2/7	2/7	2/7	2/7	2/7	2/7	2/7	2/7	2/7	2/7	2/7	2/7	2/7	2/7	2/7	2/7	2/7	2/7	2/7	2/7
M00532	Pathway modules	Carbohydrate metabolism	Other carbohydrate metabolism	Photorespiration [PATH:map00630 map01200 map01100 map01110]	(K01601-K01602) K19269 K11517 K03781 K14272 K00600 K00830 (K15893,K15919) K15918;K00281+K00605+K00382+K02437															1/15	2/15	2/15	2/15	2/15	2/15	2/15	3/15	4/15	4/15	5/15	6/15	6/15	6/15	6/15	6/15	6/15	6/15	6/15	6/15	6/15	6/15	6/15	6/15	6/15	6/15
M00846	Pathway modules	Metabolism of cofactors and vitamins	Cofactor and vitamin metabolism	Siroheme biosynthesis, glutamyl-tRNA => siroheme [PATH:map00860 map01240 map01100 map01110]	K02492 K01845 K01698 K01749 (K01719,K13542,K13543) (K02302,(K00589,K02303,K02496,K13542,K13543)+(K02304,(K24866+K03794)))															2/14	3/14	4/14	4/14	4/14	4/14	4/14	4/14	4/14	5/14	5/14	5/14	6/14	6/14	6/14	6/14	6/14	6/14	6/14	6/14	6/14	6/14	6/14	6/14	6/14	6/14
M00868	Pathway modules	Metabolism of cofactors and vitamins	Cofactor and vitamin metabolism	Heme biosynthesis, animals and fungi, glycine => heme [PATH:map00860 map01240 map01100 map01110]	K00643 K01698 K01749 K01719 K01599 K00228 K00231 K01772															1/8	2/8	2/8	3/8	3/8	3/8	3/8	3/8	3/8	3/8	4/8	4/8	6/8	6/8	6/8	6/8	6/8	6/8	6/8	6/8	6/8	6/8	6/8	6/8	6/8	6/8
M00926	Pathway modules	Metabolism of cofactors and vitamins	Cofactor and vitamin metabolism	Heme biosynthesis, bacteria, glutamyl-tRNA => coproporphyrin III => heme [PATH:map00860 map01240 map01100]	K02492 K01845 K01698 K01749 (K01719,K13542) K01599 K00231 K01772 K00435															2/10	3/10	4/10	5/10	5/10	5/10	5/10	5/10	5/10	5/10	6/10	6/10	8/10	8/10	8/10	8/10	9/10	9/10	9/10	9/10	9/10	9/10	9/10	9/10	9/10	9/10
M00005	Pathway modules	Carbohydrate metabolism	Central carbohydrate metabolism	PRPP biosynthesis, ribose 5P => PRPP [PATH:map00030 map00230 map01200 map01230 map01100]	K00948																1/1	1/1	1/1	1/1	1/1	1/1	1/1	1/1	1/1	1/1	1/1	1/1	1/1	1/1	1/1	1/1	1/1	1/1	1/1	1/1	1/1	1/1	1/1	1/1	1/1
M00010	Pathway modules	Carbohydrate metabolism	Central carbohydrate metabolism	Citrate cycle, first carbon oxidation, oxaloacetate => 2-oxoglutarate [PATH:map00020 map01200 map01210 map01230 map01100]	(K01647,K05942) (K01681,K01682) (K00031,K00030)																1/6	1/6	1/6	1/6	1/6	3/6	3/6	3/6	3/6	3/6	3/6	3/6	3/6	3/6	3/6	3/6	3/6	3/6	3/6	3/6	3/6	3/6	3/6	3/6	3/6
M00012	Pathway modules	Carbohydrate metabolism	Other carbohydrate metabolism	Glyoxylate cycle [PATH:map00630 map01200 map01100 map01110]	K01647 (K01681,K01682) K01637 (K01638,K19282) (K00026,K00025,K00024)																1/9	1/9	1/9	1/9	1/9	2/9	2/9	2/9	2/9	2/9	2/9	2/9	2/9	2/9	2/9	2/9	2/9	2/9	2/9	2/9	2/9	2/9	2/9	2/9	2/9
M00029	Pathway modules	Amino acid metabolism	Arginine and proline metabolism	Urea cycle [PATH:map00220 map01230 map01100]	K01948 K00611 K01940 (K01755,K14681) K01476																1/6	1/6	1/6	1/6	1/6	2/6	2/6	3/6	3/6	3/6	3/6	3/6	3/6	3/6	3/6	3/6	3/6	3/6	3/6	3/6	3/6	3/6	3/6	3/6	3/6
M00740	Pathway modules	Carbohydrate metabolism	Other carbohydrate metabolism	Methylaspartate cycle [PATH:map00020 map00250 map00630 map01200 map01100 map01120]	K01647 K01681 K00031 K00261 K19268+K01846 K04835 K19280 K14449 K19281 K19282 K00024																1/12	1/12	1/12	1/12	1/12	3/12	3/12	3/12	3/12	3/12	3/12	3/12	3/12	3/12	3/12	3/12	3/12	3/12	3/12	3/12	3/12	3/12	3/12	3/12	3/12
M00844	Pathway modules	Amino acid metabolism	Arginine and proline metabolism	Arginine biosynthesis, ornithine => arginine [PATH:map00220 map01230 map01100]	K00611 K01940 (K01755,K14681)																1/4	1/4	1/4	1/4	1/4	2/4	2/4	3/4	3/4	3/4	3/4	3/4	3/4	3/4	3/4	3/4	3/4	3/4	3/4	3/4	3/4	3/4	3/4	3/4	3/4
M00958	Pathway modules	Nucleotide metabolism	Purine metabolism	Adenine ribonucleotide degradation, AMP => Urate [PATH:map00230 map01232 map01100]	((K01490 (K01081,K19970,K03787,K18550)),((K01081,K19970,K11751,K03787,K02566,K08693) (K01488,K19572,K05810))) (K03783,K03784,K09913,K05810) (K00106,K00087+K13479+K13480,K13481+K13482,K11177+K11178+K13483)																1/23	1/23	1/23	1/23	1/23	3/23	3/23	3/23	3/23	3/23	4/23	4/23	4/23	4/23	4/23	4/23	4/23	4/23	4/23	4/23	4/23	4/23	4/23	4/23	4/23
M00959	Pathway modules	Nucleotide metabolism	Purine metabolism	Guanine ribonucleotide degradation, GMP => Urate [PATH:map00230 map01232 map01100]	(K01081,K19970,K11751,K03787,K02566,K08693,K20881) (K03783,K03784,K09913,K05810) K01487 (K00106,K00087+K13479+K13480,K13481+K13482,K11177+K11178+K13483)																1/21	1/21	1/21	1/21	1/21	3/21	3/21	3/21	3/21	3/21	3/21	3/21	3/21	3/21	3/21	3/21	3/21	3/21	3/21	3/21	3/21	3/21	3/21	3/21	3/21
M00020	Pathway modules	Amino acid metabolism	Serine and threonine metabolism	Serine biosynthesis, glycerate-3P => serine [PATH:map00260 map00680 map01200 map01230 map01100]	K00058 K00831 (K01079,K02203,K22305,K25528)																	1/6	1/6	1/6	1/6	2/6	2/6	2/6	2/6	2/6	2/6	2/6	2/6	2/6	2/6	2/6	2/6	2/6	2/6	2/6	2/6	2/6	2/6	2/6	2/6
M00024	Pathway modules	Amino acid metabolism	Aromatic amino acid metabolism	Phenylalanine biosynthesis, chorismate => phenylpyruvate => phenylalanine [PATH:map00400 map01230 map01100 map01110]	((K01850,K04092,K14187,K04093,K04516,K06208,K06209) (K01713,K04518,K05359),K14170) (K00832,K00838)																	1/13	1/13	1/13	1/13	1/13	1/13	1/13	1/13	1/13	1/13	1/13	1/13	1/13	1/13	2/13	2/13	2/13	2/13	2/13	2/13	2/13	2/13	2/13	2/13
M00025	Pathway modules	Amino acid metabolism	Aromatic amino acid metabolism	Tyrosine biosynthesis, chorismate => HPP => tyrosine [PATH:map00400 map01230 map01100]	(((K01850,K04092,K14170,K04093,K04516,K06208,K06209) (K04517,K00211)),K14187) (K00832,K00838)																	1/12	1/12	1/12	1/12	1/12	1/12	1/12	1/12	1/12	1/12	2/12	2/12	2/12	2/12	3/12	3/12	3/12	3/12	3/12	3/12	3/12	3/12	3/12	3/12
M00040	Pathway modules	Amino acid metabolism	Aromatic amino acid metabolism	Tyrosine biosynthesis, chorismate => arogenate => tyrosine [PATH:map00400 map01230 map01100 map01110]	(K01850,K04092,K14170) (K00832,K15849) (K00220,K24018,K15227)																	1/8	1/8	1/8	1/8	1/8	1/8	1/8	1/8	1/8	1/8	1/8	1/8	1/8	1/8	1/8	1/8	1/8	1/8	1/8	1/8	1/8	1/8	1/8	1/8
M00123	Pathway modules	Metabolism of cofactors and vitamins	Cofactor and vitamin metabolism	Biotin biosynthesis, pimeloyl-ACP/CoA => biotin [PATH:map00780 map01240 map01100]	K00652 ((K00833,K19563) K01935,K19562) K01012																	1/6	3/6	3/6	3/6	4/6	4/6	4/6	4/6	4/6	4/6	4/6	4/6	4/6	4/6	4/6	4/6	4/6	4/6	4/6	4/6	4/6	4/6	4/6	4/6
M00127	Pathway modules	Metabolism of cofactors and vitamins	Cofactor and vitamin metabolism	Thiamine biosynthesis, prokaryotes, AIR (+ DXP/tyrosine) => TMP/TPP [PATH:map00730 map01240 map01100]	K03148+K03154 K03151;K03150 K03149;K03147 ((K00941 K00788),K14153,K21219) K00946																	2/11	3/11	3/11	3/11	3/11	4/11	5/11	5/11	5/11	5/11	5/11	5/11	5/11	5/11	6/11	6/11	6/11	6/11	6/11	6/11	6/11	6/11	6/11	6/11
M00573	Pathway modules	Metabolism of cofactors and vitamins	Cofactor and vitamin metabolism	Biotin biosynthesis, BioI pathway, long-chain-acyl-ACP => pimeloyl-ACP => biotin [PATH:map00780 map01240 map01100]	K16593 K00652 K19563 K01935 K01012																	1/5	2/5	2/5	2/5	3/5	3/5	3/5	3/5	3/5	3/5	3/5	3/5	3/5	3/5	3/5	3/5	3/5	3/5	3/5	3/5	3/5	3/5	3/5	3/5
M00577	Pathway modules	Metabolism of cofactors and vitamins	Cofactor and vitamin metabolism	Biotin biosynthesis, BioW pathway, pimelate => pimeloyl-CoA => biotin [PATH:map00780 map01240 map01100]	K01906 K00652 (K00833,K19563) K01935 K01012																	1/6	3/6	3/6	3/6	4/6	4/6	4/6	4/6	4/6	4/6	4/6	4/6	4/6	4/6	4/6	4/6	4/6	4/6	4/6	4/6	4/6	4/6	4/6	4/6
M00620	Pathway modules	Energy metabolism	Carbon fixation	Incomplete reductive citrate cycle, acetyl-CoA => oxoglutarate [PATH:map00720 map01200 map01100 map01120]	(K00169+K00170+K00171+K00172) (K01959+K01960) K00024 (K01677+K01678) (K18209+K18210) (K01902+K01903) (K00174+K00175+K00176+K00177)																	1/17	1/17	1/17	1/17	2/17	2/17	2/17	2/17	2/17	2/17	2/17	2/17	2/17	2/17	2/17	2/17	2/17	3/17	3/17	3/17	3/17	3/17	3/17	3/17
M00895	Pathway modules	Metabolism of cofactors and vitamins	Cofactor and vitamin metabolism	Thiamine biosynthesis, prokaryotes, AIR (+ DXP/glycine) => TMP/TPP [PATH:map00730 map01240 map01100]	K03148+K03154 K03151;K03153 K03149 K10810;K03147 K00941 K00788 K00946																	2/10	3/10	3/10	3/10	3/10	4/10	5/10	5/10	5/10	5/10	5/10	5/10	5/10	5/10	6/10	6/10	6/10	6/10	6/10	6/10	6/10	6/10	6/10	6/10
M00896	Pathway modules	Metabolism of cofactors and vitamins	Cofactor and vitamin metabolism	Thiamine biosynthesis, archaea, AIR (+ NAD+) => TMP/TPP [PATH:map00730 map01240 map01100]	K22699;K03147 (K00941 (K00788,K21220),K21219) K00946																	1/7	2/7	2/7	2/7	2/7	2/7	3/7	3/7	3/7	3/7	3/7	3/7	3/7	3/7	4/7	4/7	4/7	4/7	4/7	4/7	4/7	4/7	4/7	4/7
M00899	Pathway modules	Metabolism of cofactors and vitamins	Cofactor and vitamin metabolism	Thiamine salvage pathway, HMP/HET => TMP [PATH:map00730 map01100]	K00878;((K00941 K00788),K14153,K21219)																	1/5	1/5	1/5	1/5	1/5	1/5	2/5	2/5	2/5	2/5	2/5	2/5	2/5	2/5	3/5	3/5	3/5	3/5	3/5	3/5	3/5	3/5	3/5	3/5
M00950	Pathway modules	Metabolism of cofactors and vitamins	Cofactor and vitamin metabolism	Biotin biosynthesis, BioU pathway, pimeloyl-ACP/CoA => biotin [PATH:map00780 map01240 map01100]	K00652 K25570 K01935 K01012																	1/4	2/4	2/4	2/4	3/4	3/4	3/4	3/4	3/4	3/4	3/4	3/4	3/4	3/4	3/4	3/4	3/4	3/4	3/4	3/4	3/4	3/4	3/4	3/4
M00015	Pathway modules	Amino acid metabolism	Arginine and proline metabolism	Proline biosynthesis, glutamate => proline [PATH:map00330 map01230 map01100]	((K00931 K00147),K12657) K00286																		1/4	2/4	2/4	2/4	2/4	2/4	2/4	2/4	2/4	3/4	3/4	3/4	3/4	3/4	3/4	3/4	3/4	3/4	3/4	3/4	3/4	3/4	3/4
M00028	Pathway modules	Amino acid metabolism	Arginine and proline metabolism	Ornithine biosynthesis, glutamate => ornithine [PATH:map00220 map01210 map01230 map01100]	(K00618,K00619,K14681,K14682,K00620,K22477,K22478) ((K00930,K22478) K00145,K12659) (K00818,K00821) (K01438,K14677,K00620)																		1/14	1/14	1/14	3/14	3/14	3/14	3/14	3/14	4/14	4/14	4/14	4/14	4/14	4/14	4/14	4/14	4/14	4/14	4/14	4/14	4/14	4/14	4/14
M00129	Pathway modules	Carbohydrate metabolism	Other carbohydrate metabolism	Ascorbate biosynthesis, animals, glucose-1P => ascorbate [PATH:map00040 map00053 map01240 map01100]	K00963 K00012 K00699 K01195 K00002 K01053 K00103																		1/7	1/7	1/7	1/7	1/7	1/7	1/7	1/7	1/7	1/7	1/7	1/7	1/7	1/7	1/7	1/7	2/7	2/7	2/7	2/7	2/7	2/7	2/7
M00549	Pathway modules	Carbohydrate metabolism	Other carbohydrate metabolism	Nucleotide sugar biosynthesis, glucose => UDP-glucose [PATH:map00520 map01250 map01100]	(K00844,K00845,K25026,K12407,K00886) (K01835,K15779,K15778) (K00963,K12447)																		1/10	1/10	1/10	2/10	2/10	2/10	2/10	2/10	2/10	2/10	2/10	2/10	2/10	2/10	2/10	2/10	2/10	2/10	2/10	2/10	2/10	2/10	2/10
M00579	Pathway modules	Energy metabolism	Carbon fixation	Phosphate acetyltransferase-acetate kinase pathway, acetyl-CoA => acetate [PATH:map00430 map00620 map00720 map01200 map01100 map01120]	(K00625,K13788,K15024) K00925																		1/4	1/4	1/4	2/4	2/4	2/4	2/4	2/4	2/4	2/4	2/4	2/4	2/4	2/4	2/4	2/4	2/4	2/4	2/4	2/4	2/4	2/4	2/4
M00840	Pathway modules	Metabolism of cofactors and vitamins	Cofactor and vitamin metabolism	Tetrahydrofolate biosynthesis, mediated by ribA and trpF, GTP => THF [PATH:map00790 map01240 map01100]	K14652 K22100 -- K01633 K13941 K22099 K00287																		1/6	1/6	1/6	3/6	3/6	3/6	3/6	3/6	3/6	3/6	3/6	3/6	3/6	3/6	3/6	3/6	3/6	3/6	3/6	3/6	3/6	3/6	3/6
M00854	Pathway modules	Carbohydrate metabolism	Other carbohydrate metabolism	Glycogen biosynthesis, glucose-1P => glycogen/starch [PATH:map00500 map01100]	(K00963 (K00693+K00750,K16150,K16153,K13679,K20812)),(K00975 (K00703,K13679,K20812)) (K00700,K16149)																		1/11	1/11	1/11	2/11	2/11	2/11	2/11	2/11	2/11	2/11	2/11	3/11	3/11	3/11	3/11	3/11	4/11	4/11	4/11	4/11	4/11	4/11	4/11
M00881	Pathway modules	Metabolism of cofactors and vitamins	Cofactor and vitamin metabolism	Lipoic acid biosynthesis, plants and bacteria, octanoyl-ACP => dihydrolipoyl-E2/H [PATH:map00785 map01240 map01100]	K03801 K03644																		1/2	1/2	1/2	1/2	1/2	1/2	1/2	2/2	2/2	2/2	2/2	2/2	2/2	2/2	2/2	2/2	2/2	2/2	2/2	2/2	2/2	2/2	2/2
M00911	Pathway modules	Metabolism of cofactors and vitamins	Cofactor and vitamin metabolism	Riboflavin biosynthesis, fungi, GTP => riboflavin/FMN/FAD [PATH:map00740 map01240 map01100]	K01497 K14654 K14655 --;K02858;K00794 K00793 K00861 K00953																		2/8	2/8	2/8	2/8	2/8	2/8	2/8	2/8	2/8	2/8	2/8	2/8	2/8	2/8	2/8	2/8	2/8	2/8	2/8	2/8	2/8	2/8	2/8
M00036	Pathway modules	Amino acid metabolism	Branched-chain amino acid metabolism	Leucine degradation, leucine => acetoacetate + acetyl-CoA [PATH:map00280 map01100]	K00826 ((K00166+K00167,K11381)+K09699+K00382) (K00253,K00249) (K01968+K01969) (K05607,K13766) K01640																			1/13	1/13	1/13	1/13	1/13	1/13	1/13	3/13	3/13	3/13	3/13	3/13	3/13	3/13	3/13	3/13	3/13	3/13	3/13	3/13	3/13	3/13
M00119	Pathway modules	Metabolism of cofactors and vitamins	Cofactor and vitamin metabolism	Pantothenate biosynthesis, valine/L-aspartate => pantothenate [PATH:map00770 map01240 map01100 map01110]	K00826 K00606 K00077;K01579;(K01918,K13799)																			1/6	1/6	3/6	3/6	4/6	4/6	4/6	4/6	4/6	4/6	5/6	5/6	5/6	5/6	5/6	5/6	5/6	5/6	5/6	5/6	5/6	5/6
M00432	Pathway modules	Amino acid metabolism	Branched-chain amino acid metabolism	Leucine biosynthesis, 2-oxoisovalerate => 2-oxoisocaproate [PATH:map00290 map01210 map01230 map01100 map01110]	K01649 (K01702,K01703+K01704) K00052																			1/5	1/5	2/5	2/5	2/5	3/5	3/5	3/5	4/5	4/5	4/5	4/5	4/5	4/5	4/5	4/5	4/5	4/5	4/5	4/5	4/5	4/5
M00535	Pathway modules	Amino acid metabolism	Branched-chain amino acid metabolism	Isoleucine biosynthesis, pyruvate => 2-oxobutanoate [PATH:map00290 map00660 map01210 map01230 map01100]	K09011 K01703+K01704 K00052																			1/4	1/4	2/4	2/4	2/4	2/4	2/4	2/4	3/4	3/4	3/4	3/4	3/4	3/4	3/4	3/4	3/4	3/4	3/4	3/4	3/4	3/4
M00060	Pathway modules	Glycan metabolism	Lipopolysaccharide metabolism	KDO2-lipid A biosynthesis, Raetz pathway, LpxL-LpxM type [PATH:map00540 map01100]	K00677 K02535 K02536 (K03269,K09949) K00748 K00912 K02527 K02517 K02560																					5/10	5/10	5/10	5/10	5/10	5/10	6/10	6/10	6/10	6/10	6/10	6/10	6/10	6/10	6/10	6/10	6/10	6/10	6/10	6/10
M00063	Pathway modules	Glycan metabolism	Lipopolysaccharide metabolism	CMP-KDO biosynthesis [PATH:map00540 map01250 map01100]	K06041 K01627 K03270 K00979																					1/4	1/4	1/4	1/4	1/4	1/4	1/4	1/4	1/4	1/4	1/4	1/4	1/4	1/4	1/4	1/4	1/4	1/4	1/4	1/4
M00082	Pathway modules	Lipid metabolism	Fatty acid metabolism	Fatty acid biosynthesis, initiation [PATH:map00061 map01212 map01100]	(K11262,(K02160+K01961,K11263)+(K01962+K01963,K18472)) (K00665,K00667+K00668,K11533,(K00645 (K00648,K18473)))																					3/14	3/14	3/14	3/14	4/14	4/14	4/14	4/14	5/14	5/14	6/14	6/14	6/14	6/14	6/14	6/14	6/14	6/14	6/14	6/14
M00083	Pathway modules	Lipid metabolism	Fatty acid metabolism	Fatty acid biosynthesis, elongation [PATH:map00061 map01212 map01100]	K00665,(K00667 K00668),K11533,((K00647,K09458) K00059 (K02372,K01716,K16363) (K00208,K02371,K10780,K00209))																					1/14	1/14	1/14	1/14	1/14	2/14	2/14	2/14	2/14	2/14	2/14	2/14	2/14	3/14	3/14	3/14	3/14	3/14	3/14	3/14
M00093	Pathway modules	Lipid metabolism	Lipid metabolism	Phosphatidylethanolamine (PE) biosynthesis, PA => PS => PE [PATH:map00564 map01100]	K00981 (K00998,K17103) K01613																					3/4	3/4	3/4	3/4	3/4	3/4	3/4	3/4	3/4	3/4	3/4	3/4	3/4	3/4	3/4	3/4	3/4	3/4	3/4	3/4
M00114	Pathway modules	Carbohydrate metabolism	Other carbohydrate metabolism	Ascorbate biosynthesis, plants, fructose-6P => ascorbate [PATH:map00051 map00053 map01240 map01100 map01110]	K01809 K17497 K00966 K10046 K14190 K10047 K17744 K00225																					1/8	1/8	1/8	1/8	1/8	1/8	1/8	1/8	1/8	1/8	1/8	1/8	1/8	1/8	1/8	1/8	1/8	1/8	1/8	1/8
M00117	Pathway modules	Metabolism of cofactors and vitamins	Cofactor and vitamin metabolism	Ubiquinone biosynthesis, prokaryotes, chorismate (+ polyprenyl-PP) => ubiquinol [PATH:map00130 map01240 map01100 map01110]	(K03181,K18240) K03179 (K03182+K03186) K18800 K00568 K03185 K03183 (K03184,K06134) K00568																					1/11	1/11	1/11	1/11	1/11	1/11	2/11	2/11	2/11	2/11	2/11	2/11	2/11	2/11	2/11	2/11	2/11	2/11	2/11	2/11
M00122	Pathway modules	Metabolism of cofactors and vitamins	Cofactor and vitamin metabolism	Cobalamin biosynthesis, cobyrinate a,c-diamide => cobalamin [PATH:map00860 map01240 map01100]	(K00798,K19221) K02232 (K02225,K02227) K02231;K00768 (K02226,K22316);K02233																					1/10	1/10	1/10	1/10	2/10	2/10	2/10	2/10	4/10	4/10	6/10	6/10	6/10	7/10	7/10	7/10	7/10	7/10	7/10	7/10
M00124	Pathway modules	Metabolism of cofactors and vitamins	Cofactor and vitamin metabolism	Pyridoxal-P biosynthesis, erythrose-4P => pyridoxal-P [PATH:map00750 map01240 map01100]	K03472 K03473 K00831 K00097 K03474 K00275																					3/6	3/6	3/6	4/6	4/6	4/6	4/6	4/6	4/6	4/6	4/6	4/6	4/6	4/6	4/6	4/6	4/6	4/6	4/6	4/6
M00144	Pathway modules	Energy metabolism	ATP synthesis	NADH:quinone oxidoreductase, prokaryotes [PATH:map00190]	K00330+(K00331+K00332+K00333,K00331+K13378,K13380)+K00334+K00335+K00336+K00337+K00338+K00339+K00340+(K00341+K00342)+K00343																					8/16	8/16	8/16	10/16	10/16	11/16	12/16	12/16	13/16	13/16	13/16	13/16	13/16	13/16	13/16	13/16	13/16	13/16	13/16	13/16
M00153	Pathway modules	Energy metabolism	ATP synthesis	Cytochrome bd ubiquinol oxidase [PATH:map00190]	K00425+K00426+(K00424,K22501)																					1/4	1/4	2/4	2/4	2/4	2/4	2/4	2/4	2/4	2/4	2/4	2/4	2/4	2/4	2/4	2/4	2/4	2/4	2/4	2/4
M00357	Pathway modules	Energy metabolism	Methane metabolism	Methanogenesis, acetate => methane [PATH:map00680 map01200 map01100 map01120]	((K00925 K00625),K01895) (K00193+K00197+K00194) (K00577+K00578+K00579+K00580+K00581-K00582-K00583+K00584) (K00399+K00401+K00402) (K22480+K22481+K22482,K03388+K03389+K03390,K08264+K08265,K03388+K03389+K03390+K14127+(K14126+K14128,K22516+K00125))																					1/30	1/30	1/30	1/30	1/30	1/30	1/30	1/30	1/30	1/30	1/30	1/30	1/30	1/30	1/30	1/30	1/30	1/30	1/30	1/30
M00373	Pathway modules	Carbohydrate metabolism	Other carbohydrate metabolism	Ethylmalonyl pathway [PATH:map00630 map01200 map01100 map01120]	K00626 K00023 K17865 K14446 K14447 K14448 K14449 K08691 K14451;K01965+K01966 K05606 K01847																					1/13	1/13	1/13	1/13	1/13	2/13	2/13	2/13	2/13	2/13	2/13	2/13	2/13	2/13	2/13	2/13	2/13	2/13	2/13	2/13
M00565	Pathway modules	Carbohydrate metabolism	Other carbohydrate metabolism	Trehalose biosynthesis, D-glucose 1P => trehalose [PATH:map00500 map01100 map01110]	K00975 K00703 (K00700,K16149) K01214 K06044 K01236																					1/7	1/7	1/7	1/7	1/7	1/7	1/7	1/7	2/7	2/7	2/7	2/7	2/7	4/7	4/7	4/7	4/7	4/7	4/7	4/7
M00572	Pathway modules	Metabolism of cofactors and vitamins	Cofactor and vitamin metabolism	Pimeloyl-ACP biosynthesis, BioC-BioH pathway, malonyl-ACP => pimeloyl-ACP [PATH:map00780 map01240 map01100]	K02169 (K00647,K09458) K00059 K02372 K00208 (K02170,K09789,K19560,K19561)																					1/10	1/10	1/10	1/10	1/10	2/10	2/10	2/10	2/10	2/10	2/10	2/10	2/10	3/10	3/10	3/10	3/10	3/10	3/10	3/10
M00632	Pathway modules	Carbohydrate metabolism	Other carbohydrate metabolism	Galactose degradation, Leloir pathway, galactose => alpha-D-glucose-1P [PATH:map00052 map01100]	K01785 K00849 K00965 K01784																					1/4	1/4	1/4	1/4	1/4	2/4	2/4	2/4	3/4	3/4	3/4	3/4	3/4	3/4	3/4	3/4	3/4	3/4	3/4	3/4
M00741	Pathway modules	Carbohydrate metabolism	Other carbohydrate metabolism	Propanoyl-CoA metabolism, propanoyl-CoA => succinyl-CoA [PATH:map00280 map00630 map00640 map01200 map01100]	(K01965+K01966,K11263+(K18472,K19312+K22568),K01964+K15036+K15037) K05606 (K01847,K01848+K01849)																					1/13	1/13	1/13	1/13	1/13	1/13	1/13	1/13	1/13	1/13	1/13	1/13	1/13	1/13	1/13	1/13	1/13	1/13	1/13	1/13
M00842	Pathway modules	Metabolism of cofactors and vitamins	Cofactor and vitamin metabolism	Tetrahydrobiopterin biosynthesis, GTP => BH4 [PATH:map00790 map01240 map01100]	K01495 K01737 K00072																					1/3	1/3	2/3	2/3	2/3	2/3	2/3	2/3	2/3	2/3	2/3	2/3	2/3	2/3	2/3	2/3	2/3	2/3	2/3	2/3
M00843	Pathway modules	Metabolism of cofactors and vitamins	Cofactor and vitamin metabolism	L-threo-Tetrahydrobiopterin biosynthesis, GTP => L-threo-BH4 [PATH:map00790 map01240 map01100]	K01495 K01737 K17745																					1/3	1/3	2/3	2/3	2/3	2/3	2/3	2/3	2/3	2/3	2/3	2/3	2/3	2/3	2/3	2/3	2/3	2/3	2/3	2/3
M00845	Pathway modules	Amino acid metabolism	Arginine and proline metabolism	Arginine biosynthesis, glutamate => acetylcitrulline => arginine [PATH:map00220 map01230 map01100]	K22478 K00145 K00821 K09065 K01438 K01940 K01755																					3/7	3/7	4/7	4/7	4/7	4/7	4/7	4/7	4/7	4/7	4/7	4/7	4/7	4/7	4/7	4/7	4/7	4/7	4/7	4/7
M00866	Pathway modules	Glycan metabolism	Lipopolysaccharide metabolism	KDO2-lipid A biosynthesis, Raetz pathway, non-LpxL-LpxM type [PATH:map00540 map01100]	K00677 (K02535,K16363) K02536 (K03269,K09949) K00748 K00912 K02527 K02517 K09778																					5/11	5/11	5/11	5/11	5/11	5/11	6/11	6/11	6/11	6/11	6/11	6/11	6/11	7/11	7/11	7/11	7/11	7/11	7/11	7/11
M00873	Pathway modules	Lipid metabolism	Fatty acid metabolism	Fatty acid biosynthesis in mitochondria, animals [PATH:map00061 map01212 map01100]	K18660 K03955+K00645 K09458 K11539+K13370 K22540 K07512																					2/8	2/8	2/8	2/8	2/8	2/8	2/8	2/8	2/8	2/8	2/8	2/8	2/8	2/8	2/8	2/8	2/8	2/8	2/8	2/8
M00874	Pathway modules	Lipid metabolism	Fatty acid metabolism	Fatty acid biosynthesis in mitochondria, fungi [PATH:map00061 map01212 map01100]	K11262 K03955+K00645 K09458 K00059 K22541 K07512																					2/7	2/7	2/7	2/7	2/7	2/7	2/7	2/7	2/7	2/7	2/7	2/7	2/7	2/7	2/7	2/7	2/7	2/7	2/7	2/7
M00913	Pathway modules	Metabolism of cofactors and vitamins	Cofactor and vitamin metabolism	Pantothenate biosynthesis, 2-oxoisovalerate/spermine => pantothenate [PATH:map00770 map01240 map01100]	K00606 K00077;K13367 K00128;K01918																					2/5	2/5	3/5	3/5	3/5	3/5	4/5	4/5	4/5	4/5	4/5	4/5	4/5	4/5	4/5	4/5	4/5	4/5	4/5	4/5
M00006	Pathway modules	Carbohydrate metabolism	Central carbohydrate metabolism	Pentose phosphate pathway, oxidative phase, glucose 6P => ribulose 5P [PATH:map00030 map01200 map01100 map01120]	(K13937,((K00036,K19243) (K01057,K07404))) K00033																						1/6	1/6	1/6	1/6	1/6	1/6	1/6	2/6	2/6	2/6	2/6	2/6	2/6	2/6	2/6	2/6	2/6	2/6	2/6
M00008	Pathway modules	Carbohydrate metabolism	Central carbohydrate metabolism	Entner-Doudoroff pathway, glucose-6P => glyceraldehyde-3P + pyruvate [PATH:map00030 map01200 map01100 map01120]	K00036 (K01057,K07404) K01690 K01625																						1/5	1/5	1/5	1/5	1/5	1/5	1/5	1/5	1/5	1/5	1/5	1/5	1/5	1/5	1/5	2/5	2/5	2/5	2/5
M00880	Pathway modules	Metabolism of cofactors and vitamins	Cofactor and vitamin metabolism	Molybdenum cofactor biosynthesis, GTP => molybdenum cofactor [PATH:map00790 map01240 map01100]	((K03639 K03637),K20967) (K03635,K21142) (((K03831,K03638) K03750),K15376)																								1/9	2/9	2/9	3/9	3/9	3/9	3/9	3/9	3/9	3/9	3/9	3/9	3/9	3/9	3/9	3/9	3/9
M00924	Pathway modules	Metabolism of cofactors and vitamins	Cofactor and vitamin metabolism	Cobalamin biosynthesis, anaerobic, uroporphyrinogen III => sirohydrochlorin => cobyrinate a,c-diamide [PATH:map00860 map01240 map01100]	(K02302,(K02303,K13542) (K02304,K24866)) (K02190,K03795,K22011) K03394 (K05934,K13541,K21479) K05936 (K02189,K13541) K02188 K05895 (K02191 K03399,K00595) K06042 K02224																								1/21	1/21	1/21	3/21	3/21	3/21	3/21	5/21	5/21	5/21	5/21	5/21	7/21	7/21	7/21	7/21	7/21
M00925	Pathway modules	Metabolism of cofactors and vitamins	Cofactor and vitamin metabolism	Cobalamin biosynthesis, aerobic, uroporphyrinogen III => precorrin 2 => cobyrinate a,c-diamide [PATH:map00860 map01240 map01100]	(K02303,K13542) (K03394,K13540) K02229 (K05934,K13540,K13541) K05936 K02228 K05895 K00595 K06042 K02224 K02230+K09882+K09883																								1/16	1/16	1/16	3/16	3/16	3/16	3/16	5/16	5/16	5/16	5/16	5/16	7/16	7/16	7/16	7/16	7/16
M00307	Pathway modules	Carbohydrate metabolism	Central carbohydrate metabolism	Pyruvate oxidation, pyruvate => acetyl-CoA [PATH:map00010 map00020 map00620 map01200 map01100]	((K00163,K00161+K00162)+K00627+K00382-K13997),K00169+K00170+K00171+(K00172,K00189),K03737																									1/12	4/12	4/12	4/12	5/12	5/12	5/12	5/12	5/12	5/12	5/12	5/12	5/12	5/12	5/12	5/12
M00718	Signature modules	Gene set	Drug resistance	Multidrug resistance, efflux pump MexAB-OprM	K18131 K03585+K18138+K18139																									1/4	1/4	1/4	1/4	1/4	1/4	1/4	1/4	1/4	1/4	1/4	1/4	1/4	1/4	1/4	1/4
M00882	Pathway modules	Metabolism of cofactors and vitamins	Cofactor and vitamin metabolism	Lipoic acid biosynthesis, eukaryotes, octanoyl-ACP => dihydrolipoyl-H [PATH:map00785 map01240 map01100]	K23735 K03644																									1/2	1/2	1/2	1/2	1/2	1/2	1/2	1/2	1/2	1/2	1/2	1/2	1/2	1/2	1/2	1/2
M00883	Pathway modules	Metabolism of cofactors and vitamins	Cofactor and vitamin metabolism	Lipoic acid biosynthesis, animals and bacteria, octanoyl-ACP => dihydrolipoyl-H => dihydrolipoyl-E2 [PATH:map00785 map01240 map01100]	(K23735,K23734) K03644 (K10105,K16869)																									1/5	1/5	1/5	1/5	1/5	1/5	1/5	1/5	1/5	1/5	1/5	1/5	1/5	1/5	1/5	1/5
M00884	Pathway modules	Metabolism of cofactors and vitamins	Cofactor and vitamin metabolism	Lipoic acid biosynthesis, octanoyl-CoA => dihydrolipoyl-E2 [PATH:map00785 map01240 map01100]	K23750 K03644																									1/2	1/2	1/2	1/2	1/2	1/2	1/2	1/2	1/2	1/2	1/2	1/2	1/2	1/2	1/2	1/2
M00032	Pathway modules	Amino acid metabolism	Lysine metabolism	Lysine degradation, lysine => saccharopine => acetoacetyl-CoA [PATH:map00310 map01100]	K14157 K14085 K00825 (K15791+K00658+K00382) K00252 (K07514,(K07515,K07511) K00022)																										1/11	1/11	1/11	1/11	1/11	1/11	1/11	1/11	1/11	1/11	1/11	1/11	1/11	1/11	1/11
M00088	Pathway modules	Lipid metabolism	Lipid metabolism	Ketone body biosynthesis, acetyl-CoA => acetoacetate/3-hydroxybutyrate/acetone [PATH:map00650 map01100]	K00626 K01641 K01640;K00019;K01574																										1/5	1/5	1/5	1/5	1/5	1/5	1/5	1/5	1/5	1/5	1/5	1/5	1/5	1/5	1/5
M00095	Pathway modules	Biosynthesis of terpenoids and polyketides	Terpenoid backbone biosynthesis	C5 isoprenoid biosynthesis, mevalonate pathway [PATH:map00900 map01100 map01110]	K00626 K01641 K00021 K00869 (K00938,K13273) K01597 K01823																										1/8	1/8	1/8	1/8	1/8	1/8	1/8	1/8	1/8	1/8	1/8	2/8	2/8	2/8	2/8
M00375	Pathway modules	Energy metabolism	Carbon fixation	Hydroxypropionate-hydroxybutylate cycle [PATH:map00720 map01200 map01100 map01120]	(K01964+K15037+K15036) K15017 K15039 K15018 K15019 K15020 K05606 (K01848+K01849) (K15038,K15017) K14465 (K14466,K18861) K14534 K15016 K00626																										1/18	1/18	1/18	1/18	1/18	1/18	1/18	1/18	1/18	1/18	1/18	1/18	1/18	1/18	1/18
M00849	Pathway modules	Biosynthesis of terpenoids and polyketides	Terpenoid backbone biosynthesis	C5 isoprenoid biosynthesis, mevalonate pathway, archaea [PATH:map00900 map01100 map01110]	K00626 K01641 (K00021,K00054) ((K00869 (K17942,(K25517+K09128 K25518+K03186))),(K18689 K18690 K22813)) K06981 K01823																										1/15	1/15	1/15	1/15	1/15	1/15	1/15	1/15	1/15	1/15	1/15	2/15	2/15	2/15	2/15
M00930	Pathway modules	Metabolism of cofactors and vitamins	Cofactor and vitamin metabolism	Menaquinone biosynthesis, futalosine pathway [PATH:map00130 map01240 map01100]	K11782 K18285 (K18286,K20810) K11783 K11784 K11785																										1/7	1/7	1/7	1/7	1/7	1/7	1/7	1/7	1/7	1/7	1/7	1/7	1/7	1/7	1/7
M00931	Pathway modules	Metabolism of cofactors and vitamins	Cofactor and vitamin metabolism	Menaquinone biosynthesis, modified futalosine pathway [PATH:map00130 map01240 map01100]	K11782 K18285 K18284 K11784 K11785																										1/5	1/5	1/5	1/5	1/5	1/5	1/5	1/5	1/5	1/5	1/5	1/5	1/5	1/5	1/5
M00086	Pathway modules	Lipid metabolism	Fatty acid metabolism	beta-Oxidation, acyl-CoA synthesis [PATH:map00061 map00071 map01212 map01100]	K01897,K15013																											1/2	1/2	1/2	1/2	1/2	1/2	1/2	1/2	1/2	1/2	1/2	1/2	1/2	1/2
M00116	Pathway modules	Metabolism of cofactors and vitamins	Cofactor and vitamin metabolism	Menaquinone biosynthesis, chorismate (+ polyprenyl-PP) => menaquinol [PATH:map00130 map01240 map01100 map01110]	K02552 K02551 K08680 K02549 K01911 K01661 K19222 K02548 K03183																											1/9	1/9	2/9	2/9	2/9	2/9	2/9	3/9	3/9	3/9	3/9	3/9	3/9	3/9
M00135	Pathway modules	Amino acid metabolism	Polyamine biosynthesis	GABA biosynthesis, eukaryotes, putrescine => GABA [PATH:map00330 map01100]	K00657 K00274 (K00128,K14085,K00149) --																											1/5	1/5	1/5	1/5	1/5	1/5	1/5	1/5	1/5	1/5	1/5	1/5	1/5	1/5
M00417	Pathway modules	Energy metabolism	ATP synthesis	Cytochrome o ubiquinol oxidase [PATH:map00190]	K02297+K02298+K02299+K02300																											1/4	1/4	1/4	1/4	3/4	3/4	3/4	3/4	3/4	3/4	3/4	3/4	3/4	3/4
M00550	Pathway modules	Carbohydrate metabolism	Other carbohydrate metabolism	Ascorbate degradation, ascorbate => D-xylulose-5P [PATH:map00053 map01100 map01120]	K02821+K02822+K03475 K03476 K03078 K03079 K03077																											2/7	2/7	2/7	2/7	2/7	2/7	2/7	2/7	2/7	2/7	2/7	2/7	2/7	2/7
M00878	Pathway modules	Xenobiotics biodegradation	Aromatics degradation	Phenylacetate degradation, phenylaxetate => acetyl-CoA/succinyl-CoA [PATH:map00360 map01100 map01120]	K01912 K02609+K02610+K02611+K02612+K02613 K15866 K02618 K02615 K01692 K00074																											1/11	1/11	1/11	1/11	1/11	1/11	1/11	1/11	1/11	1/11	1/11	1/11	1/11	1/11
M00554	Pathway modules	Carbohydrate metabolism	Other carbohydrate metabolism	Nucleotide sugar biosynthesis, galactose => UDP-galactose [PATH:map00520 map00052 map01250 map01100]	K00849 K00965																													1/2	1/2	1/2	1/2	1/2	1/2	1/2	1/2	1/2	1/2	1/2	1/2
M00932	Pathway modules	Metabolism of cofactors and vitamins	Cofactor and vitamin metabolism	Phylloquinone biosynthesis, chorismate (+ phytyl-PP) => phylloquinol [PATH:map00130 map01240 map01100 map01110]	(K02552 K02551 K08680 K02549,K14759) (K01911,K14760) K01661 (K19222,K12073) K23094 K17872 K23095																													1/13	1/13	1/13	1/13	1/13	2/13	2/13	2/13	2/13	2/13	2/13	2/13
M00855	Pathway modules	Carbohydrate metabolism	Other carbohydrate metabolism	Glycogen degradation, glycogen => glucose-6P [PATH:map00500 map01100]	(K00688,K16153) (K01196,((K00705,K22451) (K02438,K01200))) (K15779,K01835,K15778)																														1/10	1/10	1/10	1/10	2/10	2/10	2/10	2/10	2/10	2/10	2/10
M00045	Pathway modules	Amino acid metabolism	Histidine metabolism	Histidine degradation, histidine => N-formiminoglutamate => glutamate [PATH:map00340 map01100]	K01745 K01712 K01468 (K01479,K00603,K13990,(K05603 K01458))																															1/8	1/8	1/8	1/8	1/8	1/8	1/8	1/8	1/8	1/8
M00131	Pathway modules	Carbohydrate metabolism	Other carbohydrate metabolism	Inositol phosphate metabolism, Ins(1,3,4,5)P4 => Ins(1,3,4)P3 => myo-inositol [PATH:map00562 map01100]	K01106 K01107 K01109 K01092																															1/4	1/4	1/4	1/4	1/4	1/4	1/4	1/4	1/4	1/4
M00151	Pathway modules	Energy metabolism	ATP synthesis	Cytochrome bc1 complex respiratory unit [PATH:map00190]	((K00412+K00413,K00410)+K00411),K03886+K03887+K03888,K03890+K03891+K03889																															2/10	2/10	2/10	2/10	2/10	2/10	2/10	2/10	2/10	2/10
M00152	Pathway modules	Energy metabolism	ATP synthesis	Cytochrome bc1 complex [PATH:map00190]	K00411+K00412+K00413+K00414+K00415+K00416+K00417+K00418+K00419+K00420																															2/10	2/10	2/10	2/10	2/10	2/10	2/10	2/10	2/10	2/10
M00154	Pathway modules	Energy metabolism	ATP synthesis	Cytochrome c oxidase [PATH:map00190]	(K02257+K02262+K02256+K02261+K02263+K02264+K02265+K02266+K02267+K02268+K02270-K02271+K02272-K02273+K02258+K02259+K02260)																															2/17	2/17	2/17	2/17	2/17	2/17	2/17	2/17	2/17	2/17
M00159	Pathway modules	Energy metabolism	ATP synthesis	V/A-type ATPase, prokaryotes [PATH:map00190]	K02117+K02118+K02119+K02120+K02121+K02122+K02107+K02123+K02124																															1/9	1/9	1/9	2/9	2/9	4/9	4/9	4/9	4/9	4/9
M00176	Pathway modules	Energy metabolism	Sulfur metabolism	Assimilatory sulfate reduction, sulfate => H2S [PATH:map00920 map01100 map01120]	(K13811,K00958+K00860,K00955+K00957,K00956+K00957+K00860) K00390 (K00380+K00381,K00392)																															1/10	1/10	1/10	2/10	2/10	3/10	3/10	3/10	3/10	3/10
M00897	Pathway modules	Metabolism of cofactors and vitamins	Cofactor and vitamin metabolism	Thiamine biosynthesis, plants, AIR (+ NAD+) => TMP/thiamine/TPP [PATH:map00730 map01240 map01100]	K03146;K03147 K14153 K22911 K00949																															1/5	1/5	1/5	1/5	1/5	1/5	1/5	1/5	1/5	1/5
M00916	Pathway modules	Metabolism of cofactors and vitamins	Cofactor and vitamin metabolism	Pyridoxal-P biosynthesis, R5P + glyceraldehyde-3P + glutamine => pyridoxal-P [PATH:map00750 map01240 map01100]	K06215+K08681																															2/2	2/2	2/2	2/2	2/2	2/2	2/2	2/2	2/2	2/2
M00530	Pathway modules	Energy metabolism	Nitrogen metabolism	Dissimilatory nitrate reduction, nitrate => ammonia [PATH:map00910 map01100 map01120]	(K00370+K00371+K00374,K02567+K02568) (K00362+K00363,K03385+K15876)																																1/9	1/9	1/9	1/9	3/9	3/9	3/9	3/9	3/9
M00793	Pathway modules	Biosynthesis of terpenoids and polyketides	Polyketide sugar unit biosynthesis	dTDP-L-rhamnose biosynthesis [PATH:map00521 map00523 map00541 map01250 map01100 map01110]	K00973 K01710 (K01790 K00067,K23987)																																2/5	2/5	3/5	3/5	3/5	3/5	3/5	3/5	3/5
M00860	Signature modules	Gene set	Pathogenicity	Bacillus anthracis pathogenicity signature, polyglutamic acid capsule biosynthesis	K22976 K22977 K22980 K07282 K22116 K01932 K22981																																1/7	1/7	1/7	1/7	1/7	1/7	1/7	1/7	1/7
M00014	Pathway modules	Carbohydrate metabolism	Other carbohydrate metabolism	Glucuronate pathway (uronate pathway) [PATH:map00040 map01100]	K00012 ((K12447 K16190),(K00699 (K01195,K14756))) K00002 K13247 -- K03331 (K05351,K00008) K00854																																		1/12	1/12	2/12	2/12	2/12	2/12	2/12
M00097	Pathway modules	Biosynthesis of terpenoids and polyketides	Plant terpenoid biosynthesis	beta-Carotene biosynthesis, GGAP => beta-carotene [PATH:map00906 map01100 map01110]	K02291 K02293 K15744 K00514 K09835 K06443																																		1/6	1/6	1/6	1/6	1/6	1/6	1/6
M00580	Pathway modules	Carbohydrate metabolism	Central carbohydrate metabolism	Pentose phosphate pathway, archaea, fructose 6P => ribose 5P [PATH:map00030 map01200 map01230 map01100 map01120]	(K08094 (K08093,K13812),K13831) K01807																																		1/5	1/5	1/5	1/5	1/5	1/5	1/5
M00615	Signature modules	Module set	Metabolic capacity	Nitrate assimilation	(K02575,K15576+K15577+K15578-K15579) M00531																																		1/5	1/5	1/5	1/5	1/5	1/5	1/5
M00651	Signature modules	Gene set	Drug resistance	Vancomycin resistance, D-Ala-D-Lac type [PATH:map01502 map02020]	(K18345 K18344 K07260 K18346),(K18351 K18352 K18354 K18353) (K18347 K15739 K08641)																																		1/11	1/11	1/11	1/11	1/11	1/11	1/11
M00133	Pathway modules	Amino acid metabolism	Polyamine biosynthesis	Polyamine biosynthesis, arginine => agmatine => putrescine => spermidine [PATH:map00330 map01100]	(K01583,K01584,K01585,K02626) K01480;K01611;K00797																																				1/7	1/7	1/7	1/7	1/7
M00529	Pathway modules	Energy metabolism	Nitrogen metabolism	Denitrification, nitrate => nitrogen [PATH:map00910 map01100 map01120]	(K00370+K00371+K00374,K02567+K02568) (K00368,K15864) (K04561+K02305) K00376																																				1/10	1/10	1/10	1/10	1/10
M00804	Pathway modules	Energy metabolism	Nitrogen metabolism	Complete nitrification, comammox, ammonia => nitrite => nitrate [PATH:map00910 map01100 map01120]	K10944+K10945+K10946 K10535 K00370+K00371																																				1/6	1/6	1/6	1/6	1/6
M00061	Pathway modules	Carbohydrate metabolism	Other carbohydrate metabolism	D-Glucuronate degradation, D-glucuronate => pyruvate + D-glyceraldehyde 3P [PATH:map00040 map00030 map01100]	K01812 K00040 (K01686,K08323) K00874 (K01625,K17463)																																					1/7	1/7	1/7	1/7
M00365	Pathway modules	Biosynthesis of terpenoids and polyketides	Terpenoid backbone biosynthesis	C10-C20 isoprenoid biosynthesis, archaea [PATH:map00900 map01100 map01110]	K01823 K13787																																					1/2	1/2	1/2	1/2
M00367	Pathway modules	Biosynthesis of terpenoids and polyketides	Terpenoid backbone biosynthesis	C10-C20 isoprenoid biosynthesis, non-plant eukaryotes [PATH:map00900 map01100 map01110]	K01823 K00787 K00804																																					1/3	1/3	1/3	1/3
M00631	Pathway modules	Carbohydrate metabolism	Other carbohydrate metabolism	D-Galacturonate degradation (bacteria), D-galacturonate => pyruvate + D-glyceraldehyde 3P [PATH:map00040 map00030 map01100]	K01812 K00041 (K01685,K16849+K16850) K00874 (K01625,K17463)																																					1/8	1/8	1/8	1/8
M00027	Pathway modules	Amino acid metabolism	Other amino acid metabolism	GABA (gamma-Aminobutyrate) shunt [PATH:map00250 map00650 map01100]	K01580 (K13524,K07250,K00823,K16871) (K00135,K00139,K17761)																																						1/8	1/8	1/8

## Sheet: LBCA_metabolism_abbrevations
abbreviation	metabolite_name	primary_pathway	KEGG_ID	BIGG_ID	alternate_names
Glucose	D-Glucose 6-phosphate	Glycolysis	C00267	glc__D
G6P	D-Glucose 6-phosphate	Glycolysis	C00668	g6p
F6P	D-Fructose 6-phosphate	Glycolysis	C05345	f6p
FDP	D-Fructose 1,6-bisphosphate	Glycolysis	C05378	fdp
DHAP	Dihydroxyacetone phosphate	Glycolysis	C00111	dhap
G3P	Glyceraldehyde 3-phosphate	Glycolysis	C00118	g3p
1,3DPG	3-Phospho-D-glyceroyl phosphate	Glycolysis	C00236	13dpg
3PG	3-Phospho-D-glycerate	Glycolysis	C00197	3pg
2PG	D-Glycerate 2-phosphate	Glycolysis	C00631	2pg
PEP	Phosphoenolpyruvate	Glycolysis	C00074	pep
PYR	Pyruvate	Glycolysis	C00022	pyr
6PGL	6-phospho-D-glucono-1,5-lactone	Pentose Phosphate Pathway	C01236	6pgl
6PGC	6-Phospho-D-gluconate	Pentose Phosphate Pathway	C00345	6pgc
RU5P	D-Ribulose 5-phosphate	Pentose Phosphate Pathway	C00199	ru5p__D
R5P	D-Ribose 5-phosphate	Pentose Phosphate Pathway	C00117	r5p
XU5P	D-Xylulose 5-phosphate	Pentose Phosphate Pathway	C00231	xu5p__D
S7P	Sedoheptulose 7-phosphate	Pentose Phosphate Pathway	C05382	s7p
E4P	D-Erythrose 4-phosphate	Pentose Phosphate Pathway	C00279	e4p
Ac-CoA	Acetyl-CoA	TCA cycle	C00024	accoa
OAA	Oxaloacetate	TCA cycle	C00036	oaa
CIT	Citrate	TCA cycle	C00158	cit
ICIT	Isocitrate	TCA cycle	C00311	icit
AKG	2-Oxoglutarate	TCA cycle	C00026	akg
Su-CoA	Succinyl-CoA	TCA cycle	C00091	succoa
SUCC	Succinate	TCA cycle	C00042	succ
FUM	Fumarate	TCA cycle	C00122	fum
MAL	L-Malate	TCA cycle	C00149	mal__L
PRPP	5-Phospho-alpha-D-ribose 1-diphosphate	PRPP Synthesis	C00119	prpp
HCO3	Bicarbonate	Pyrimidine Biosynthesis	C00288	hco3
CBP	Carbamoyl phosphate	Pyrimidine Biosynthesis	C00169	cbp
CBASP	N-Carbamoyl-L-aspartate	Pyrimidine Biosynthesis	C00438	cbasp
DHOR	(S)-Dihydroorotate	Pyrimidine Biosynthesis	C00337	dhor__S
OROT	Orotate	Pyrimidine Biosynthesis	C00295	orot
OROT5P	Orotidine 5'-phosphate	Pyrimidine Biosynthesis	C01103	orot5p
UMP	Uridine 5'-monophosphate	Pyrimidine Biosynthesis	C00105	ump
UDP	Uridine 5'-diphosphate	Pyrimidine Biosynthesis	C00015	udp
UTP	Uridine 5'-triphosphate	Pyrimidine Biosynthesis	C00075	utp
CTP	Cytidine 5'-triphosphate	Pyrimidine Biosynthesis	C00063	ctp
CDP	Cytidine 5'-diphosphate	Pyrimidine Biosynthesis	C00112	cdp
PRAM	5-Phospho-beta-D-ribosylamine	Purine Biosynthesis	C03090	pram	5-Phosphoribosylamine
GAR	N1-(5-Phospho-D-ribosyl)glycinamide	Purine Biosynthesis	C03838	gar	5'-Phosphoribosylglycinamide
CHO2	Formate	Purine Biosynthesis	C00058	for
FGAM	N2-Formyl-N1-(5-phospho-D-ribosyl)glycinamide	Purine Biosynthesis	C04376	fgam	5'-Phosphoribosyl-N-formylglycinamide
FPRAM	2-(Formamido)-N1-(5-phospho-D-ribosyl)acetamidine	Purine Biosynthesis	C04640	fpram
AIR	5-amino-1-(5-phospho-D-ribosyl)imidazole	Purine Biosynthesis	C03373	air	Aminoimidazole ribotide
5CAIZ	5-phosphoribosyl-5-carboxyaminoimidazole	Purine Biosynthesis	C15667	5caiz	5-Carboxyamino-1-(5-phospho-D-ribosyl)imidazole
5AIZC	5-amino-1-(5-phospho-D-ribosyl)imidazole-4-carboxylate	Purine Biosynthesis	C04751	5aizc	1-(5-Phospho-D-ribosyl)-5-amino-4-imidazolecarboxylate
25AICS	(S)-2-[5-Amino-1-(5-phospho-D-ribosyl)imidazole-4-carboxamido]succinate	Purine Biosynthesis	C04823	25aics	1-(5'-Phosphoribosyl)-5-amino-4-(N-succinocarboxamide)-imidazole
AICAR	5-Amino-1-(5-Phospho-D-ribosyl)imidazole-4-carboxamide	Purine Biosynthesis	C04677	aicar	1-(5'-Phosphoribosyl)-5-amino-4-imidazolecarboxamide
IMP	Inosine monophosphate	Purine Biosynthesis	C00130	imp
XMP	Xanthosine 5'-phosphate	Purine Biosynthesis	C00655	xmp
GMP	Guanosine 5'-monophosphate	Purine Biosynthesis	C00144	gmp
GDP	Guanosine 5'-diphosphate	Purine Biosynthesis	C00035	gdp
GTP	Guanosine 5'-triphosphate	Purine Biosynthesis	C00044	gtp
DCAMP	N6-(1,2-Dicarboxyethyl)-AMP	Purine Biosynthesis	C03794	dcamp
AMP	Adenosine 5'-monophosphate	Purine Biosynthesis	C00020	amp
ADP	Adenosine 5'-diphosphate	Purine Biosynthesis	C00008	adp
ATP	Adenosine 5'-triphosphate	Purine Biosynthesis	C00002	atp
dADP	2'-Deoxyadenosine 5'-diphosphate	dNTP Biosynthesis	C00206	datp
dGDP	2'-Deoxyguanosine 5'-diphosphate	dNTP Biosynthesis	C00361	dgdp
dCDP	2'-Deoxycytidine 5'-diphosphate	dNTP Biosynthesis	C00705	dcdp
dUDP	2'-Deoxyuridine 5'-diphosphate	dNTP Biosynthesis	C01346	dudp
dTDP	Deoxythymidine 5'-diphosphate	dNTP Biosynthesis	C00363	dtdp
dATP	2'-Deoxyadenosine 5'-triphosphate	dNTP Biosynthesis	C00131	datp
dGTP	2'-Deoxyguanosine 5'-triphosphate	dNTP Biosynthesis	C00286	dgtp
dCTP	2'-Deoxycytidine 5'-triphosphate	dNTP Biosynthesis	C00458	dctp
dUTP	2'-Deoxyuridine 5'-triphosphate	dNTP Biosynthesis	C00460	dutp
dTTP	Deoxythymidine 5'-triphosphate	dNTP Biosynthesis	C00459	dttp
dUMP	2'-Deoxyuridine 5'-phosphate	dNTP Biosynthesis	C00365	dump
dTMP	Deoxythymidine 5'-phosphate	dNTP Biosynthesis	C00364	dtmp
NH4	Ammonium	Universal	C00014	nh4
Glu	L-Glutamate	Glutamate/Glutamine Biosynthesis	C00025	glu__L
Gln	L-Glutamine	Glutamate/Glutamine Biosynthesis	C00064	gln__L
Asp	L-Aspartate	Aspartate/Asparagine Biosynthesis	C00049	asp__L
Asn	L-Asparagine	Aspartate/Asparagine Biosynthesis	C00152	asn__L
Ala	L-Alanine	Alanine Biosynthesis	C00041	ala__L
3PHP	3-Phosphohydroxypyruvate	Serine/Glycine Biosynthesis	C03232	3php
PSER	O-Phospho-L-serine	Serine/Glycine Biosynthesis	C01005	pser__L
Ser	L-Serine	Serine/Glycine Biosynthesis	C00065	ser__L
Gly	Glycine	Serine/Glycine Biosynthesis	C00037	gly
ACSER	O-Acetyl-L-serine	Cysteine Biosynthesis	C00979	acser
H2S	Hydrogen Sulfide	Cysteine Biosynthesis	C00283	h2s
Cys	L-Cysteine	Cysteine Biosynthesis	C00097	cys__L
4PASP	4-Phospho-L-aspartate	Methionine Biosynthesis	C03082	4pasp
ASPSA	L-Aspartate 4-semialdehyde	Methionine Biosynthesis	C00441	aspsa
HOM	L-Homoserine	Methionine Biosynthesis	C00263	hom__L
SHOM	O-Succinyl-L-homoserine	Methionine Biosynthesis	C01118	suchms
AHOM	O-Acetyl-L-homoserine	Methionine Biosynthesis	C01077	achom__L
CYST	L-Cystathionine	Methionine Biosynthesis	C02291	cyst__L
HCYS	L-Homocysteine	Methionine Biosynthesis	C00155	hcys__L
Met	L-Methioine	Methionine Biosynthesis	C00073	met__L
PHOM	O-Phospho-L-homoserine	Threonine Biosynthesis	C01102	phom
Thr	L-Threonine	Threonine Biosynthesis	C00188	thr__L
DHDP	2,3-Dihydrodipicolinate	Lysine Biosynthesis	C20258	23_dhdp	(2S,4S)-4-Hydroxy-2,3,4,5-tetrahydrodipicolinate
THDP	2,3,4,5-Tetrahydrodipicolinate	Lysine Biosynthesis	C03972	thdp
SL2A6O	N-Succinyl-2-L-amino-6-oxoheptanedioate	Lysine Biosynthesis	C04462	sl2a6o
SL26DA	N-Succinyl-LL-2,6-diaminoheptanedioate	Lysine Biosynthesis	C04421	sl26da
26DAP-LL	LL-2,6-Diaminoheptanedioate	Lysine Biosynthesis	C00666	26dap_LL
26DAP-M	Meso-2,6-Diaminoheptanedioate	Lysine Biosynthesis	C00680	26dap__M
Lys	L-Lysine	Lysine Biosynthesis	C00047	lys__L
2MM	(R)-2-Methylmalate	Branched Amino Acid Biosynthesis	C02612	2mm__R
E3MMAL	D-erythro-3-Methylmalate	Branched Amino Acid Biosynthesis	C06032	e3mmal
2OBUT	2-Oxobutanoate	Branched Amino Acid Biosynthesis	C00109	2obut
2AHBUT	(S)-2-Aceto-2-hydroxybutanoate	Branched Amino Acid Biosynthesis	C06006	2ahbut
23DHMP	(R)-2,3-Dihydroxy-3-methylpentanoate	Branched Amino Acid Biosynthesis	C06007	23dhmp
3MOP	(S)-3-Methyl-2-oxopentanoate	Branched Amino Acid Biosynthesis	C00671	3mop
Ile	L-Isoleucine	Branched Amino Acid Biosynthesis	C00407	ile__L
ALAC	(S)-2-Acetolactate	Branched Amino Acid Biosynthesis	C06010	alac__S
23DHMB	(R)-2,3-Dihydroxy-3-methylbutanoate	Branched Amino Acid Biosynthesis	C04272	23dhmb
3MOB	3-Methyl-2-oxobutanoate	Branched Amino Acid Biosynthesis	C00141	3mob
Val	L-Valine	Branched Amino Acid Biosynthesis	C00183	val__L
33HMP	3-Carboxy-3-hydroxy-4-methylpentanoate	Branched Amino Acid Biosynthesis	C02504	3c3hmp	alpha-Isopropylmalate
32HMP	3-Carboxy-2-hydroxy-4-methylpentanoate	Branched Amino Acid Biosynthesis	C04411	3c2hmp	(2R,3S)-3-Isopropylmalate
4MOP	4-Methyl-2-oxopentanoate	Branched Amino Acid Biosynthesis	C00233	4mop
Leu	L-Leucine	Branched Amino Acid Biosynthesis	C00123	leu__L
GLU5P	L-Glutamate 5-phosphate	Proline Biosynthesis	C03287	glu5p
GLU5SA	L-Glutamate 5-semialdehyde	Proline Biosynthesis	C01165	glu5sa
1PYR5C	1-Pyrroline-5-carboxylate	Proline Biosynthesis	C03912	1pyr5c
Pro	L-Proline	Proline Biosynthesis	C00148	pro__L
2DDA7P	2-Dehydro-3-deoxy-D-arabino-heptonate 7-phosphate	Shikimate Pathway	C04691	2dda7p
3DHQ	3-Dehydroquinate	Shikimate Pathway	C00944	3dhq
3DHSK	3-Dehydroshikimate	Shikimate Pathway	C02637	3dhsk
SKM	Shikimate	Shikimate Pathway	C00493	skm
SKM3P	Shikimate 3-phosphate	Shikimate Pathway	C03175	skm5p
3PSME	5-O-(1-Carboxyvinyl)-3-phosphoshikimate	Shikimate Pathway	C01269	3psme
CHOR	Chorismate	Shikimate Pathway	C00251	chor
PPHN	Prephenate	Aromatic Amino Acid Biosynthesis	C00254	pphn
PHPYR	Phenylpyruvate	Aromatic Amino Acid Biosynthesis	C00166	phpyr
Phe	L-Phenylalanine	Aromatic Amino Acid Biosynthesis	C00079	phe__L
34HPP	3-(4-Hydroxyphenyl)pyruvate	Aromatic Amino Acid Biosynthesis	C01179	34hpp
Tyr	L-Tyrosine	Aromatic Amino Acid Biosynthesis	C00082	tyr__L
ANTH	Anthranilate	Aromatic Amino Acid Biosynthesis	C00108	anth
PRAN	N-(5-Phospho-D-ribosyl)anthranilate	Aromatic Amino Acid Biosynthesis	C04302	pran
2CPR5P	1-(2-Carboxyphenylamino)-1-deoxy-D-ribulose 5-phosphate	Aromatic Amino Acid Biosynthesis	C01302	2cpr5p
3IG3P	C-(3-Indolyl)-glycerol 3-phosphate	Aromatic Amino Acid Biosynthesis	C03506	3ig3p
Trp	L-Tryptophan	Aromatic Amino Acid Biosynthesis	C00078	trp__L
PRBATP	1-(5-Phosphoribosyl)-ATP	Histidine Biosynthesis	C02739	prbatp
PRFP	1-(5-Phosphoribosyl)-5-[(5-phosphoribosylamino)methylideneamino]imidazole-4-carboxamide	Histidine Biosynthesis	C04896	prfp
PRLP	5-[(5-phospho-1-deoxyribulos-1-ylamino)methylideneamino]-1-(5-phosphoribosyl)imidazole-4-carboxamide	Histidine Biosynthesis	C04916	prlp
EIG3P	D-erythro-1-(Imidazol-4-yl)glycerol 3-phosphate	Histidine Biosynthesis	C04666	eig3p
IMACP	3-(Imidazol-4-yl)-2-oxopropyl phosphate	Histidine Biosynthesis	C01267	imacp
HISP	L-Histdinol phosphate	Histidine Biosynthesis	C01100	hisp
HISTD	L-Histdinol	Histidine Biosynthesis	C00860	histd
His	L-Histidine	Histidine Biosynthesis	C00135	his__L
ACGLU	N-Acetyl-L-glutamate	Arginine Biosynthesis	C00624	acglu
ACG5P	N-Acetyl-L-glutamyl 5-phosphate	Arginine Biosynthesis	C04133	acg5p
ACG5SA	N-Acetyl-L-glutamate 5-semialdehyde	Arginine Biosynthesis	C01250	acg5sa
ACORN	N2-Acetyl-L-ornithine	Arginine Biosynthesis	C00437	acorn
ORN	Ornithine	Arginine Biosynthesis	C00077	orn
CITR	L-Citrulline	Arginine Biosynthesis	C00327	citr__L
ArgSuc	N-(L-Arginino)succinate	Arginine Biosynthesis	C03406	argsuc
Arg	L-Arginine	Arginine Biosynthesis	C00062	arg__L
